# Supplementary material for: Transcriptional profiling reveals multiple defense responses in downy mildew-resistant transgenic grapevine expressing a TIR-NBS-LRR gene located at the MrRUN1/MrRPV1 locus
Source: Hortic Res. 2021 Jul 1;8:161. doi: 10.1038/s41438-021-00597-w (PMC8245497; doi:10.1038/s41438-021-00597-w)
Supplement: Supplementary file 3 — Supplemental Table 1 [file 41438_2021_597_MOESM3_ESM.xls]

## Sheet: Sheet2
	Gene	Forward primer	Reverse primer
	VIT_07s0005g03340	TCCGACATTACTACACCCTG	TCGTCCATTTCTGGGAACTC
	VIT_06s0004g01010	AATGGTAGCACATTCACTGTAT	TATTGGCATCTCCCTTACCT
	VIT_16s0039g01110	GAAGCTCATGTCTACCACATAC	CTTCAAATTCTCCTCCAAATGC
	VIT_11s0065g00350	GGTGGAGAAGATTGACGTG	GAGTGAACGCGACTGTAGA
	VIT_12s0057g01130	CATACTCTGCGCTTCAGTTC	TCGGCTGCCATTACACCTA
	VIT_06s0004g03620	TTGATCCAAGCAAGCGCATAA	ATCTCATGGAGAGGCAACA
STS Group A	VIT_10s0042g00840	GCGAGCACATGACCGACTTG	GCGTATGTTGAGCGATGGAGC
	VIT_10s0042g00870
	VIT_10s0042g00890
	VIT_10s0042g00920
	VIT_10s0042g00930
STS Group B	VIT_16s0100g00950	GTGTCTACCAGTCTGATTATGC	GCGATTGAACTTCTTCTTCAAC
STS Group C	VIT_16s0100g00800	AGCACATGACCGAGCTCAAG	AAGAGATGGAGCCATATAAGCACC
	VIT_16s0100g00810
	VIT_16s0100g00840
	VIT_16s0100g00850
	VIT_16s0100g00860
	VIT_16s0100g00880
	VIT_16s0100g00900
	VIT_16s0100g00920
	VIT_16s0100g00930
	VIT_16s0100g00940
	VIT_16s0100g00960
	VIT_16s0100g01000
	VIT_16s0100g01020
