# Supplementary material for: Transcriptional profiling reveals multiple defense responses in downy mildew-resistant transgenic grapevine expressing a TIR-NBS-LRR gene located at the MrRUN1/MrRPV1 locus
Source: Hortic Res. 2021 Jul 1;8:161. doi: 10.1038/s41438-021-00597-w (PMC8245497; doi:10.1038/s41438-021-00597-w)
Supplement: Supplementary file 4 — Dataset 1 [file 41438_2021_597_MOESM4_ESM.xlsx]

## Sheet: S_DM vs. S_Mock-12h
No genes

## Sheet: S_DM vs. S_Mock-18h
No genes

## Sheet: S_DM vs. S_Mock-24h
Gene_id	readcount_S_DM24h	readcount_S_W24h	log2FoldChange	pval	padj	Function Descriptions
VIT_07s0151g01070	43.6328	0	Inf	1.51e-10	1.07e-06	sp|O04408|KSA_PEA Ent-copalyl diphosphate synthase, chloroplastic OS=Pisum sativum PE=2 SV=1//0
VIT_18s0122g00690	43.4304	0.585742	6.2123	5.05e-07	0.00089033	sp|Q9FY79|LAC14_ARATH Laccase-14 OS=Arabidopsis thaliana GN=LAC14 PE=2 SV=1//3.67016e-140
VIT_16s0100g01000	177.95	5.71377	4.9609	3.28e-06	0.00463	sp|A5AEM3|THS4_VITVI Stilbene synthase 4 OS=Vitis vinifera GN=GSVIVT00005194001 PE=3 SV=1//0
VIT_16s0100g00800	56.0667	2.08491	4.7491	2.45e-10	1.38e-06	sp|A5AEM3|THS4_VITVI Stilbene synthase 4 OS=Vitis vinifera GN=GSVIVT00005194001 PE=3 SV=1//0
VIT_14s0066g01970	36.4113	1.8226	4.3203	2.03e-08	5.2e-05	sp|P29136|MEP1_SOYBN Metalloendoproteinase 1 OS=Glycine max PE=1 SV=2//6.24432e-53
VIT_06s0004g01010	182.677	9.39357	4.2815	2.03e-05	0.019122	sp|P13240|DR206_PEA Disease resistance response protein 206 OS=Pisum sativum GN=PI206 PE=2 SV=2//5.77564e-11
VIT_10s0042g00890	43.3614	2.81603	3.9447	5.39e-09	1.69e-05	sp|P51070|THS2_VITVI Stilbene synthase 2 OS=Vitis vinifera GN=GSVIVT00004047001 PE=2 SV=2//1.47287e-146
VIT_11s0016g02070	73.5994	5.94532	3.6299	1.61e-13	2.27e-09	sp|Q9LTS4|BH041_ARATH Putative transcription factor bHLH041 OS=Arabidopsis thaliana GN=BHLH41 PE=4 SV=1//4.19927e-59
VIT_14s0083g00920	22.7717	1.98644	3.519	5.13e-05	0.035312	-//-
VIT_16s0039g01130	33.2012	3.04524	3.4466	7.87e-05	0.049354	sp|P45730|PALY_POPTR Phenylalanine ammonia-lyase OS=Populus trichocarpa GN=PAL PE=2 SV=1//0
VIT_00s0187g00020	40.1642	3.95654	3.3436	2.15e-07	0.00043447	-//-
VIT_04s0008g07150	147.193	16.1829	3.1852	4.23e-09	1.49e-05	sp|Q9LHE3|ASPG2_ARATH Protein ASPARTIC PROTEASE IN GUARD CELL 2 OS=Arabidopsis thaliana GN=ASPG2 PE=2 SV=1//5.13713e-30
VIT_12s0028g01880	143.095	16.0165	3.1593	8.95e-18	2.53e-13	sp|B6VJS4|ROMT_VITVI Trans-resveratrol di-O-methyltransferase OS=Vitis vinifera GN=ROMT PE=1 SV=2//0
VIT_16s0100g00880	112.308	13.3832	3.069	6.84e-05	0.044928	sp|A5AEM3|THS4_VITVI Stilbene synthase 4 OS=Vitis vinifera GN=GSVIVT00005194001 PE=3 SV=1//0
VIT_16s0100g00930	70.9337	8.66287	3.0336	2.42e-05	0.021768	sp|A5AEM3|THS4_VITVI Stilbene synthase 4 OS=Vitis vinifera GN=GSVIVT00005194001 PE=3 SV=1//0
VIT_02s0033g01380	274.839	34.1251	3.0097	9.98e-09	2.82e-05	sp|Q8LEE7|AOX3_ARATH Ubiquinol oxidase 3, mitochondrial OS=Arabidopsis thaliana GN=AOX3 PE=2 SV=2//3.41536e-158
VIT_13s0019g01360	60.0155	7.99308	2.9085	1.14e-05	0.013442	-//-
VIT_00s0250g00090	38.0479	6.17048	2.6244	1.79e-05	0.018033	sp|D4N501|DIOX2_PAPSO Probable 2-oxoglutarate/Fe(II)-dependent dioxygenase OS=Papaver somniferum GN=DIOX2 PE=2 SV=1//6.42541e-60
VIT_17s0000g03370	188.767	30.8486	2.6133	4.3e-08	0.00010107	-//-
VIT_04s0008g07250	90.4747	15.2183	2.5717	8.06e-10	3.79e-06	sp|Q9LHE3|ASPG2_ARATH Protein ASPARTIC PROTEASE IN GUARD CELL 2 OS=Arabidopsis thaliana GN=ASPG2 PE=2 SV=1//2.3929e-19
VIT_15s0048g02070	83.1717	14.2574	2.5444	3.32e-09	1.34e-05	sp|Q58FX0|BAP2_ARATH BON1-associated protein 2 OS=Arabidopsis thaliana GN=BAP2 PE=1 SV=1//1.17252e-31
VIT_12s0028g01940	35.0081	6.00877	2.5425	4.58e-05	0.033854	sp|B6VJS4|ROMT_VITVI Trans-resveratrol di-O-methyltransferase OS=Vitis vinifera GN=ROMT PE=1 SV=2//0
VIT_17s0000g04880	49.9482	9.5226	2.391	5.29e-05	0.035535	sp|P13240|DR206_PEA Disease resistance response protein 206 OS=Pisum sativum GN=PI206 PE=2 SV=2//2.64488e-14
Novel01160	46.9484	9.76452	2.2655	4.16e-05	0.032653	-//-
VIT_12s0059g01720	60.4518	13.0678	2.2098	1.99e-05	0.019122	-//-
VIT_19s0014g00250	169.348	40.9571	2.0478	8.64e-07	0.0013547	sp|Q93YR2|BASS1_ARATH Probable sodium/metabolite cotransporter BASS1, chloroplastic OS=Arabidopsis thaliana GN=BASS1 PE=2 SV=1//2.15468e-145
VIT_15s0046g02170	86.2588	23.5371	1.8737	8.58e-06	0.010952	sp|B0TC10|PANB_HELMI 3-methyl-2-oxobutanoate hydroxymethyltransferase OS=Heliobacterium modesticaldum (strain ATCC 51547 / Ice1) GN=panB PE=3 SV=1//3.09505e-82
VIT_02s0025g04270	155.278	45.0614	1.7849	5.25e-06	0.0070545	sp|P81370|TLP_ACTDE Thaumatin-like protein OS=Actinidia deliciosa GN=tlp PE=1 SV=2//1.2732e-116
VIT_07s0005g03220	76.0583	22.3678	1.7657	1.48e-05	0.01609	sp|Q9LTC5|ERF98_ARATH Ethylene-responsive transcription factor ERF098 OS=Arabidopsis thaliana GN=ERF098 PE=1 SV=1//2.16271e-23
VIT_04s0008g05750	87.0096	27.2152	1.6768	1.21e-05	0.013697	sp|Q9C5T4|WRK18_ARATH WRKY transcription factor 18 OS=Arabidopsis thaliana GN=WRKY18 PE=1 SV=2//1.32693e-43
VIT_17s0000g02360	76.1619	24.5527	1.6332	4.07e-05	0.032653	sp|Q8VZG8|Y4885_ARATH Probable LRR receptor-like serine/threonine-protein kinase At4g08850 OS=Arabidopsis thaliana GN=At4g08850 PE=1 SV=3//1.60797e-06
VIT_02s0025g04230	408.701	133.871	1.6102	3.41e-07	0.00064234	sp|P81370|TLP_ACTDE Thaumatin-like protein OS=Actinidia deliciosa GN=tlp PE=1 SV=2//1.02274e-115
VIT_17s0000g03390	92.2574	32.6217	1.4998	3.94e-05	0.032653	-//-
VIT_14s0108g01000	171.086	61.338	1.4799	5.93e-07	0.00098515	sp|Q93Z27|CML45_ARATH Probable calcium-binding protein CML45 OS=Arabidopsis thaliana GN=CML45 PE=1 SV=1//3.60707e-30
VIT_16s0039g01070	391.307	148.59	1.397	2.47e-05	0.021768	sp|Q03663|GSTX2_TOBAC Probable glutathione S-transferase OS=Nicotiana tabacum PE=2 SV=1//1.08904e-54
VIT_17s0000g08720	163.853	62.2916	1.3953	1.42e-06	0.002103	sp|Q9LMB9|CRK1_ARATH Cysteine-rich receptor-like protein kinase 1 OS=Arabidopsis thaliana GN=CRK1 PE=2 SV=2//1.58506e-07
VIT_06s0061g00100	714.412	286.287	1.3193	3.71e-11	3.49e-07	sp|A7PQW3|E13B_VITVI Glucan endo-1,3-beta-glucosidase OS=Vitis vinifera GN=VIT_06s0061g00120 PE=1 SV=2//1.12099e-140
VIT_16s0098g00860	185.636	84.5623	1.1344	4.97e-05	0.035046	sp|Q7XZQ7|FL3H_PETCR Flavanone 3-dioxygenase OS=Petroselinum crispum GN=FHT PE=1 SV=1//1.203e-70
VIT_07s0031g01710	171.749	79.5174	1.111	4.68e-05	0.033854	sp|Q93WU9|WRK51_ARATH Probable WRKY transcription factor 51 OS=Arabidopsis thaliana GN=WRKY51 PE=2 SV=1//1.03395e-42
VIT_08s0058g00690	326.573	157.635	1.0508	8.92e-06	0.010952	sp|Q8S8P5|WRK33_ARATH Probable WRKY transcription factor 33 OS=Arabidopsis thaliana GN=WRKY33 PE=1 SV=2//6.10957e-109
VIT_04s0008g00440	471.155	229.409	1.0383	1.69e-05	0.017649	sp|Q9SGP2|HSL1_ARATH Receptor-like protein kinase HSL1 OS=Arabidopsis thaliana GN=HSL1 PE=2 SV=1//0
VIT_07s0129g00240	217.659	106.01	1.0379	4.41e-05	0.03368	sp|Q96289|ZAT10_ARATH Zinc finger protein ZAT10 OS=Arabidopsis thaliana GN=ZAT10 PE=2 SV=1//2.37607e-40
VIT_06s0061g00120	633.501	358.327	0.82207	3.53e-05	0.030206	sp|A7PQW3|E13B_VITVI Glucan endo-1,3-beta-glucosidase OS=Vitis vinifera GN=VIT_06s0061g00120 PE=1 SV=2//0
VIT_14s0066g02060	1074.66	635.779	0.75729	7.54e-05	0.048368	sp|Q54DY9|BCS1B_DICDI Probable mitochondrial chaperone BCS1-B OS=Dictyostelium discoideum GN=bcsl1b PE=3 SV=1//7.87241e-27
VIT_16s0050g01830	189.781	424.975	-1.163	1.95e-07	0.00042284	sp|Q6AZT2|SPAST_XENLA Spastin OS=Xenopus laevis GN=spast PE=2 SV=1//4.10015e-64

## Sheet: S_DM vs. S_Mock-36h
Gene_id	readcount_S_DM36h	readcount_S_W36h	log2FoldChange	pval	padj	Function Descriptions
VIT_06s0004g01020	36.2899	0	Inf	4.3929e-07	0.00014767	sp|P13240|DR206_PEA Disease resistance response protein 206 OS=Pisum sativum GN=PI206 PE=2 SV=2//3.13376e-08
VIT_07s0151g01070	46.8128	0	Inf	4.6923e-09	2.598e-06	sp|O04408|KSA_PEA Ent-copalyl diphosphate synthase, chloroplastic OS=Pisum sativum PE=2 SV=1//0
VIT_04s0044g00270	269.775	5.38396	5.6469	1.0997e-12	1.4115e-09	sp|B6D1N4|HPXO_KLEPN FAD-dependent urate hydroxylase OS=Klebsiella pneumoniae GN=hpxO PE=3 SV=1//6.87191e-24
VIT_16s0039g01320	19.8224	0.544871	5.1851	6.5698e-06	0.0014841	sp|Q01861|PAL1_PEA Phenylalanine ammonia-lyase 1 OS=Pisum sativum GN=PAL1 PE=2 SV=1//5.51393e-61
VIT_04s0023g02280	85.9595	2.36466	5.184	5.1748e-10	3.3983e-07	sp|Q9SPV4|SAMT_CLABR Salicylate O-methyltransferase OS=Clarkia breweri GN=SAMT PE=1 SV=1//1.87311e-140
VIT_11s0078g00290	128.195	3.67617	5.124	1.1513e-10	9.031e-08	sp|Q43240|TCMO_ZINEL Trans-cinnamate 4-monooxygenase OS=Zinnia elegans GN=CYP73A12 PE=2 SV=1//0
Novel03295	28.0848	0.817307	5.1028	9.6427e-08	4.0309e-05	sp|P13240|DR206_PEA Disease resistance response protein 206 OS=Pisum sativum GN=PI206 PE=2 SV=2//2.33101e-08
Novel03553	17.5425	0.63746	4.7824	2.8814e-05	0.0051172	sp|Q9LVZ8|LOR12_ARATH Protein LURP-one-related 12 OS=Arabidopsis thaliana GN=At3g15810 PE=2 SV=1//1.22846e-24
VIT_00s0187g00020	28.6515	1.08974	4.7166	7.9265e-07	0.00024597	=G12
VIT_04s0008g05390	337.753	12.8691	4.714	5.8396e-06	0.0013742	sp|Q9LFR7|CXE17_ARATH Probable carboxylesterase 17 OS=Arabidopsis thaliana GN=CXE17 PE=2 SV=1//1.43232e-62
VIT_16s0100g01120	50.1503	2.22578	4.4939	2.3796e-11	2.1676e-08	sp|A5C9M2|THS5_VITVI Stilbene synthase 5 OS=Vitis vinifera GN=GSVIVT00007357001 PE=3 SV=1//0
VIT_12s0028g03260	66.8334	3.5135	4.2496	2.0127e-14	3.3432e-11	sp|Q9LVY1|TAT_ARATH Tyrosine aminotransferase OS=Arabidopsis thaliana GN=TAT PE=2 SV=1//2.89857e-172
VIT_14s0081g00190	34.6137	1.94897	4.1506	1.4178e-06	0.00040442	-//-
VIT_18s0122g00690	608.023	37.4809	4.0199	7.8587e-12	7.3972e-09	sp|Q9FY79|LAC14_ARATH Laccase-14 OS=Arabidopsis thaliana GN=LAC14 PE=2 SV=1//3.67016e-140
VIT_08s0056g00630	99.097	6.70192	3.8862	4.5395e-18	1.4243e-14	sp|P27061|PPA1_SOLLC Acid phosphatase 1 OS=Solanum lycopersicum GN=APS1 PE=2 SV=1//2.09364e-66
VIT_14s0006g02950	775.037	53.0073	3.87	2.9964e-07	0.00010318	sp|Q9M886|LBD41_ARATH LOB domain-containing protein 41 OS=Arabidopsis thaliana GN=LBD41 PE=2 SV=1//1.13229e-91
VIT_16s0100g01030	630.76	46.7518	3.754	7.0665e-55	1.9954e-50	sp|P51071|THS3_VITVI Stilbene synthase 3 OS=Vitis vinifera GN=VIT_16s0100g01030 PE=2 SV=2//0
VIT_06s0004g01010	536.725	39.788	3.7538	1.0635e-14	1.8769e-11	sp|P13240|DR206_PEA Disease resistance response protein 206 OS=Pisum sativum GN=PI206 PE=2 SV=2//5.77564e-11
VIT_12s0057g00080	138.846	10.3673	3.7434	4.2457e-05	0.007094	-//-
VIT_11s0016g01530	64.1978	4.83909	3.7297	4.9044e-07	0.00015918	sp|Q9C7A2|Y3236_ARATH Ankyrin repeat-containing protein At3g12360 OS=Arabidopsis thaliana GN=At3g12360 PE=2 SV=1//2.8876e-07
VIT_14s0066g01970	39.7835	3.057	3.702	3.9076e-08	1.8702e-05	sp|P29136|MEP1_SOYBN Metalloendoproteinase 1 OS=Glycine max PE=1 SV=2//6.24432e-53
VIT_16s0039g01280	41.2849	3.28314	3.6525	1.9305e-07	7.1728e-05	sp|P45730|PALY_POPTR Phenylalanine ammonia-lyase OS=Populus trichocarpa GN=PAL PE=2 SV=1//0
VIT_16s0100g01010	229.109	19.5213	3.5529	7.1371e-08	3.1006e-05	sp|P51070|THS2_VITVI Stilbene synthase 2 OS=Vitis vinifera GN=GSVIVT00004047001 PE=2 SV=2//0
VIT_16s0039g01300	143.564	12.6578	3.5036	1.2039e-08	6.1808e-06	sp|P45730|PALY_POPTR Phenylalanine ammonia-lyase OS=Populus trichocarpa GN=PAL PE=2 SV=1//0
VIT_18s0166g00010	288.694	25.6729	3.4912	9.6131e-05	0.014363	sp|C0LGP4|Y3475_ARATH Probable LRR receptor-like serine/threonine-protein kinase At3g47570 OS=Arabidopsis thaliana GN=At3g47570 PE=1 SV=1//1.32511e-19
VIT_12s0134g00480	27.8037	2.58643	3.4262	6.4899e-06	0.0014779	sp|Q7XBH4|MYB4_ORYSJ Myb-related protein Myb4 OS=Oryza sativa subsp. japonica GN=MYB4 PE=2 SV=2//6.78467e-62
VIT_02s0025g04310	493.377	47.0248	3.3912	8.7664e-42	1.2377e-37	sp|P81370|TLP_ACTDE Thaumatin-like protein OS=Actinidia deliciosa GN=tlp PE=1 SV=2//1.01165e-115
VIT_16s0039g01170	293.012	29.6796	3.3034	2.4603e-07	8.5771e-05	sp|P45730|PALY_POPTR Phenylalanine ammonia-lyase OS=Populus trichocarpa GN=PAL PE=2 SV=1//0
VIT_12s0057g00060	320.841	32.8345	3.2886	4.8012e-10	3.228e-07	-//-
VIT_03s0017g02120	23.5716	2.49821	3.2381	0.00014311	0.020725	sp|Q40288|UFOG6_MANES Anthocyanidin 3-O-glucosyltransferase 6 (Fragment) OS=Manihot esculenta GN=GT6 PE=2 SV=1//2.51876e-111
Novel03194	193.839	21.3687	3.1813	4.6935e-20	2.2089e-16	sp|P13240|DR206_PEA Disease resistance response protein 206 OS=Pisum sativum GN=PI206 PE=2 SV=2//4.63493e-08
VIT_16s0100g00830	219.666	24.3495	3.1733	1.725e-10	1.3165e-07	sp|A5C9M2|THS5_VITVI Stilbene synthase 5 OS=Vitis vinifera GN=GSVIVT00007357001 PE=3 SV=1//0
VIT_10s0003g04080	99.055	11.4335	3.115	3.4462e-05	0.0060071	-//-
VIT_19s0014g04060	77.1498	9.19901	3.0681	3.0087e-11	2.5745e-08	sp|Q9ZR08|Y4230_ARATH G-type lectin S-receptor-like serine/threonine-protein kinase At4g03230 OS=Arabidopsis thaliana GN=At4g03230 PE=2 SV=3//2.2484e-80
VIT_16s0100g00950	149.238	18.2593	3.0309	1.2669e-07	5.0386e-05	sp|P51070|THS2_VITVI Stilbene synthase 2 OS=Vitis vinifera GN=GSVIVT00004047001 PE=2 SV=2//7.2341e-32
VIT_16s0100g01040	139.466	17.109	3.0271	4.2647e-06	0.0010472	sp|A5AEM3|THS4_VITVI Stilbene synthase 4 OS=Vitis vinifera GN=GSVIVT00005194001 PE=3 SV=1//0
VIT_18s0001g06400	69.4022	8.55185	3.0207	3.1101e-10	2.3111e-07	-//-
VIT_16s0039g01360	30.063	3.80972	2.9802	3.5992e-05	0.0061596	sp|P45730|PALY_POPTR Phenylalanine ammonia-lyase OS=Populus trichocarpa GN=PAL PE=2 SV=1//0
VIT_16s0039g01130	83.5623	10.772	2.9556	6.9611e-12	7.0202e-09	sp|P45730|PALY_POPTR Phenylalanine ammonia-lyase OS=Populus trichocarpa GN=PAL PE=2 SV=1//0
VIT_00s0250g00090	62.2873	8.09956	2.943	3.9497e-09	2.2761e-06	sp|D4N501|DIOX2_PAPSO Probable 2-oxoglutarate/Fe(II)-dependent dioxygenase OS=Papaver somniferum GN=DIOX2 PE=2 SV=1//6.42541e-60
VIT_06s0004g07790	35.5733	4.63674	2.9396	1.0105e-05	0.0020827	sp|Q8L5T5|LBD15_ARATH LOB domain-containing protein 15 OS=Arabidopsis thaliana GN=LBD15 PE=2 SV=2//4.22619e-76
VIT_16s0100g01150	84.1314	11.0039	2.9346	1.8288e-05	0.0034403	sp|A2ICC6|THS7_VITVI Stilbene synthase 6 OS=Vitis vinifera GN=STS PE=2 SV=1//0
VIT_16s0100g00910	276.464	36.6745	2.9142	3.0855e-09	1.8538e-06	sp|A5C9M2|THS5_VITVI Stilbene synthase 5 OS=Vitis vinifera GN=GSVIVT00007357001 PE=3 SV=1//0
VIT_16s0100g01020	136.408	18.7208	2.8652	2.4888e-06	0.00066711	sp|A5AEM3|THS4_VITVI Stilbene synthase 4 OS=Vitis vinifera GN=GSVIVT00005194001 PE=3 SV=1//0
VIT_16s0100g00880	265.71	36.5505	2.8619	6.0337e-06	0.0013966	sp|A5AEM3|THS4_VITVI Stilbene synthase 4 OS=Vitis vinifera GN=GSVIVT00005194001 PE=3 SV=1//0
VIT_05s0094g00340	6756.32	930.037	2.8609	1.1483e-05	0.0022998	sp|Q7Y1Z0|CHI5_ORYSJ Chitinase 5 OS=Oryza sativa subsp. japonica GN=Cht5 PE=2 SV=1//7.66331e-109
VIT_16s0039g01240	26.0781	3.60188	2.856	0.00015828	0.022688	sp|P45730|PALY_POPTR Phenylalanine ammonia-lyase OS=Populus trichocarpa GN=PAL PE=2 SV=1//0
VIT_16s0100g00780	529.441	75.5151	2.8096	3.877e-16	9.1231e-13	sp|A5C9M2|THS5_VITVI Stilbene synthase 5 OS=Vitis vinifera GN=GSVIVT00007357001 PE=3 SV=1//0
VIT_16s0100g00770	278.904	40.4287	2.7863	2.1793e-05	0.0039703	sp|P51071|THS3_VITVI Stilbene synthase 3 OS=Vitis vinifera GN=VIT_16s0100g01030 PE=2 SV=2//0
VIT_00s2849g00010	37.9201	5.51314	2.782	7.1881e-06	0.0015858	sp|P45735|PALY_VITVI Phenylalanine ammonia-lyase (Fragment) OS=Vitis vinifera GN=PAL PE=2 SV=1//0
VIT_15s0021g01260	127.112	18.54	2.7774	4.645e-09	2.598e-06	-//-
VIT_16s0100g01070	159.314	23.6339	2.7529	2.0442e-07	7.4966e-05	sp|P28343|THS1_VITVI Stilbene synthase 1 OS=Vitis vinifera GN=VINST1 PE=1 SV=2//0
VIT_11s0065g00350	320.459	48.3351	2.729	1.3462e-19	5.4307e-16	sp|Q43240|TCMO_ZINEL Trans-cinnamate 4-monooxygenase OS=Zinnia elegans GN=CYP73A12 PE=2 SV=1//0
VIT_16s0100g01190	149.725	22.8541	2.7118	0.00021246	0.029409	sp|P28343|THS1_VITVI Stilbene synthase 1 OS=Vitis vinifera GN=VINST1 PE=1 SV=2//0
VIT_15s0021g02060	126.837	19.363	2.7116	1.8397e-05	0.0034403	sp|Q9AR73|HQGT_RAUSE Hydroquinone glucosyltransferase OS=Rauvolfia serpentina GN=AS PE=1 SV=1//0
VIT_16s0100g00900	310.095	47.4518	2.7082	1.1242e-05	0.0022675	sp|A5AEM3|THS4_VITVI Stilbene synthase 4 OS=Vitis vinifera GN=GSVIVT00005194001 PE=3 SV=1//0
VIT_15s0046g02170	419.72	65.0574	2.6896	4.397e-28	4.1388e-24	sp|B0TC10|PANB_HELMI 3-methyl-2-oxobutanoate hydroxymethyltransferase OS=Heliobacterium modesticaldum (strain ATCC 51547 / Ice1) GN=panB PE=3 SV=1//3.09505e-82
VIT_02s0033g01400	290.153	45.3521	2.6776	5.7299e-08	2.5281e-05	sp|O23913|AOX1B_ARATH Ubiquinol oxidase 1b, mitochondrial OS=Arabidopsis thaliana GN=AOX1B PE=1 SV=1//3.82358e-155
VIT_17s0000g04760	43.3952	7.00982	2.6301	2.0885e-05	0.0038546	sp|Q9C9B0|U89B1_ARATH UDP-glycosyltransferase 89B1 OS=Arabidopsis thaliana GN=UGT89B1 PE=2 SV=2//8.0408e-165
VIT_16s0100g00990	243.089	39.5729	2.6189	7.0179e-05	0.011071	sp|P51070|THS2_VITVI Stilbene synthase 2 OS=Vitis vinifera GN=GSVIVT00004047001 PE=2 SV=2//0
VIT_03s0088g00710	47.5252	7.7627	2.6141	2.9042e-06	0.00075237	sp|P11670|PRB1_TOBAC Basic form of pathogenesis-related protein 1 OS=Nicotiana tabacum PE=3 SV=1//4.35705e-70
VIT_09s0002g06400	71.637	11.7563	2.6073	6.0175e-09	3.2061e-06	-//-
VIT_15s0048g00620	103.45	17.3039	2.5798	2.7204e-11	2.4006e-08	-//-
VIT_15s0021g01270	173.457	29.056	2.5777	4.2243e-16	9.1759e-13	-//-
VIT_18s0001g11560	26.8345	4.54836	2.5607	0.00036516	0.048184	sp|O49858|C82A3_SOYBN Cytochrome P450 82A3 OS=Glycine max GN=CYP82A3 PE=2 SV=1//0
VIT_17s0000g02360	134.683	23.0798	2.5449	1.1603e-07	4.6805e-05	sp|Q8VZG8|Y4885_ARATH Probable LRR receptor-like serine/threonine-protein kinase At4g08850 OS=Arabidopsis thaliana GN=At4g08850 PE=1 SV=3//1.60797e-06
VIT_16s0039g01100	326.907	56.1324	2.542	9.8633e-11	7.9577e-08	sp|P45726|PALY_CAMSI Phenylalanine ammonia-lyase OS=Camellia sinensis GN=PAL PE=2 SV=1//0
VIT_16s0039g01110	143.042	24.5713	2.5414	7.4627e-14	1.0537e-10	sp|P45730|PALY_POPTR Phenylalanine ammonia-lyase OS=Populus trichocarpa GN=PAL PE=2 SV=1//0
VIT_18s0166g00050	57.3536	9.88714	2.5363	5.1203e-06	0.0012253	sp|C0LGP4|Y3475_ARATH Probable LRR receptor-like serine/threonine-protein kinase At3g47570 OS=Arabidopsis thaliana GN=At3g47570 PE=1 SV=1//0
VIT_04s0008g07150	201.404	35.0276	2.5235	7.8326e-09	4.0959e-06	sp|Q9LHE3|ASPG2_ARATH Protein ASPARTIC PROTEASE IN GUARD CELL 2 OS=Arabidopsis thaliana GN=ASPG2 PE=2 SV=1//5.13713e-30
VIT_14s0066g02110	95.9051	16.7074	2.5211	1.4003e-05	0.00269	sp|Q54DY9|BCS1B_DICDI Probable mitochondrial chaperone BCS1-B OS=Dictyostelium discoideum GN=bcsl1b PE=3 SV=1//6.7443e-27
VIT_16s0100g00750	252.433	44.2426	2.5124	0.00037138	0.048551	sp|P51071|THS3_VITVI Stilbene synthase 3 OS=Vitis vinifera GN=VIT_16s0100g01030 PE=2 SV=2//0
VIT_18s0001g11500	401.79	71.0475	2.4996	4.2617e-18	1.4243e-14	sp|O49859|C82A4_SOYBN Cytochrome P450 82A4 OS=Glycine max GN=CYP82A4 PE=2 SV=1//0
VIT_03s0091g00160	683.065	124.581	2.4549	1.1217e-23	7.9189e-20	-//-
VIT_06s0004g01030	46.3117	8.57985	2.4324	2.0202e-05	0.0037531	sp|P13240|DR206_PEA Disease resistance response protein 206 OS=Pisum sativum GN=PI206 PE=2 SV=2//5.45399e-09
VIT_16s0013g00070	53.5596	9.96453	2.4263	8.6875e-05	0.013119	-//-
VIT_16s0039g01120	128.685	23.9476	2.4259	1.862e-12	2.1908e-09	sp|P45730|PALY_POPTR Phenylalanine ammonia-lyase OS=Populus trichocarpa GN=PAL PE=2 SV=1//0
VIT_08s0007g01090	236.111	44.8424	2.3965	3.2535e-10	2.3557e-07	-//-
VIT_13s0019g04160	47.3659	9.11613	2.3774	4.054e-05	0.0068549	sp|P85193|PK01_HELAN Putative serine/threonine-protein kinase (Fragment) OS=Helianthus annuus PE=1 SV=1//6.43e-95
VIT_16s0100g01000	343.914	67.7194	2.3444	3.2086e-05	0.0056276	sp|A5AEM3|THS4_VITVI Stilbene synthase 4 OS=Vitis vinifera GN=GSVIVT00005194001 PE=3 SV=1//0
VIT_08s0007g04570	294.627	58.6326	2.3291	2.1978e-14	3.4479e-11	sp|Q9SCP6|U73D1_ARATH UDP-glycosyltransferase 73D1 OS=Arabidopsis thaliana GN=UGT73D1 PE=3 SV=1//0
VIT_10s0042g00870	102.863	20.5353	2.3246	3.4198e-10	2.4142e-07	sp|A5C9M2|THS5_VITVI Stilbene synthase 5 OS=Vitis vinifera GN=GSVIVT00007357001 PE=3 SV=1//2.91292e-57
VIT_01s0010g00760	65.2069	13.0453	2.3215	4.8146e-07	0.00015809	-//-
VIT_02s0025g04730	103.345	20.8328	2.3105	2.1495e-06	0.00058929	sp|Q9LE33|HPR3_ARATH Glyoxylate/hydroxypyruvate reductase HPR3 OS=Arabidopsis thaliana GN=HPR3 PE=2 SV=1//5.96884e-115
VIT_16s0100g00810	216.204	45.198	2.2581	0.00010571	0.015629	sp|A5AEM3|THS4_VITVI Stilbene synthase 4 OS=Vitis vinifera GN=GSVIVT00005194001 PE=3 SV=1//0
VIT_02s0087g00750	518.16	110.732	2.2263	2.167e-05	0.0039703	sp|Q3T130|TM45B_BOVIN Transmembrane protein 45B OS=Bos taurus GN=TMEM45B PE=2 SV=1//2.23241e-09
VIT_05s0049g01020	209.325	46.4827	2.171	2.68e-06	0.00070073	sp|Q7XBH4|MYB4_ORYSJ Myb-related protein Myb4 OS=Oryza sativa subsp. japonica GN=MYB4 PE=2 SV=2//1.60856e-69
VIT_02s0154g00160	76.4554	17.1414	2.1571	5.031e-05	0.0082597	sp|Q9SXD5|GSXL3_ARATH Flavin-containing monooxygenase FMO GS-OX-like 3 OS=Arabidopsis thaliana GN=At1g62620 PE=2 SV=2//1.03213e-178
VIT_18s0041g02020	323.01	72.651	2.1525	7.2799e-12	7.0886e-09	sp|Q8GYB8|OPR2_ARATH 12-oxophytodienoate reductase 2 OS=Arabidopsis thaliana GN=OPR2 PE=2 SV=2//0
VIT_12s0057g00170	287.646	64.7455	2.1514	0.00020285	0.028217	-//-
VIT_16s0148g00360	37.7838	8.52497	2.148	0.00020001	0.027959	sp|Q9FID6|Y5392_ARATH Probable receptor-like protein kinase At5g39020 OS=Arabidopsis thaliana GN=At5g39020 PE=2 SV=1//8.61322e-97
VIT_16s0100g00930	114.814	26.056	2.1396	5.8894e-09	3.1982e-06	sp|A5AEM3|THS4_VITVI Stilbene synthase 4 OS=Vitis vinifera GN=GSVIVT00005194001 PE=3 SV=1//0
VIT_13s0019g02180	2297.89	522.322	2.1373	2.5114e-06	0.00066711	sp|Q9ASX2|TRNH1_ARATH Tropinone reductase homolog At1g07440 OS=Arabidopsis thaliana GN=At1g07440 PE=1 SV=1//4.3631e-119
VIT_16s0100g00940	130.299	29.9992	2.1188	1.0508e-09	6.5937e-07	sp|A5AEM3|THS4_VITVI Stilbene synthase 4 OS=Vitis vinifera GN=GSVIVT00005194001 PE=3 SV=1//0
VIT_02s0025g04230	411.662	94.9716	2.1159	1.0985e-05	0.0022317	sp|P81370|TLP_ACTDE Thaumatin-like protein OS=Actinidia deliciosa GN=tlp PE=1 SV=2//1.02274e-115
VIT_13s0074g00570	489.788	113.553	2.1088	1.6851e-12	2.0688e-09	sp|F4HW02|GAT1_ARATH GABA transporter 1 OS=Arabidopsis thaliana GN=GAT1 PE=1 SV=1//1.29673e-171
VIT_02s0033g01390	55.4534	13.0183	2.0907	8.03e-06	0.0017178	-//-
VIT_18s0001g11480	273.786	65.2908	2.0681	1.4954e-06	0.00041398	sp|O49859|C82A4_SOYBN Cytochrome P450 82A4 OS=Glycine max GN=CYP82A4 PE=2 SV=1//6.76992e-167
VIT_05s0049g00930	503.119	120.782	2.0585	2.5559e-20	1.4435e-16	sp|Q96303|PHT14_ARATH Inorganic phosphate transporter 1-4 OS=Arabidopsis thaliana GN=PHT1-4 PE=1 SV=1//0
VIT_18s0072g00260	568.595	137.47	2.0483	3.6514e-13	4.9099e-10	sp|Q70II3|EF110_ARATH Ethylene-responsive transcription factor ERF110 OS=Arabidopsis thaliana GN=ERF110 PE=2 SV=2//1.043e-14
VIT_12s0057g00120	550.625	133.865	2.0403	2.2718e-07	8.1203e-05	-//-
VIT_08s0056g00300	105.846	26.1769	2.0156	5.062e-08	2.2689e-05	-//-
VIT_16s0100g00860	791.171	196.859	2.0068	1.3669e-09	8.3909e-07	sp|A5AEM3|THS4_VITVI Stilbene synthase 4 OS=Vitis vinifera GN=GSVIVT00005194001 PE=3 SV=1//0
VIT_02s0025g04330	58.2052	14.5281	2.0023	1.7053e-05	0.0032537	sp|E3SU11|ALL13_OLEEU Thaumatin-like protein OS=Olea europaea PE=1 SV=1//7.4222e-118
VIT_07s0141g00890	133.124	34.4712	1.9493	3.2019e-09	1.8837e-06	sp|O81117|C94A1_VICSA Cytochrome P450 94A1 OS=Vicia sativa GN=CYP94A1 PE=2 SV=2//0
VIT_17s0000g03370	881.529	228.704	1.9465	1.4496e-06	0.00040934	-//-
VIT_11s0016g02070	111.25	28.9547	1.9419	9.0705e-06	0.0018973	sp|Q9LTS4|BH041_ARATH Putative transcription factor bHLH041 OS=Arabidopsis thaliana GN=BHLH41 PE=4 SV=1//4.19927e-59
VIT_19s0014g04080	124.581	32.7301	1.9284	1.1012e-06	0.00032732	sp|O81905|SD18_ARATH Receptor-like serine/threonine-protein kinase SD1-8 OS=Arabidopsis thaliana GN=SD18 PE=1 SV=1//0
VIT_19s0085g00650	76.3579	20.1792	1.9199	3.8323e-06	0.00098379	sp|Q0WU02|MTP10_ARATH Metal tolerance protein 10 OS=Arabidopsis thaliana GN=MTP10 PE=2 SV=1//0
Novel03851	183.215	48.9522	1.9041	7.0126e-06	0.0015592	-//-
VIT_03s0017g01990	426.878	114.205	1.9022	7.1661e-17	2.0236e-13	sp|Q66PF3|UFOG3_FRAAN Putative UDP-glucose flavonoid 3-O-glucosyltransferase 3 OS=Fragaria ananassa GN=GT3 PE=2 SV=1//1.23724e-180
VIT_14s0083g00920	188.181	50.4808	1.8983	1.069e-07	4.3748e-05	-//-
VIT_06s0004g03930	239.883	64.9476	1.885	1.9539e-12	2.2069e-09	sp|A5PHT0|Y1448_ARATH Uncharacterized protein At1g24485 OS=Arabidopsis thaliana GN=RWK1 PE=2 SV=2//1.89507e-45
VIT_09s0054g00900	316.421	87.5796	1.8532	5.5105e-14	8.1897e-11	sp|Q9P6Q3|BCS1_SCHPO Probable mitochondrial chaperone bcs1 OS=Schizosaccharomyces pombe (strain 972 / ATCC 24843) GN=SPAC644.07 PE=2 SV=1//1.78161e-29
VIT_04s0008g07250	101.959	28.3917	1.8445	2.1608e-07	7.8226e-05	sp|Q9LHE3|ASPG2_ARATH Protein ASPARTIC PROTEASE IN GUARD CELL 2 OS=Arabidopsis thaliana GN=ASPG2 PE=2 SV=1//2.3929e-19
VIT_18s0001g00320	104.914	29.7399	1.8187	4.4522e-05	0.0073521	sp|Q9SX98|LHTL8_ARATH Lysine histidine transporter-like 8 OS=Arabidopsis thaliana GN=AATL1 PE=1 SV=1//7.70422e-177
VIT_07s0031g01130	188.132	54.1108	1.7978	7.5188e-05	0.011602	sp|Q40588|ASO_TOBAC L-ascorbate oxidase OS=Nicotiana tabacum GN=AAO PE=2 SV=1//0
VIT_14s0219g00270	79.2068	22.7892	1.7973	7.352e-06	0.0016093	sp|A2WY46|EAR1_ORYSI Protein terminal ear1 homolog OS=Oryza sativa subsp. indica GN=PLA2 PE=2 SV=1//1.75211e-31
VIT_12s0034g01870	356.544	102.593	1.7972	6.1573e-06	0.0014136	sp|Q09151|GLUA3_ORYSJ Glutelin type-A 3 OS=Oryza sativa subsp. japonica GN=GLUA3 PE=2 SV=2//9.01352e-30
Novel03397	84.1915	24.2535	1.7955	2.5278e-06	0.00066711	-//-
Novel02410	250.345	73.0222	1.7775	8.7712e-06	0.0018484	-//-
VIT_06s0061g00100	6413.49	1874.29	1.7748	1.4733e-07	5.6989e-05	sp|A7PQW3|E13B_VITVI Glucan endo-1,3-beta-glucosidase OS=Vitis vinifera GN=VIT_06s0061g00120 PE=1 SV=2//1.12099e-140
VIT_13s0320g00050	60.8163	18.173	1.7427	7.1954e-05	0.011288	sp|Q9ZPW9|NLTP8_ARATH Non-specific lipid-transfer protein 8 OS=Arabidopsis thaliana GN=LTP8 PE=2 SV=1//3.1146e-18
VIT_02s0154g00480	61.9084	18.6328	1.7323	6.9495e-05	0.011071	sp|P11890|HS23C_CHERU Small heat shock protein, chloroplastic OS=Chenopodium rubrum GN=HSP23 PE=2 SV=1//1.33858e-64
VIT_12s0057g00090	774.567	236.543	1.7113	7.8142e-05	0.011992	-//-
VIT_06s0004g07230	545.606	167.715	1.7018	2.337e-15	4.7138e-12	sp|O64733|U87A2_ARATH UDP-glycosyltransferase 87A2 OS=Arabidopsis thaliana GN=UGT87A2 PE=2 SV=1//4.88445e-128
VIT_08s0007g06560	77.8129	24.2189	1.6839	1.1736e-05	0.0023337	sp|Q9FG33|LRKS5_ARATH Probable L-type lectin-domain containing receptor kinase S.5 OS=Arabidopsis thaliana GN=LECRKS5 PE=2 SV=1//0
VIT_05s0020g03680	97.5068	31.4335	1.6332	4.3329e-06	0.0010548	sp|P05332|YP20_BACLI Uncharacterized N-acetyltransferase p20 OS=Bacillus licheniformis GN=p20 PE=4 SV=1//4.0204e-15
VIT_02s0087g00710	861.895	278.239	1.6312	1.3922e-16	3.5738e-13	sp|Q949P1|ABAH1_ARATH Abscisic acid 8&apos;-hydroxylase 1 OS=Arabidopsis thaliana GN=CYP707A1 PE=2 SV=1//0
VIT_15s0048g02300	372.22	120.634	1.6255	9.7067e-08	4.0309e-05	sp|Q7GCL7|NAC74_ORYSJ NAC domain-containing protein 74 OS=Oryza sativa subsp. japonica GN=NAC74 PE=2 SV=1//2.14253e-37
VIT_08s0105g00380	3158.73	1025.41	1.6231	1.1913e-06	0.00035042	sp|Q7XZQ6|FLS_PETCR Flavonol synthase/flavanone 3-hydroxylase OS=Petroselinum crispum GN=FLS PE=1 SV=1//1.28832e-74
VIT_01s0010g03930	1417.12	462.684	1.6149	4.7877e-07	0.00015809	sp|Q9FYA2|WRK75_ARATH Probable WRKY transcription factor 75 OS=Arabidopsis thaliana GN=WRKY75 PE=2 SV=1//4.08133e-54
VIT_06s0061g00120	4967.64	1622.14	1.6147	1.387e-05	0.0026825	sp|A7PQW3|E13B_VITVI Glucan endo-1,3-beta-glucosidase OS=Vitis vinifera GN=VIT_06s0061g00120 PE=1 SV=2//0
VIT_04s0044g00250	542.844	179.277	1.5983	4.4697e-06	0.0010788	sp|Q1KLZ2|CAS1_MALDO L-3-cyanoalanine synthase 1, mitochondrial OS=Malus domestica GN=CAS1 PE=1 SV=1//0
VIT_00s0218g00010	432.702	144.946	1.5779	3.7212e-12	3.8918e-09	sp|Q9ZRF1|MTDH_FRAAN Probable mannitol dehydrogenase OS=Fragaria ananassa GN=CAD PE=2 SV=1//1.23058e-176
VIT_01s0011g02320	695.09	233.571	1.5733	3.2057e-11	2.6624e-08	-//-
VIT_08s0007g07690	247.508	84.9078	1.5435	4.8362e-08	2.2027e-05	sp|A7PW81|PGIP_VITVI Polygalacturonase inhibitor OS=Vitis vinifera GN=pgip PE=1 SV=1//0
VIT_00s0179g00260	989.545	340.07	1.5409	9.088e-05	0.01365	sp|Q9LY77|ACA12_ARATH Calcium-transporting ATPase 12, plasma membrane-type OS=Arabidopsis thaliana GN=ACA12 PE=2 SV=1//0
VIT_11s0016g04750	1133.87	396.362	1.5164	2.6935e-05	0.0048139	sp|Q38998|AKT1_ARATH Potassium channel AKT1 OS=Arabidopsis thaliana GN=AKT1 PE=1 SV=2//0
VIT_13s0019g03910	177.18	62.0519	1.5137	7.4641e-08	3.1935e-05	-//-
VIT_11s0016g03080	943.25	331.646	1.508	2.5237e-15	4.751e-12	sp|Q9SGP2|HSL1_ARATH Receptor-like protein kinase HSL1 OS=Arabidopsis thaliana GN=HSL1 PE=2 SV=1//0
VIT_01s0146g00440	226.023	79.7544	1.5028	3.1531e-05	0.0055648	sp|Q5UNY4|YL728_MIMIV Uncharacterized protein L728 OS=Acanthamoeba polyphaga mimivirus GN=MIMI_L728 PE=4 SV=1//6.20587e-59
VIT_18s0001g02770	214.459	76.3212	1.4905	3.4795e-05	0.0060279	sp|Q7Y1X1|EST_HEVBR Esterase OS=Hevea brasiliensis PE=1 SV=1//1.41797e-178
VIT_09s0002g06890	110.14	39.8293	1.4674	1.0361e-05	0.0021201	sp|P29602|CPC_CUCSA Cucumber peeling cupredoxin OS=Cucumis sativus PE=1 SV=3//6.53835e-29
VIT_17s0000g03390	231.491	85.3834	1.4389	4.1888e-06	0.0010376	-//-
VIT_16s0100g00460	101.872	37.8781	1.4273	2.5972e-05	0.0046714	sp|Q3V050|S47A2_MOUSE Multidrug and toxin extrusion protein 2 OS=Mus musculus GN=Slc47a2 PE=1 SV=1//1.37168e-63
VIT_04s0069g00860	727.36	272.802	1.4148	2.2053e-12	2.3952e-09	sp|Q9SJA7|SOX_ARATH Probable sarcosine oxidase OS=Arabidopsis thaliana GN=At2g24580 PE=2 SV=1//0
VIT_16s0050g02220	1790.14	681.318	1.3937	3.5137e-05	0.0060499	sp|P51614|CHIT3_VITVI Acidic endochitinase OS=Vitis vinifera GN=CHIT3 PE=2 SV=1//6.53153e-169
VIT_08s0007g07520	15418.8	5883.19	1.39	2.5562e-05	0.0046271	sp|Q08632|SDR1_PICAB Short-chain type dehydrogenase/reductase OS=Picea abies PE=2 SV=1//9.80131e-71
VIT_01s0011g03850	125.315	48.0408	1.3832	7.8451e-06	0.0016911	-//-
VIT_14s0066g02350	80.8151	31.3389	1.3667	0.00021638	0.029806	sp|O04536|GATL9_ARATH Probable galacturonosyltransferase-like 9 OS=Arabidopsis thaliana GN=GATL9 PE=2 SV=1//9.42983e-163
VIT_12s0057g00100	834.25	327.306	1.3498	0.00018286	0.02569	-//-
VIT_08s0007g00810	285.746	113.627	1.3304	0.00017168	0.024361	sp|Q9M345|LRK42_ARATH L-type lectin-domain containing receptor kinase IV.2 OS=Arabidopsis thaliana GN=LECRK42 PE=2 SV=1//0
VIT_05s0020g03240	109.055	43.4313	1.3282	7.5047e-05	0.011602	sp|Q39202|RLK1_ARATH G-type lectin S-receptor-like serine/threonine-protein kinase RLK1 OS=Arabidopsis thaliana GN=RLK1 PE=2 SV=2//1.38105e-148
VIT_00s0194g00120	208.679	83.3573	1.3239	5.0476e-07	0.00016197	sp|Q39218|SAT3_ARATH Serine acetyltransferase 3, mitochondrial OS=Arabidopsis thaliana GN=SAT3 PE=1 SV=3//1.06826e-120
VIT_17s0000g03380	662.627	270.778	1.2911	0.00017044	0.024307	-//-
VIT_08s0007g07640	256.109	105.022	1.2861	3.6484e-07	0.00012412	sp|Q9FLJ2|NC100_ARATH NAC domain-containing protein 100 OS=Arabidopsis thaliana GN=NAC100 PE=2 SV=1//3.77635e-98
VIT_07s0104g01260	372.9	153.745	1.2782	2.4477e-07	8.5771e-05	sp|Q9FVQ0|YUC10_ARATH Flavin-containing monooxygenase YUCCA10 OS=Arabidopsis thaliana GN=YUC10 PE=2 SV=1//1.49567e-137
VIT_08s0007g07670	368.945	152.953	1.2703	4.3507e-05	0.0072267	sp|A0SPJ9|NAM2_HORVD NAC transcription factor NAM-2 OS=Hordeum vulgare var. distichum GN=NAM-2 PE=4 SV=1//1.2705e-76
VIT_18s0001g10180	382.405	160.286	1.2545	2.9983e-08	1.4597e-05	sp|Q9SND9|Y3028_ARATH Uncharacterized acetyltransferase At3g50280 OS=Arabidopsis thaliana GN=At3g50280 PE=1 SV=1//3.05479e-84
VIT_11s0016g00300	102.806	43.133	1.2531	0.00022174	0.030396	sp|O48711|PME12_ARATH Probable pectinesterase/pectinesterase inhibitor 12 OS=Arabidopsis thaliana GN=PME12 PE=2 SV=1//0
VIT_03s0038g03410	711.416	298.975	1.2507	1.2064e-05	0.0023823	sp|Q9FIW5|NAC94_ARATH Putative NAC domain-containing protein 94 OS=Arabidopsis thaliana GN=ANAC094 PE=2 SV=1//8.58828e-51
VIT_08s0007g06060	4841.02	2039.25	1.2473	4.3744e-08	2.025e-05	sp|P52408|E13B_PRUPE Glucan endo-1,3-beta-glucosidase, basic isoform OS=Prunus persica GN=GNS1 PE=3 SV=1//2.55884e-156
VIT_00s0615g00020	1014.12	446.362	1.1839	4.0997e-10	2.8236e-07	sp|Q9ZRF1|MTDH_FRAAN Probable mannitol dehydrogenase OS=Fragaria ananassa GN=CAD PE=2 SV=1//0
VIT_17s0000g08720	1034.53	462.57	1.1612	9.058e-10	5.8132e-07	sp|Q9LMB9|CRK1_ARATH Cysteine-rich receptor-like protein kinase 1 OS=Arabidopsis thaliana GN=CRK1 PE=2 SV=2//1.58506e-07
VIT_12s0059g02150	2965.19	1328.56	1.1583	9.8592e-07	0.00029617	sp|P49608|ACOC_CUCMA Aconitate hydratase, cytoplasmic OS=Cucurbita maxima PE=2 SV=1//0
VIT_12s0055g00180	161.802	72.6062	1.1561	0.00027293	0.036876	sp|Q2V6K0|UFOG6_FRAAN UDP-glucose flavonoid 3-O-glucosyltransferase 6 OS=Fragaria ananassa GN=GT6 PE=1 SV=1//5.38047e-170
VIT_18s0072g01010	140.64	63.1244	1.1557	6.9933e-05	0.011071	sp|P35614|ERF1Z_ARATH Eukaryotic peptide chain release factor subunit 1-3 OS=Arabidopsis thaliana GN=ERF1-3 PE=2 SV=1//0
VIT_14s0068g02150	410.104	185.466	1.1448	1.4423e-07	5.6564e-05	sp|Q9LI89|FBK70_ARATH F-box/kelch-repeat protein At3g27150 OS=Arabidopsis thaliana GN=At3g27150 PE=2 SV=1//1.67612e-136
VIT_05s0077g01550	284.325	129.576	1.1337	1.3692e-06	0.00039453	sp|O24248|PRU1_PRUAV Major allergen Pru av 1 OS=Prunus avium GN=PRUA1 PE=1 SV=1//3.20688e-68
VIT_03s0017g02110	277.116	126.684	1.1293	4.1284e-06	0.0010317	sp|Q40285|UFOG2_MANES Anthocyanidin 3-O-glucosyltransferase 2 (Fragment) OS=Manihot esculenta GN=GT2 PE=2 SV=1//2.16331e-79
VIT_10s0003g01160	2070.8	952.351	1.1206	5.4755e-06	0.0012993	sp|Q9XEF0|BH051_ARATH Transcription factor bHLH51 OS=Arabidopsis thaliana GN=BHLH51 PE=2 SV=1//1.84963e-21
VIT_10s0003g01170	703.976	331.692	1.0857	3.8882e-06	0.00098688	sp|Q9LET0|BH107_ARATH Putative transcription factor bHLH107 OS=Arabidopsis thaliana GN=BHLH107 PE=2 SV=1//8.99213e-08
VIT_08s0056g00290	901.295	431.416	1.0629	1.5848e-08	7.8511e-06	sp|P43187|ALLB3_BETPN Calcium-binding allergen Bet v 3 OS=Betula pendula GN=BETVIII PE=1 SV=1//1.0633e-60
VIT_05s0062g00300	654.012	315.155	1.0533	1.2828e-05	0.0024982	sp|O23406|U75D1_ARATH UDP-glycosyltransferase 75D1 OS=Arabidopsis thaliana GN=UGT75D1 PE=2 SV=2//3.119e-150
VIT_14s0036g00520	3111.54	1519.31	1.0342	7.8109e-06	0.0016911	sp|O07051|LTAA_AERJA L-allo-threonine aldolase OS=Aeromonas jandaei GN=ltaA PE=1 SV=1//9.7982e-97
VIT_05s0062g00270	1182.36	578.546	1.0312	2.2581e-06	0.0006131	sp|O23406|U75D1_ARATH UDP-glycosyltransferase 75D1 OS=Arabidopsis thaliana GN=UGT75D1 PE=2 SV=2//7.94502e-150
VIT_03s0088g01180	1413.03	697.316	1.0189	1.45e-08	7.3117e-06	sp|Q9LJM4|IKU2_ARATH Receptor-like protein kinase HAIKU2 OS=Arabidopsis thaliana GN=IKU2 PE=1 SV=1//0
VIT_11s0016g04490	677.031	338.566	0.99979	1.9173e-07	7.1728e-05	sp|Q38825|IAA7_ARATH Auxin-responsive protein IAA7 OS=Arabidopsis thaliana GN=IAA7 PE=1 SV=1//1.01602e-60
VIT_07s0129g00240	453.672	227.432	0.99622	8.6892e-06	0.0018449	sp|Q96289|ZAT10_ARATH Zinc finger protein ZAT10 OS=Arabidopsis thaliana GN=ZAT10 PE=2 SV=1//2.37607e-40
VIT_07s0031g01710	160.127	81.0798	0.9818	0.00035974	0.047691	sp|Q93WU9|WRK51_ARATH Probable WRKY transcription factor 51 OS=Arabidopsis thaliana GN=WRKY51 PE=2 SV=1//1.03395e-42
VIT_07s0197g00170	329.825	168.475	0.96917	7.433e-05	0.011596	sp|Q9FKZ1|DRL42_ARATH Probable disease resistance protein At5g66900 OS=Arabidopsis thaliana GN=At5g66900 PE=2 SV=1//1.11219e-170
VIT_12s0034g00030	224.546	114.942	0.96611	0.00011232	0.01652	sp|Q2V6K0|UFOG6_FRAAN UDP-glucose flavonoid 3-O-glucosyltransferase 6 OS=Fragaria ananassa GN=GT6 PE=1 SV=1//7.01161e-159
VIT_04s0008g01470	821.881	424.545	0.95301	1.4707e-06	0.00041118	sp|Q8VWQ5|WRK50_ARATH Probable WRKY transcription factor 50 OS=Arabidopsis thaliana GN=WRKY50 PE=2 SV=1//2.02487e-41
VIT_14s0081g00050	17736.9	9209.76	0.94552	7.6049e-07	0.00023861	sp|P43082|HEVL_ARATH Hevein-like protein OS=Arabidopsis thaliana GN=HEL PE=1 SV=1//1.17296e-73
Novel01404	2465.42	1285.05	0.94001	5.1013e-05	0.0082787	sp|O64640|CXE8_ARATH Probable carboxylesterase 8 OS=Arabidopsis thaliana GN=CXE8 PE=2 SV=1//1.41307e-97
VIT_14s0108g00540	743.067	387.849	0.938	6.6798e-07	0.00021194	sp|Q8VYN6|K6PF5_ARATH 6-phosphofructokinase 5, chloroplastic OS=Arabidopsis thaliana GN=PFK5 PE=1 SV=1//0
VIT_08s0040g01520	221.921	116.725	0.92693	0.00025188	0.03436	sp|Q9ZQ96|U73C3_ARATH UDP-glycosyltransferase 73C3 OS=Arabidopsis thaliana GN=UGT73C3 PE=2 SV=1//1.03786e-151
VIT_08s0007g07730	312.528	165.161	0.92011	5.0906e-05	0.0082787	sp|Q42798|C93A1_SOYBN Cytochrome P450 93A1 OS=Glycine max GN=CYP93A1 PE=2 SV=1//0
VIT_01s0150g00410	510.683	269.955	0.91971	5.9131e-06	0.00138	-//-
VIT_19s0015g00050	2136.4	1129.84	0.91906	1.6227e-07	6.1923e-05	sp|Q9LK64|AB3C_ARATH ABC transporter C family member 3 OS=Arabidopsis thaliana GN=ABCC3 PE=1 SV=1//0
VIT_18s0001g15650	10490.2	5630.69	0.89765	6.604e-05	0.010596	sp|P16273|PRPX_HORVU Pathogen-related protein OS=Hordeum vulgare PE=2 SV=2//9.10768e-84
VIT_15s0048g01350	328.711	176.518	0.89701	6.3908e-05	0.010312	sp|O64640|CXE8_ARATH Probable carboxylesterase 8 OS=Arabidopsis thaliana GN=CXE8 PE=2 SV=1//5.20765e-103
VIT_02s0025g02560	26540.2	14291.4	0.89303	6.9929e-06	0.0015592	sp|Q9SGU9|MGL_ARATH Methionine gamma-lyase OS=Arabidopsis thaliana GN=MGL PE=1 SV=1//0
VIT_08s0032g00510	424.532	232.035	0.87153	3.6676e-05	0.0062389	sp|Q9FG13|CXE15_ARATH Probable carboxylesterase 15 OS=Arabidopsis thaliana GN=CXE15 PE=2 SV=1//2.12434e-115
VIT_19s0015g00020	2152.58	1180.99	0.86607	8.6221e-07	0.00026464	sp|Q9LK64|AB3C_ARATH ABC transporter C family member 3 OS=Arabidopsis thaliana GN=ABCC3 PE=1 SV=1//1.17683e-31
VIT_06s0009g01620	681.121	374.6	0.86256	9.1931e-06	0.0019088	sp|Q8VZ13|Y1816_ARATH Uncharacterized protein At1g08160 OS=Arabidopsis thaliana GN=At1g08160 PE=2 SV=1//1.02979e-07
VIT_05s0020g03710	2090.34	1161.6	0.84762	1.3462e-06	0.00039191	sp|P05332|YP20_BACLI Uncharacterized N-acetyltransferase p20 OS=Bacillus licheniformis GN=p20 PE=4 SV=1//3.02696e-14
Novel01055	363.79	202.269	0.84683	0.000316	0.04209	-//-
VIT_12s0035g00350	323.301	180.463	0.84117	0.00017535	0.024758	sp|Q54DY9|BCS1B_DICDI Probable mitochondrial chaperone BCS1-B OS=Dictyostelium discoideum GN=bcsl1b PE=3 SV=1//1.36334e-30
VIT_05s0020g04210	826.293	468.029	0.82005	0.00026022	0.035327	sp|Q9LIK9|APS1_ARATH ATP sulfurylase 1, chloroplastic OS=Arabidopsis thaliana GN=APS1 PE=1 SV=1//0
VIT_15s0046g02230	1558.17	887.415	0.81217	3.9142e-06	0.00098688	-//-
VIT_13s0019g01130	366.425	210.558	0.7993	0.00036702	0.048204	-//-
VIT_00s0780g00040	833.122	480.636	0.79358	4.1785e-05	0.0070233	sp|Q9LY87|RGLG2_ARATH E3 ubiquitin-protein ligase RGLG2 OS=Arabidopsis thaliana GN=RGLG2 PE=1 SV=1//1.62553e-169
VIT_18s0041g00740	643.406	371.975	0.79052	8.3581e-05	0.012689	sp|Q4R1I9|ANGLT_ROSHC Anthocyanidin 5,3-O-glucosyltransferase OS=Rosa hybrid cultivar GN=RhGT1 PE=2 SV=1//1.11967e-126
VIT_06s0061g00760	373.312	215.973	0.78954	0.00029193	0.039069	sp|Q681X4|ZAT5_ARATH Zinc finger protein ZAT5 OS=Arabidopsis thaliana GN=ZAT5 PE=2 SV=1//4.34129e-55
VIT_14s0171g00400	2990.88	1748.26	0.77465	8.1742e-05	0.012477	sp|Q9FKS8|LHT1_ARATH Lysine histidine transporter 1 OS=Arabidopsis thaliana GN=LHT1 PE=1 SV=1//0
VIT_05s0062g00980	654.574	393.151	0.73547	0.00027877	0.037485	sp|Q7XT99|AKR2_ORYSJ Probable aldo-keto reductase 2 OS=Oryza sativa subsp. japonica GN=Os04g0338000 PE=2 SV=2//0
VIT_14s0066g01150	1816.46	1098.57	0.72551	0.00014103	0.020604	sp|Q9S9N9|CCR1_ARATH Cinnamoyl-CoA reductase 1 OS=Arabidopsis thaliana GN=CCR1 PE=1 SV=1//3.5742e-31
VIT_19s0090g00120	1394.83	850.329	0.714	0.00014155	0.020604	sp|A6QLM0|TM189_BOVIN Transmembrane protein 189 OS=Bos taurus GN=TMEM189 PE=2 SV=1//3.71592e-12
VIT_05s0077g01570	85093.4	56355.1	0.5945	0.00015426	0.022225	sp|O50001|PRU1_PRUAR Major allergen Pru ar 1 OS=Prunus armeniaca PE=1 SV=1//4.19853e-57
VIT_12s0134g00590	2191.43	3682.3	-0.74873	1.2476e-05	0.0024466	sp|Q8GSN8|3MAT_DAHPI Malonyl-coenzyme A:anthocyanin 3-O-glucoside-6&apos;&apos;-O-malonyltransferase OS=Dahlia pinnata GN=3MAT PE=1 SV=1//5.30785e-59
VIT_12s0059g01830	861.722	1685.24	-0.96766	4.2991e-08	2.0233e-05	sp|P47925|CWPX_ARATH Putative cell wall protein OS=Arabidopsis thaliana GN=At2g20870 PE=2 SV=2//3.55592e-08
VIT_12s0059g00190	231.479	458.949	-0.98745	0.00010394	0.015448	sp|Q9M0I2|EXPB3_ARATH Expansin-B3 OS=Arabidopsis thaliana GN=EXPB3 PE=2 SV=2//6.5642e-119
VIT_09s0002g03150	272.079	567.361	-1.0602	1.8085e-05	0.0034274	sp|Q9LU14|APG2_ARATH GDSL esterase/lipase APG OS=Arabidopsis thaliana GN=APG PE=1 SV=1//1.68815e-147
VIT_13s0074g00790	80.5258	198.963	-1.305	9.619e-07	0.00029207	sp|O81117|C94A1_VICSA Cytochrome P450 94A1 OS=Vicia sativa GN=CYP94A1 PE=2 SV=2//1.22789e-122

## Sheet: TS_DM vs. TS_Mock-12h
Gene_id	readcount_TS_DM12h	readcount_TS_W12h	log2FoldChange	pval	padj	Function Descriptions
VIT_04s0008g07170	68.4953	13.9908	2.2915	1.3192e-05	0.042342	sp|Q766C2|NEP2_NEPGR Aspartic proteinase nepenthesin-2 OS=Nepenthes gracilis GN=nep2 PE=1 SV=1//3.60241e-34
Novel03909	74.0362	16.6285	2.1546	1.3613e-05	0.042342	-//-
VIT_04s0008g04000	1210.42	271.911	2.1543	2.3468e-07	0.0016423	sp|Q08298|RD22_ARATH Dehydration-responsive protein RD22 OS=Arabidopsis thaliana GN=RD22 PE=2 SV=1//1.97341e-42
VIT_14s0108g01000	430.589	148.195	1.5388	1.0691e-09	1.4964e-05	sp|Q93Z27|CML45_ARATH Probable calcium-binding protein CML45 OS=Arabidopsis thaliana GN=CML45 PE=1 SV=1//3.60707e-30
VIT_12s0055g01020	384.563	133.253	1.5291	4.5755e-10	1.2808e-05	sp|Q9XIV8|PERN1_TOBAC Peroxidase N1 OS=Nicotiana tabacum GN=poxN1 PE=1 SV=1//1.55611e-162
VIT_14s0066g02610	452.604	159.99	1.5003	2.1108e-08	0.00019696	-//-
VIT_03s0063g01960	1034.52	420.902	1.2974	4.9305e-07	0.0027604	sp|Q9FVL0|HBL1_MEDSA Non-symbiotic hemoglobin 1 OS=Medicago sativa GN=MHB1 PE=2 SV=1//4.23242e-92
VIT_17s0000g08150	613.175	324.766	0.9169	7.0377e-06	0.032835	-//-
VIT_14s0108g01440	812.318	1351.7	-0.73466	1.3359e-05	0.042342	-//-

## Sheet: TS_DM vs. TS_Mock-18h
Gene_id	readcount_TS_DM18h	readcount_TS_W18h	log2FoldChange	pval	padj	Function Descriptions
VIT_07s0031g01050	16.592	0	Inf	0.00013994	0.021681	sp|Q40588|ASO_TOBAC L-ascorbate oxidase OS=Nicotiana tabacum GN=AAO PE=2 SV=1//2.64642e-36
VIT_14s0066g01970	72.6149	0.363097	7.6438	6.4173e-06	0.0027417	sp|P29136|MEP1_SOYBN Metalloendoproteinase 1 OS=Glycine max PE=1 SV=2//6.24432e-53
Novel01673	22.8492	0.305572	6.2245	3.6757e-07	0.00026575	sp|O64477|Y2913_ARATH G-type lectin S-receptor-like serine/threonine-protein kinase At2g19130 OS=Arabidopsis thaliana GN=At2g19130 PE=2 SV=1//6.37838e-29
VIT_07s0031g01120	21.3069	0.305572	6.1237	5.4966e-06	0.0024217	sp|P24792|ASO_CUCMA L-ascorbate oxidase OS=Cucurbita maxima GN=AAO PE=1 SV=2//1.61062e-26
VIT_13s0019g01310	293.022	4.57555	6.0009	6.0163e-05	0.01266	-//-
VIT_04s0069g00970	473.061	8.58445	5.7842	0.00019944	0.028259	sp|Q93WU9|WRK51_ARATH Probable WRKY transcription factor 51 OS=Arabidopsis thaliana GN=WRKY51 PE=2 SV=1//1.69418e-35
VIT_14s0081g00190	457.767	8.43974	5.7613	3.0044e-05	0.0073031	-//-
VIT_00s0187g00020	512.04	11.4775	5.4794	8.7601e-05	0.016358	-//-
VIT_13s0019g01340	124.708	2.80767	5.473	7.6805e-05	0.015039	-//-
Novel00796	47.6565	1.27981	5.2187	7.4523e-06	0.0030454	-//-
VIT_09s0002g05370	12.8686	0.363097	5.1474	0.00043198	0.046138	sp|Q76CU2|PDR1_TOBAC Pleiotropic drug resistance protein 1 OS=Nicotiana tabacum GN=PDR1 PE=2 SV=1//0
VIT_13s0019g01360	644.049	20.0707	5.004	0.00012533	0.020427	-//-
VIT_13s0156g00240	17.2241	0.611143	4.8168	6.918e-05	0.014034	-//-
VIT_18s0166g00070	20.4314	0.726194	4.8143	7.6353e-06	0.0030656	-//-
VIT_12s0134g00480	16.7681	0.611143	4.7781	9.8109e-05	0.017399	sp|Q7XBH4|MYB4_ORYSJ Myb-related protein Myb4 OS=Oryza sativa subsp. japonica GN=MYB4 PE=2 SV=2//6.78467e-62
VIT_09s0054g00910	672.248	24.95	4.7519	4.7807e-06	0.0022099	sp|Q9P6Q3|BCS1_SCHPO Probable mitochondrial chaperone bcs1 OS=Schizosaccharomyces pombe (strain 972 / ATCC 24843) GN=SPAC644.07 PE=2 SV=1//3.22066e-32
VIT_07s0129g01010	44.0777	1.75796	4.6481	5.0324e-08	5.2031e-05	-//-
VIT_10s0042g00840	25.3702	1.01694	4.6408	1.3307e-06	0.00081568	sp|P51071|THS3_VITVI Stilbene synthase 3 OS=Vitis vinifera GN=VIT_16s0100g01030 PE=2 SV=2//7.00594e-153
VIT_03s0088g00780	14.738	0.611143	4.5919	0.00034506	0.040184	sp|P11670|PRB1_TOBAC Basic form of pathogenesis-related protein 1 OS=Nicotiana tabacum PE=3 SV=1//8.18337e-69
VIT_00s0748g00020	53.6718	3.21597	4.0608	0.00033899	0.040184	sp|Q8GYA4|CRK10_ARATH Cysteine-rich receptor-like protein kinase 10 OS=Arabidopsis thaliana GN=CRK10 PE=1 SV=3//1.01492e-37
VIT_02s0033g01380	493.816	32.3178	3.9336	1.2419e-07	0.00011183	sp|Q8LEE7|AOX3_ARATH Ubiquinol oxidase 3, mitochondrial OS=Arabidopsis thaliana GN=AOX3 PE=2 SV=2//3.41536e-158
VIT_19s0014g04150	19.7599	1.38003	3.8398	7.9178e-05	0.015188	sp|O81905|SD18_ARATH Receptor-like serine/threonine-protein kinase SD1-8 OS=Arabidopsis thaliana GN=SD18 PE=1 SV=1//4.71895e-157
Novel01160	167.542	12.3324	3.764	3.6924e-26	5.2057e-22	-//-
VIT_07s0031g01070	151.562	11.7534	3.6888	1.772e-06	0.0010158	sp|Q40588|ASO_TOBAC L-ascorbate oxidase OS=Nicotiana tabacum GN=AAO PE=2 SV=1//0
VIT_17s0000g03370	1369.91	110.674	3.6297	7.3241e-05	0.014543	-//-
VIT_18s0001g06400	156.671	12.6881	3.6262	1.0854e-06	0.0006956	-//-
VIT_18s0001g02780	26.7015	2.16375	3.6253	2.9747e-05	0.0072938	sp|Q7Y1X1|EST_HEVBR Esterase OS=Hevea brasiliensis PE=1 SV=1//1.27307e-73
VIT_11s0016g02070	377.215	32.3085	3.5454	1.4691e-11	2.9589e-08	sp|Q9LTS4|BH041_ARATH Putative transcription factor bHLH041 OS=Arabidopsis thaliana GN=BHLH41 PE=4 SV=1//4.19927e-59
VIT_04s0008g07150	796.88	68.5565	3.539	0.00021703	0.029421	sp|Q9LHE3|ASPG2_ARATH Protein ASPARTIC PROTEASE IN GUARD CELL 2 OS=Arabidopsis thaliana GN=ASPG2 PE=2 SV=1//5.13713e-30
VIT_10s0042g00930	45.0407	3.87902	3.5375	1.0344e-08	1.2681e-05	sp|P28343|THS1_VITVI Stilbene synthase 1 OS=Vitis vinifera GN=VINST1 PE=1 SV=2//0
VIT_15s0048g02070	333.979	30.5531	3.4504	1.4453e-06	0.00086709	sp|Q58FX0|BAP2_ARATH BON1-associated protein 2 OS=Arabidopsis thaliana GN=BAP2 PE=1 SV=1//1.17252e-31
VIT_16s0100g00930	249.723	22.8822	3.448	4.548e-13	1.832e-09	sp|A5AEM3|THS4_VITVI Stilbene synthase 4 OS=Vitis vinifera GN=GSVIVT00005194001 PE=3 SV=1//0
VIT_16s0148g00360	77.6329	7.1451	3.4416	0.00016639	0.024563	sp|Q9FID6|Y5392_ARATH Probable receptor-like protein kinase At5g39020 OS=Arabidopsis thaliana GN=At5g39020 PE=2 SV=1//8.61322e-97
VIT_07s0031g01040	196.368	18.1959	3.4319	0.00036173	0.041128	sp|Q40588|ASO_TOBAC L-ascorbate oxidase OS=Nicotiana tabacum GN=AAO PE=2 SV=1//0
VIT_18s0001g15130	555.376	53.2996	3.3813	9.4128e-05	0.016905	-//-
VIT_11s0016g01640	66.4776	6.38674	3.3797	0.00022703	0.030254	sp|P45726|PALY_CAMSI Phenylalanine ammonia-lyase OS=Camellia sinensis GN=PAL PE=2 SV=1//0
VIT_05s0020g03270	223.735	23.2662	3.2655	2.7039e-05	0.0069161	sp|Q39202|RLK1_ARATH G-type lectin S-receptor-like serine/threonine-protein kinase RLK1 OS=Arabidopsis thaliana GN=RLK1 PE=2 SV=2//9.59787e-134
VIT_04s0008g07250	329.191	35.0765	3.2303	0.00011599	0.019238	sp|Q9LHE3|ASPG2_ARATH Protein ASPARTIC PROTEASE IN GUARD CELL 2 OS=Arabidopsis thaliana GN=ASPG2 PE=2 SV=1//2.3929e-19
VIT_17s0000g08720	1499.04	159.938	3.2285	0.00045995	0.048756	sp|Q9LMB9|CRK1_ARATH Cysteine-rich receptor-like protein kinase 1 OS=Arabidopsis thaliana GN=CRK1 PE=2 SV=2//1.58506e-07
VIT_08s0007g06580	34.4069	3.70644	3.2146	3.0683e-06	0.0016324	sp|Q9FG33|LRKS5_ARATH Probable L-type lectin-domain containing receptor kinase S.5 OS=Arabidopsis thaliana GN=LECRKS5 PE=2 SV=1//2.66715e-172
VIT_16s0050g01390	23.5282	2.5448	3.2088	0.00015807	0.023779	-//-
VIT_15s0021g01260	181.061	20.0075	3.1779	6.0056e-05	0.01266	-//-
VIT_16s0050g01400	134.779	15.004	3.1672	1.7198e-05	0.0055106	-//-
VIT_09s0054g00900	580.883	65.6203	3.146	1.6924e-05	0.0054851	sp|Q9P6Q3|BCS1_SCHPO Probable mitochondrial chaperone bcs1 OS=Schizosaccharomyces pombe (strain 972 / ATCC 24843) GN=SPAC644.07 PE=2 SV=1//1.78161e-29
VIT_16s0100g00840	135.139	15.6652	3.1088	1.1849e-12	3.7123e-09	sp|A5AEM3|THS4_VITVI Stilbene synthase 4 OS=Vitis vinifera GN=GSVIVT00005194001 PE=3 SV=1//0
VIT_01s0011g02680	97.7964	11.4849	3.09	0.00032963	0.039891	-//-
VIT_03s0017g01990	447.688	52.6304	3.0885	6.5419e-05	0.013445	sp|Q66PF3|UFOG3_FRAAN Putative UDP-glucose flavonoid 3-O-glucosyltransferase 3 OS=Fragaria ananassa GN=GT3 PE=2 SV=1//1.23724e-180
VIT_18s0041g02410	62.138	7.32258	3.0851	1.747e-05	0.005535	sp|Q7G191|ALDO4_ARATH Benzaldehyde dehydrogenase (NAD(+)) OS=Arabidopsis thaliana GN=AAO4 PE=1 SV=2//0
VIT_02s0025g04310	2263.1	267.591	3.0802	1.235e-05	0.0045644	sp|P81370|TLP_ACTDE Thaumatin-like protein OS=Actinidia deliciosa GN=tlp PE=1 SV=2//1.01165e-115
VIT_04s0008g07130	86.5676	10.288	3.0729	0.00024336	0.032065	sp|Q766C2|NEP2_NEPGR Aspartic proteinase nepenthesin-2 OS=Nepenthes gracilis GN=nep2 PE=1 SV=1//5.32546e-20
VIT_10s0042g00890	112.956	13.4669	3.0683	1.6393e-15	1.1556e-11	sp|P51070|THS2_VITVI Stilbene synthase 2 OS=Vitis vinifera GN=GSVIVT00004047001 PE=2 SV=2//1.47287e-146
VIT_01s0010g00760	144.423	17.2605	3.0648	0.00011449	0.019216	-//-
Novel00921	29.1903	3.51592	3.0535	2.0888e-05	0.0059494	-//-
VIT_11s0052g00350	22.1863	2.67467	3.0522	0.00033985	0.040184	sp|C0LGP4|Y3475_ARATH Probable LRR receptor-like serine/threonine-protein kinase At3g47570 OS=Arabidopsis thaliana GN=At3g47570 PE=1 SV=1//3.77633e-45
VIT_10s0042g00870	93.4767	11.2704	3.0521	2.688e-13	1.2632e-09	sp|A5C9M2|THS5_VITVI Stilbene synthase 5 OS=Vitis vinifera GN=GSVIVT00007357001 PE=3 SV=1//2.91292e-57
VIT_16s0100g01020	148.256	17.933	3.0474	0.00046833	0.049459	sp|A5AEM3|THS4_VITVI Stilbene synthase 4 OS=Vitis vinifera GN=GSVIVT00005194001 PE=3 SV=1//0
VIT_14s0108g01000	401.866	48.7568	3.043	9.8481e-08	9.2563e-05	sp|Q93Z27|CML45_ARATH Probable calcium-binding protein CML45 OS=Arabidopsis thaliana GN=CML45 PE=1 SV=1//3.60707e-30
VIT_14s0083g00920	171.719	21.4556	3.0006	6.0266e-17	5.6644e-13	-//-
Novel01330	69.4834	8.69581	2.9983	0.00013035	0.020748	-//-
VIT_16s0100g00800	205.639	25.7962	2.9949	1.5001e-08	1.6919e-05	sp|A5AEM3|THS4_VITVI Stilbene synthase 4 OS=Vitis vinifera GN=GSVIVT00005194001 PE=3 SV=1//0
VIT_08s0007g06560	228.327	29.0022	2.9769	6.5799e-05	0.013445	sp|Q9FG33|LRKS5_ARATH Probable L-type lectin-domain containing receptor kinase S.5 OS=Arabidopsis thaliana GN=LECRKS5 PE=2 SV=1//0
VIT_02s0025g04300	1358.42	178.775	2.9257	0.00011521	0.019223	sp|P81370|TLP_ACTDE Thaumatin-like protein OS=Actinidia deliciosa GN=tlp PE=1 SV=2//2.50872e-110
VIT_16s0100g00960	36.8711	5.00359	2.8815	0.00012262	0.020118	sp|A5AEM3|THS4_VITVI Stilbene synthase 4 OS=Vitis vinifera GN=GSVIVT00005194001 PE=3 SV=1//2.11597e-124
VIT_00s0258g00140	50.7197	7.00218	2.8567	0.00034753	0.040184	sp|Q9FID6|Y5392_ARATH Probable receptor-like protein kinase At5g39020 OS=Arabidopsis thaliana GN=At5g39020 PE=2 SV=1//6.65188e-101
VIT_06s0004g01010	1277.87	176.968	2.8522	2.2388e-12	6.3126e-09	sp|P13240|DR206_PEA Disease resistance response protein 206 OS=Pisum sativum GN=PI206 PE=2 SV=2//5.77564e-11
VIT_10s0042g00600	65.0357	9.04096	2.8467	0.00015854	0.023779	sp|Q8VZG8|Y4885_ARATH Probable LRR receptor-like serine/threonine-protein kinase At4g08850 OS=Arabidopsis thaliana GN=At4g08850 PE=1 SV=3//1.1099e-06
Novel02312	25.1524	3.64892	2.7852	0.00034113	0.040184	sp|O81832|Y4729_ARATH G-type lectin S-receptor-like serine/threonine-protein kinase At4g27290 OS=Arabidopsis thaliana GN=At4g27290 PE=2 SV=4//3.69549e-65
VIT_01s0011g02790	59.8092	8.686	2.7836	0.00034242	0.040184	sp|Q8LAD7|IDA_ARATH Protein IDA OS=Arabidopsis thaliana GN=IDA PE=2 SV=1//2.63459e-08
VIT_03s0017g02120	26.6023	3.86419	2.7833	0.00013214	0.020815	sp|Q40288|UFOG6_MANES Anthocyanidin 3-O-glucosyltransferase 6 (Fragment) OS=Manihot esculenta GN=GT6 PE=2 SV=1//2.51876e-111
VIT_16s0013g00070	387.212	56.2809	2.7824	0.00042984	0.046085	-//-
VIT_16s0100g00920	180.157	26.3714	2.7722	7.7433e-05	0.015058	sp|A5AEM3|THS4_VITVI Stilbene synthase 4 OS=Vitis vinifera GN=GSVIVT00005194001 PE=3 SV=1//0
Novel03194	254.652	38.0181	2.7438	2.4153e-05	0.0065485	sp|P13240|DR206_PEA Disease resistance response protein 206 OS=Pisum sativum GN=PI206 PE=2 SV=2//4.63493e-08
VIT_12s0055g00990	76.4658	11.4447	2.7401	2.4054e-10	3.9897e-07	sp|P22196|PER2_ARAHY Cationic peroxidase 2 OS=Arachis hypogaea GN=PNC2 PE=2 SV=1//2.44941e-44
VIT_10s0042g00920	120.63	18.2267	2.7265	2.1623e-14	1.2194e-10	sp|P28343|THS1_VITVI Stilbene synthase 1 OS=Vitis vinifera GN=VINST1 PE=1 SV=2//0
VIT_05s0049g01020	297.882	45.3762	2.7147	0.00041226	0.045231	sp|Q7XBH4|MYB4_ORYSJ Myb-related protein Myb4 OS=Oryza sativa subsp. japonica GN=MYB4 PE=2 SV=2//1.60856e-69
VIT_16s0100g00940	153.707	23.4327	2.7136	7.2316e-05	0.014543	sp|A5AEM3|THS4_VITVI Stilbene synthase 4 OS=Vitis vinifera GN=GSVIVT00005194001 PE=3 SV=1//0
VIT_16s0100g00810	255.811	39.2532	2.7042	4.4065e-07	0.00031062	sp|A5AEM3|THS4_VITVI Stilbene synthase 4 OS=Vitis vinifera GN=GSVIVT00005194001 PE=3 SV=1//0
VIT_04s0008g01860	127.153	19.9112	2.6749	3.9554e-06	0.0019916	sp|Q05047|C72A1_CATRO Secologanin synthase OS=Catharanthus roseus GN=CYP72A1 PE=2 SV=1//1.91288e-161
VIT_16s0050g01190	27.8954	4.40298	2.6635	0.00019448	0.027696	-//-
VIT_16s0100g01000	395.763	62.4747	2.6633	4.4377e-06	0.0021208	sp|A5AEM3|THS4_VITVI Stilbene synthase 4 OS=Vitis vinifera GN=GSVIVT00005194001 PE=3 SV=1//0
VIT_17s0000g03390	445.148	70.4227	2.6602	0.00032087	0.038998	-//-
VIT_15s0021g01270	319.467	54.4245	2.5533	0.00020772	0.028947	-//-
VIT_09s0002g05400	83.0933	14.331	2.5356	3.0559e-05	0.0073647	sp|Q76CU2|PDR1_TOBAC Pleiotropic drug resistance protein 1 OS=Nicotiana tabacum GN=PDR1 PE=2 SV=1//3.11673e-09
VIT_10s0042g01180	48.7776	8.52262	2.5169	1.8013e-06	0.0010158	sp|Q9SHF3|AGO2_ARATH Protein argonaute 2 OS=Arabidopsis thaliana GN=AGO2 PE=1 SV=1//0
VIT_03s0088g00750	207.208	36.4758	2.5061	1.5643e-05	0.0051893	sp|P11670|PRB1_TOBAC Basic form of pathogenesis-related protein 1 OS=Nicotiana tabacum PE=3 SV=1//3.50039e-72
VIT_07s0005g02070	68.3041	12.0572	2.5021	6.2299e-07	0.00041825	-//-
VIT_16s0100g00860	790.103	150.181	2.3953	9.3094e-07	0.00061046	sp|A5AEM3|THS4_VITVI Stilbene synthase 4 OS=Vitis vinifera GN=GSVIVT00005194001 PE=3 SV=1//0
VIT_00s0179g00250	78.082	15.0269	2.3774	0.00042448	0.046085	-//-
VIT_00s0388g00020	69.9491	13.4705	2.3765	2.8187e-07	0.00021481	sp|Q3ECH2|Y1670_ARATH Probable receptor-like protein kinase At1g67000 OS=Arabidopsis thaliana GN=At1g67000 PE=2 SV=2//1.30598e-97
VIT_01s0011g03430	40.9675	8.12246	2.3345	0.0002084	0.028947	-//-
VIT_14s0066g02040	864.43	173.483	2.317	0.0001072	0.0181	sp|Q54DY9|BCS1B_DICDI Probable mitochondrial chaperone BCS1-B OS=Dictyostelium discoideum GN=bcsl1b PE=3 SV=1//4.486e-24
VIT_02s0033g01390	35.0201	7.16734	2.2887	9.06e-05	0.016697	-//-
VIT_04s0044g00270	166.141	34.2334	2.2789	1.8615e-05	0.0055968	sp|B6D1N4|HPXO_KLEPN FAD-dependent urate hydroxylase OS=Klebsiella pneumoniae GN=hpxO PE=3 SV=1//6.87191e-24
VIT_08s0007g00850	41.5475	8.63087	2.2672	0.00042646	0.046085	sp|C0LGT6|EFR_ARATH LRR receptor-like serine/threonine-protein kinase EFR OS=Arabidopsis thaliana GN=EFR PE=1 SV=1//0
Novel02100	60.7329	12.6175	2.267	9.5391e-05	0.017024	sp|Q40392|TMVRN_NICGU TMV resistance protein N OS=Nicotiana glutinosa GN=N PE=1 SV=1//3.54701e-49
VIT_08s0007g06040	2115.52	475.079	2.1548	0.00040282	0.044542	sp|P52408|E13B_PRUPE Glucan endo-1,3-beta-glucosidase, basic isoform OS=Prunus persica GN=GNS1 PE=3 SV=1//3.41022e-151
VIT_03s0132g00350	427.937	96.688	2.146	5.0084e-06	0.0022416	sp|Q9LMP1|WAK2_ARATH Wall-associated receptor kinase 2 OS=Arabidopsis thaliana GN=WAK2 PE=1 SV=1//3.91924e-31
VIT_04s0008g03500	83.6923	19.4051	2.1087	2.6142e-05	0.0069016	sp|Q9ZU96|Y2168_ARATH Ankyrin repeat-containing protein At2g01680 OS=Arabidopsis thaliana GN=At2g01680 PE=1 SV=1//8.02905e-11
VIT_16s0100g00900	294.343	68.4368	2.1047	4.4852e-12	1.1497e-08	sp|A5AEM3|THS4_VITVI Stilbene synthase 4 OS=Vitis vinifera GN=GSVIVT00005194001 PE=3 SV=1//0
VIT_11s0016g01520	181.367	42.3262	2.0993	2.7046e-05	0.0069161	sp|P52777|PALY_PINTA Phenylalanine ammonia-lyase OS=Pinus taeda GN=PAL PE=3 SV=1//1.18391e-45
VIT_00s0179g00260	1377.13	324.861	2.0838	0.00025248	0.033113	sp|Q9LY77|ACA12_ARATH Calcium-transporting ATPase 12, plasma membrane-type OS=Arabidopsis thaliana GN=ACA12 PE=2 SV=1//0
VIT_18s0001g11500	278.8	65.8658	2.0816	1.6284e-10	2.8698e-07	sp|O49859|C82A4_SOYBN Cytochrome P450 82A4 OS=Glycine max GN=CYP82A4 PE=2 SV=1//0
VIT_03s0132g00340	705.782	168.026	2.0705	3.1524e-05	0.0074967	sp|Q8VYA3|WAKLJ_ARATH Wall-associated receptor kinase-like 10 OS=Arabidopsis thaliana GN=WAKL10 PE=2 SV=1//8.2584e-156
VIT_02s0025g04230	1098.89	264.28	2.0559	1.9137e-05	0.00568	sp|P81370|TLP_ACTDE Thaumatin-like protein OS=Actinidia deliciosa GN=tlp PE=1 SV=2//1.02274e-115
VIT_01s0011g03850	39.484	9.50428	2.0546	0.0002207	0.029775	-//-
VIT_04s0008g07120	69.686	17.2043	2.0181	1.6278e-05	0.0053371	sp|Q9LS40|ASPG1_ARATH Protein ASPARTIC PROTEASE IN GUARD CELL 1 OS=Arabidopsis thaliana GN=ASPG1 PE=1 SV=1//1.50611e-07
VIT_07s0031g01010	327.106	81.8244	1.9992	0.00013293	0.020824	sp|Q40588|ASO_TOBAC L-ascorbate oxidase OS=Nicotiana tabacum GN=AAO PE=2 SV=1//0
VIT_04s0008g07170	89.1075	22.3526	1.9951	8.3524e-05	0.015701	sp|Q766C2|NEP2_NEPGR Aspartic proteinase nepenthesin-2 OS=Nepenthes gracilis GN=nep2 PE=1 SV=1//3.60241e-34
VIT_14s0219g00270	66.8563	16.9154	1.9827	3.6296e-05	0.0084581	sp|A2WY46|EAR1_ORYSI Protein terminal ear1 homolog OS=Oryza sativa subsp. indica GN=PLA2 PE=2 SV=1//1.75211e-31
VIT_02s0025g04250	575.059	148.995	1.9484	1.8753e-07	0.00016023	sp|P81370|TLP_ACTDE Thaumatin-like protein OS=Actinidia deliciosa GN=tlp PE=1 SV=2//1.83244e-111
VIT_02s0033g01400	175.871	46.3295	1.9245	1.7887e-05	0.0055968	sp|O23913|AOX1B_ARATH Ubiquinol oxidase 1b, mitochondrial OS=Arabidopsis thaliana GN=AOX1B PE=1 SV=1//3.82358e-155
VIT_12s0055g01020	131.274	34.823	1.9145	2.3343e-09	3.291e-06	sp|Q9XIV8|PERN1_TOBAC Peroxidase N1 OS=Nicotiana tabacum GN=poxN1 PE=1 SV=1//1.55611e-162
VIT_16s0039g01170	286.406	76.3178	1.908	0.00010707	0.0181	sp|P45730|PALY_POPTR Phenylalanine ammonia-lyase OS=Populus trichocarpa GN=PAL PE=2 SV=1//0
VIT_00s0218g00200	69.1325	18.7445	1.8829	0.00034773	0.040184	sp|Q940V3|U91A1_ARATH UDP-glycosyltransferase 91A1 OS=Arabidopsis thaliana GN=UGT91A1 PE=2 SV=1//2.22285e-23
VIT_13s0067g02630	98.4747	26.8756	1.8735	0.00018434	0.026792	-//-
Novel04303	51.3897	14.1405	1.8616	9.2991e-05	0.016905	sp|Q40392|TMVRN_NICGU TMV resistance protein N OS=Nicotiana glutinosa GN=N PE=1 SV=1//8.11056e-14
VIT_13s0084g00670	68.7814	19.1645	1.8436	1.2626e-05	0.0045644	sp|Q9LDH1|SIB1_ARATH Sigma factor binding protein 1, chloroplastic OS=Arabidopsis thaliana GN=SIB1 PE=1 SV=1//5.39648e-09
VIT_02s0025g04270	355.196	99.9189	1.8298	0.00010718	0.0181	sp|P81370|TLP_ACTDE Thaumatin-like protein OS=Actinidia deliciosa GN=tlp PE=1 SV=2//1.2732e-116
VIT_09s0002g05610	72.2627	20.3497	1.8282	6.8397e-06	0.0028785	sp|Q9FJY9|PP448_ARATH Pentatricopeptide repeat-containing protein At5g66500, mitochondrial OS=Arabidopsis thaliana GN=PCMP-E38 PE=2 SV=1//8.66446e-06
VIT_18s0122g00690	147.854	41.7017	1.826	1.2691e-07	0.00011183	sp|Q9FY79|LAC14_ARATH Laccase-14 OS=Arabidopsis thaliana GN=LAC14 PE=2 SV=1//3.67016e-140
VIT_15s0046g02170	495.815	141.191	1.8122	2.81e-07	0.00021481	sp|B0TC10|PANB_HELMI 3-methyl-2-oxobutanoate hydroxymethyltransferase OS=Heliobacterium modesticaldum (strain ATCC 51547 / Ice1) GN=panB PE=3 SV=1//3.09505e-82
VIT_03s0088g01180	1242.58	355.416	1.8058	5.3415e-05	0.011497	sp|Q9LJM4|IKU2_ARATH Receptor-like protein kinase HAIKU2 OS=Arabidopsis thaliana GN=IKU2 PE=1 SV=1//0
VIT_01s0011g03990	113.51	32.5534	1.8019	1.7821e-06	0.0010158	sp|Q3ECH2|Y1670_ARATH Probable receptor-like protein kinase At1g67000 OS=Arabidopsis thaliana GN=At1g67000 PE=2 SV=2//5.3913e-111
VIT_12s0028g03260	116.936	33.8716	1.7876	4.0598e-05	0.0089434	sp|Q9LVY1|TAT_ARATH Tyrosine aminotransferase OS=Arabidopsis thaliana GN=TAT PE=2 SV=1//2.89857e-172
VIT_00s0194g00120	63.0514	18.3734	1.7789	2.619e-05	0.0069016	sp|Q39218|SAT3_ARATH Serine acetyltransferase 3, mitochondrial OS=Arabidopsis thaliana GN=SAT3 PE=1 SV=3//1.06826e-120
VIT_12s0057g01130	250.021	72.9539	1.777	3.8697e-05	0.008698	sp|Q39214|RPM1_ARATH Disease resistance protein RPM1 OS=Arabidopsis thaliana GN=RPM1 PE=1 SV=1//3.47882e-14
VIT_08s0007g00810	340.924	100.733	1.7589	0.00014703	0.02241	sp|Q9M345|LRK42_ARATH L-type lectin-domain containing receptor kinase IV.2 OS=Arabidopsis thaliana GN=LECRK42 PE=2 SV=1//0
VIT_04s0008g07140	539.951	159.926	1.7554	4.1775e-05	0.0091312	sp|Q766C2|NEP2_NEPGR Aspartic proteinase nepenthesin-2 OS=Nepenthes gracilis GN=nep2 PE=1 SV=1//5.4536e-44
VIT_07s0005g03220	97.2239	28.9256	1.749	0.00030306	0.037187	sp|Q9LTC5|ERF98_ARATH Ethylene-responsive transcription factor ERF098 OS=Arabidopsis thaliana GN=ERF098 PE=1 SV=1//2.16271e-23
VIT_18s0072g00990	1024.61	309.218	1.7284	9.3207e-05	0.016905	sp|O22938|Y2182_ARATH Leucine-rich repeat receptor-like tyrosine-protein kinase At2g41820 OS=Arabidopsis thaliana GN=At2g41820 PE=1 SV=1//1.87609e-36
VIT_15s0046g01140	2459.39	758.153	1.6977	0.00019379	0.027696	sp|Q9SKD9|WRK46_ARATH Probable WRKY transcription factor 46 OS=Arabidopsis thaliana GN=WRKY46 PE=2 SV=1//5.92694e-48
VIT_03s0017g01940	779.368	241.422	1.6907	0.00035982	0.041076	-//-
VIT_05s0094g00340	7553.81	2341.15	1.69	4.8838e-30	1.3771e-25	sp|Q7Y1Z0|CHI5_ORYSJ Chitinase 5 OS=Oryza sativa subsp. japonica GN=Cht5 PE=2 SV=1//7.66331e-109
VIT_16s0039g01330	301.979	94.1114	1.682	0.00029131	0.036345	sp|Q3ECH2|Y1670_ARATH Probable receptor-like protein kinase At1g67000 OS=Arabidopsis thaliana GN=At1g67000 PE=2 SV=2//2.52117e-99
VIT_13s0067g03130	55.4155	17.3155	1.6782	0.00019186	0.027602	sp|Q9SHB5|WRK55_ARATH WRKY transcription factor 55 OS=Arabidopsis thaliana GN=WRKY55 PE=2 SV=1//1.71031e-47
VIT_06s0004g01000	99.3694	32.4916	1.6127	0.00010035	0.017583	sp|P13240|DR206_PEA Disease resistance response protein 206 OS=Pisum sativum GN=PI206 PE=2 SV=2//1.50176e-13
VIT_02s0025g04320	263.208	86.6942	1.6022	0.00013043	0.020748	sp|P81370|TLP_ACTDE Thaumatin-like protein OS=Actinidia deliciosa GN=tlp PE=1 SV=2//1.31314e-44
VIT_12s0028g01650	194.155	64.255	1.5953	0.00025997	0.033711	sp|Q8RWZ5|SD25_ARATH G-type lectin S-receptor-like serine/threonine-protein kinase SD2-5 OS=Arabidopsis thaliana GN=SD25 PE=1 SV=1//3.07658e-109
VIT_05s0049g00430	78.8836	26.1141	1.5949	2.2956e-05	0.0062844	sp|Q84MB3|ACCH1_ARATH 1-aminocyclopropane-1-carboxylate oxidase homolog 1 OS=Arabidopsis thaliana GN=At1g06620 PE=2 SV=1//1.38835e-132
VIT_16s0100g00950	105.26	35.0723	1.5856	0.00017803	0.02601	sp|P51070|THS2_VITVI Stilbene synthase 2 OS=Vitis vinifera GN=GSVIVT00004047001 PE=2 SV=2//7.2341e-32
VIT_02s0087g00750	101.535	34.3138	1.5651	4.7739e-06	0.0022099	sp|Q3T130|TM45B_BOVIN Transmembrane protein 45B OS=Bos taurus GN=TMEM45B PE=2 SV=1//2.23241e-09
VIT_04s0044g01120	64.0732	21.705	1.5617	0.00023899	0.031637	sp|P25141|ADH1_PETHY Alcohol dehydrogenase 1 OS=Petunia hybrida GN=ADH1 PE=3 SV=1//7.8057e-132
VIT_18s0001g11480	193.069	65.9252	1.5502	3.1365e-07	0.00023274	sp|O49859|C82A4_SOYBN Cytochrome P450 82A4 OS=Glycine max GN=CYP82A4 PE=2 SV=1//6.76992e-167
VIT_11s0065g00350	290.7	99.29	1.5498	7.2966e-06	0.0030256	sp|Q43240|TCMO_ZINEL Trans-cinnamate 4-monooxygenase OS=Zinnia elegans GN=CYP73A12 PE=2 SV=1//0
VIT_09s0002g06400	58.5427	20.1073	1.5418	0.00042839	0.046085	-//-
VIT_12s0059g01380	9203.28	3191.44	1.5279	4.048e-06	0.0020025	sp|Q08507|ACCO3_PETHY 1-aminocyclopropane-1-carboxylate oxidase 3 OS=Petunia hybrida GN=ACO3 PE=3 SV=1//0
VIT_03s0017g01140	564.475	196.061	1.5256	3.9511e-06	0.0019916	sp|Q9ZWJ3|U85A2_ARATH UDP-glycosyltransferase 85A2 OS=Arabidopsis thaliana GN=UGT85A2 PE=2 SV=1//0
VIT_16s0039g01110	121.311	42.356	1.5181	7.3133e-05	0.014543	sp|P45730|PALY_POPTR Phenylalanine ammonia-lyase OS=Populus trichocarpa GN=PAL PE=2 SV=1//0
VIT_16s0013g01060	60.6114	21.1818	1.5168	0.00042584	0.046085	sp|Q40478|ERF5_TOBAC Ethylene-responsive transcription factor 5 OS=Nicotiana tabacum GN=ERF5 PE=2 SV=1//1.61717e-52
VIT_06s0061g00120	10411.8	3675.13	1.5024	1.1579e-10	2.1767e-07	sp|A7PQW3|E13B_VITVI Glucan endo-1,3-beta-glucosidase OS=Vitis vinifera GN=VIT_06s0061g00120 PE=1 SV=2//0
VIT_17s0000g05790	191.123	67.9608	1.4917	2.3457e-07	0.00018898	sp|Q6PDY2|AEDO_MOUSE 2-aminoethanethiol dioxygenase OS=Mus musculus GN=Ado PE=1 SV=2//3.4576e-22
VIT_03s0091g00690	170.6	60.8673	1.4869	3.0402e-08	3.2971e-05	sp|Q96289|ZAT10_ARATH Zinc finger protein ZAT10 OS=Arabidopsis thaliana GN=ZAT10 PE=2 SV=1//2.04533e-51
VIT_07s0141g00930	167.488	59.9314	1.4827	5.5455e-08	5.392e-05	sp|Q9LV60|CRR55_ARATH Cysteine-rich repeat secretory protein 55 OS=Arabidopsis thaliana GN=CRRSP55 PE=2 SV=1//1.15386e-91
VIT_17s0000g03380	1223.52	442.821	1.4662	0.00032042	0.038998	-//-
VIT_14s0081g00020	404.813	155.74	1.3781	7.2754e-12	1.7095e-08	sp|P29063|PR4B_TOBAC Pathogenesis-related protein PR-4B OS=Nicotiana tabacum PE=2 SV=1//1.17486e-25
VIT_00s1217g00020	113.843	43.8435	1.3766	0.00013098	0.020748	-//-
VIT_06s0061g00100	12805.1	4957.21	1.3691	3.0466e-10	4.694e-07	sp|A7PQW3|E13B_VITVI Glucan endo-1,3-beta-glucosidase OS=Vitis vinifera GN=VIT_06s0061g00120 PE=1 SV=2//1.12099e-140
VIT_16s0013g01090	70.17	27.2782	1.3631	0.00036685	0.041543	sp|Q40478|ERF5_TOBAC Ethylene-responsive transcription factor 5 OS=Nicotiana tabacum GN=ERF5 PE=2 SV=1//1.9463e-41
VIT_08s0058g00690	940.804	367.367	1.3567	6.3422e-09	8.5158e-06	sp|Q8S8P5|WRK33_ARATH Probable WRKY transcription factor 33 OS=Arabidopsis thaliana GN=WRKY33 PE=1 SV=2//6.10957e-109
VIT_00s2776g00010	102.593	40.4451	1.3429	6.2568e-05	0.012972	sp|Q9SXB8|Y1133_ARATH G-type lectin S-receptor-like serine/threonine-protein kinase At1g11330 OS=Arabidopsis thaliana GN=At1g11330 PE=1 SV=3//9.04203e-128
VIT_14s0066g02100	79.492	31.6547	1.3284	0.00022672	0.030254	sp|Q54DY9|BCS1B_DICDI Probable mitochondrial chaperone BCS1-B OS=Dictyostelium discoideum GN=bcsl1b PE=3 SV=1//5.52358e-27
VIT_02s0025g04730	128.793	51.5834	1.3201	7.9854e-05	0.015214	sp|Q9LE33|HPR3_ARATH Glyoxylate/hydroxypyruvate reductase HPR3 OS=Arabidopsis thaliana GN=HPR3 PE=2 SV=1//5.96884e-115
VIT_19s0014g02120	107.53	43.1298	1.318	2.7471e-05	0.0069161	-//-
VIT_08s0007g02100	228.926	92.6759	1.3046	0.00021489	0.029279	sp|P0C8Q4|Y4990_ARATH Uncharacterized protein At4g19900 OS=Arabidopsis thaliana GN=At4g19900 PE=2 SV=1//2.69211e-37
VIT_12s0059g01580	131.448	53.5358	1.2959	2.6741e-05	0.0069161	-//-
VIT_17s0000g03340	873.929	359.187	1.2828	0.00014554	0.022303	sp|P0C5E2|Y1839_ARATH Probable serine/threonine-protein kinase At1g18390 OS=Arabidopsis thaliana GN=At1g18390 PE=1 SV=2//2.79173e-08
VIT_18s0001g15120	908.665	373.863	1.2812	1.4696e-05	0.0049924	-//-
VIT_01s0010g03930	608.719	250.679	1.2799	8.6992e-06	0.0033602	sp|Q9FYA2|WRK75_ARATH Probable WRKY transcription factor 75 OS=Arabidopsis thaliana GN=WRKY75 PE=2 SV=1//4.08133e-54
VIT_14s0081g00030	3843.66	1586.85	1.2763	8.36e-13	2.9466e-09	sp|P29063|PR4B_TOBAC Pathogenesis-related protein PR-4B OS=Nicotiana tabacum PE=2 SV=1//5.98018e-63
VIT_14s0108g00540	930.139	389.114	1.2573	1.5149e-05	0.0050851	sp|Q8VYN6|K6PF5_ARATH 6-phosphofructokinase 5, chloroplastic OS=Arabidopsis thaliana GN=PFK5 PE=1 SV=1//0
VIT_18s0001g04640	129.643	54.4508	1.2515	2.286e-05	0.0062844	-//-
VIT_04s0044g00220	610.954	256.645	1.2513	9.9886e-12	2.1665e-08	sp|A6T923|HPXO_KLEP7 FAD-dependent urate hydroxylase OS=Klebsiella pneumoniae subsp. pneumoniae (strain ATCC 700721 / MGH 78578) GN=hpxO PE=1 SV=1//1.30901e-16
VIT_02s0236g00100	3710.87	1569.57	1.2414	0.00014469	0.022294	-//-
VIT_05s0077g01730	378.872	160.521	1.239	0.00010102	0.017583	-//-
VIT_01s0137g00680	110.752	47.1529	1.2319	7.8791e-05	0.015188	-//-
VIT_00s0187g00040	225.153	95.8702	1.2318	0.00010067	0.017583	sp|Q6TPK4|CYT1_ACTDE Cysteine proteinase inhibitor 1 OS=Actinidia deliciosa PE=1 SV=1//1.80314e-37
VIT_18s0001g14500	14509.9	6266.59	1.2113	0.00033448	0.040133	sp|P35016|ENPL_CATRO Endoplasmin homolog OS=Catharanthus roseus GN=HSP90 PE=2 SV=1//0
Novel02410	128.852	55.8252	1.2067	6.0016e-05	0.01266	-//-
VIT_08s0007g01160	189.131	82.3637	1.1993	2.2131e-06	0.0012001	sp|P17801|KPRO_MAIZE Putative receptor protein kinase ZmPK1 OS=Zea mays GN=PK1 PE=2 SV=2//0
VIT_16s0039g00570	2646.92	1160.08	1.1901	0.00039824	0.044209	sp|Q8GT20|BEBT_TOBAC Benzyl alcohol O-benzoyltransferase OS=Nicotiana tabacum GN=HSR201 PE=1 SV=1//0
VIT_19s0015g00020	2177.32	958.589	1.1836	0.00029111	0.036345	sp|Q9LK64|AB3C_ARATH ABC transporter C family member 3 OS=Arabidopsis thaliana GN=ABCC3 PE=1 SV=1//1.17683e-31
Novel01552	163.792	73.5535	1.155	2.2111e-05	0.0061893	sp|Q40478|ERF5_TOBAC Ethylene-responsive transcription factor 5 OS=Nicotiana tabacum GN=ERF5 PE=2 SV=1//2.50164e-42
VIT_02s0025g04870	789.929	355.322	1.1526	4.987e-06	0.0022416	-//-
VIT_16s0013g00900	115.416	51.9666	1.1512	0.00018734	0.027089	sp|Q8VY90|EF105_ARATH Ethylene-responsive transcription factor ERF105 OS=Arabidopsis thaliana GN=ERF105 PE=2 SV=1//1.31176e-38
VIT_12s0028g01640	507.744	230.156	1.1415	2.5998e-05	0.0069016	sp|Q8RWZ5|SD25_ARATH G-type lectin S-receptor-like serine/threonine-protein kinase SD2-5 OS=Arabidopsis thaliana GN=SD25 PE=1 SV=1//1.32636e-102
VIT_01s0137g00670	440.876	200.077	1.1398	0.00022747	0.030254	sp|P74523|Y1419_SYNY3 Uncharacterized SufE-like protein slr1419 OS=Synechocystis sp. (strain PCC 6803 / Kazusa) GN=slr1419 PE=3 SV=1//7.54556e-16
VIT_06s0004g00990	2735.66	1245.6	1.135	1.2528e-05	0.0045644	sp|P13240|DR206_PEA Disease resistance response protein 206 OS=Pisum sativum GN=PI206 PE=2 SV=2//4.55312e-13
VIT_16s0050g01550	334.687	152.391	1.135	2.0819e-05	0.0059494	sp|Q9LHP4|RCH2_ARATH Receptor-like protein kinase 2 OS=Arabidopsis thaliana GN=RCH2 PE=1 SV=1//6.94933e-12
VIT_00s0203g00020	250.197	114.15	1.1321	0.00036908	0.041628	-//-
VIT_17s0000g02950	3406.16	1556.65	1.1297	0.00034539	0.040184	sp|P32110|GSTX6_SOYBN Probable glutathione S-transferase OS=Glycine max GN=HSP26-A PE=2 SV=1//9.88562e-61
VIT_18s0001g02770	394.717	181.029	1.1246	1.102e-08	1.2947e-05	sp|Q7Y1X1|EST_HEVBR Esterase OS=Hevea brasiliensis PE=1 SV=1//1.41797e-178
VIT_14s0066g01570	242.24	111.584	1.1183	0.0002682	0.034065	-//-
VIT_06s0004g04150	705.908	327.54	1.1078	5.0966e-07	0.00035051	-//-
VIT_09s0018g00240	727.912	339.094	1.1021	3.163e-10	4.694e-07	sp|Q9SAH7|WRK40_ARATH Probable WRKY transcription factor 40 OS=Arabidopsis thaliana GN=WRKY40 PE=1 SV=1//2.88614e-92
VIT_18s0001g02760	432.196	201.475	1.1011	1.0454e-05	0.0039833	sp|Q7Y1X1|EST_HEVBR Esterase OS=Hevea brasiliensis PE=1 SV=1//1.00575e-172
VIT_03s0063g00880	2202.75	1032.81	1.0927	3.4677e-05	0.0081482	-//-
VIT_03s0091g00670	183.547	87.2045	1.0737	3.7893e-05	0.008625	sp|Q9SN23|LBD38_ARATH LOB domain-containing protein 38 OS=Arabidopsis thaliana GN=LBD38 PE=2 SV=1//1.2508e-62
VIT_16s0050g01250	5008.36	2408.72	1.0561	0.00034216	0.040184	sp|Q6L440|R1A3_SOLDE Putative late blight resistance protein homolog R1A-3 OS=Solanum demissum GN=R1A-3 PE=5 SV=2//2.27116e-07
VIT_03s0038g00490	759.288	368.328	1.0437	4.2917e-06	0.0020864	sp|Q9FH57|GATA5_ARATH GATA transcription factor 5 OS=Arabidopsis thaliana GN=GATA5 PE=2 SV=1//8.40937e-41
VIT_01s0127g00700	283.084	137.355	1.0433	2.1686e-06	0.001199	-//-
VIT_19s0014g01370	163.996	79.7466	1.0402	7.6732e-05	0.015039	sp|Q39688|EP1G_DAUCA Epidermis-specific secreted glycoprotein EP1 OS=Daucus carota GN=EP1 PE=1 SV=1//1.5464e-153
VIT_00s0283g00030	6342.46	3088.02	1.0384	0.00016297	0.024186	sp|Q39817|CALX_SOYBN Calnexin homolog OS=Glycine max PE=2 SV=1//0
VIT_02s0154g00170	191.754	93.6167	1.0344	0.00025682	0.033526	sp|Q9C8U0|GSXL5_ARATH Flavin-containing monooxygenase FMO GS-OX-like 5 OS=Arabidopsis thaliana GN=At1g63370 PE=2 SV=2//0
VIT_05s0077g01970	554.47	270.832	1.0337	0.00012272	0.020118	sp|Q8L9T5|ATL2_ARATH RING-H2 finger protein ATL2 OS=Arabidopsis thaliana GN=ATL2 PE=2 SV=2//9.59156e-65
VIT_12s0035g00330	139.739	68.3673	1.0314	0.00015975	0.023833	sp|Q54DY9|BCS1B_DICDI Probable mitochondrial chaperone BCS1-B OS=Dictyostelium discoideum GN=bcsl1b PE=3 SV=1//1.50658e-31
VIT_07s0005g04890	2611.24	1284.99	1.023	0.00021073	0.029127	sp|Q9FQA3|GST23_MAIZE Glutathione transferase GST 23 OS=Zea mays PE=2 SV=1//5.56012e-66
VIT_14s0068g00090	268.234	132.697	1.0154	9.3743e-05	0.016905	sp|Q9SCZ4|FERON_ARATH Receptor-like protein kinase FERONIA OS=Arabidopsis thaliana GN=FER PE=1 SV=1//0
VIT_12s0059g01720	253.499	125.411	1.0153	5.9917e-06	0.0025992	-//-
VIT_06s0009g01620	402.754	202.545	0.99165	1.2108e-06	0.00075871	sp|Q8VZ13|Y1816_ARATH Uncharacterized protein At1g08160 OS=Arabidopsis thaliana GN=At1g08160 PE=2 SV=1//1.02979e-07
VIT_16s0050g00200	139.471	70.5348	0.98356	0.0003546	0.040644	sp|C0LGQ5|GSO1_ARATH LRR receptor-like serine/threonine-protein kinase GSO1 OS=Arabidopsis thaliana GN=GSO1 PE=2 SV=1//6.07966e-53
VIT_07s0031g00880	461.189	234.358	0.97664	0.00013838	0.021557	-//-
VIT_14s0060g00650	324.399	165.579	0.97025	0.00030333	0.037187	-//-
VIT_05s0049g01550	4923.62	2524.77	0.96357	0.00029873	0.036944	sp|Q9FNL7|PTR3_ARATH Peptide transporter PTR3-A OS=Arabidopsis thaliana GN=PTR3-A PE=2 SV=1//0
VIT_08s0032g00300	213.735	109.91	0.95949	3.9176e-05	0.008698	sp|P14669|ANXA3_RAT Annexin A3 OS=Rattus norvegicus GN=Anxa3 PE=1 SV=4//2.31824e-08
VIT_03s0063g01770	797.028	410.809	0.95616	3.793e-05	0.008625	-//-
VIT_08s0007g04570	205.727	106.331	0.95217	0.00020738	0.028947	sp|Q9SCP6|U73D1_ARATH UDP-glycosyltransferase 73D1 OS=Arabidopsis thaliana GN=UGT73D1 PE=3 SV=1//0
VIT_16s0039g01310	257.399	133.519	0.94696	1.8243e-05	0.0055968	sp|Q3ECH2|Y1670_ARATH Probable receptor-like protein kinase At1g67000 OS=Arabidopsis thaliana GN=At1g67000 PE=2 SV=2//1.80823e-101
VIT_16s0013g00950	175.692	91.4734	0.94162	0.00028269	0.035745	sp|Q40478|ERF5_TOBAC Ethylene-responsive transcription factor 5 OS=Nicotiana tabacum GN=ERF5 PE=2 SV=1//8.59302e-40
VIT_06s0004g03540	1761.4	917.321	0.94122	1.8537e-05	0.0055968	sp|Q39023|MPK3_ARATH Mitogen-activated protein kinase 3 OS=Arabidopsis thaliana GN=MPK3 PE=1 SV=2//0
VIT_06s0004g01670	1414.92	757.934	0.90057	0.00020207	0.028489	sp|Q9LXV0|U92A1_ARATH UDP-glycosyltransferase 92A1 OS=Arabidopsis thaliana GN=UGT92A1 PE=2 SV=1//0
VIT_06s0080g01090	1229.59	660.735	0.89603	9.9139e-09	1.2681e-05	sp|Q9LXM2|CAF1I_ARATH Probable CCR4-associated factor 1 homolog 9 OS=Arabidopsis thaliana GN=CAF1-9 PE=2 SV=1//3.15687e-144
VIT_17s0053g00840	202.121	108.636	0.89572	0.00037883	0.042389	sp|Q9LD37|CNG20_ARATH Probable cyclic nucleotide-gated ion channel 20, chloroplastic OS=Arabidopsis thaliana GN=CNGC20 PE=2 SV=1//2.60748e-42
VIT_07s0031g00670	1410.75	770.401	0.87278	2.0142e-05	0.005916	sp|P22335|HSF24_SOLPE Heat shock factor protein HSF24 OS=Solanum peruvianum GN=HSF24 PE=2 SV=1//3.96536e-109
VIT_04s0008g00420	1389.99	763.162	0.86501	1.4616e-05	0.0049924	sp|Q9SGP2|HSL1_ARATH Receptor-like protein kinase HSL1 OS=Arabidopsis thaliana GN=HSL1 PE=2 SV=1//0
VIT_16s0098g01580	7353.32	4042.04	0.86331	3.701e-05	0.0085539	sp|Q03685|BIP5_TOBAC Luminal-binding protein 5 OS=Nicotiana tabacum GN=BIP5 PE=2 SV=1//0
VIT_05s0020g04560	749.91	414.101	0.85674	0.00035358	0.040644	sp|Q9SFX2|PUB43_ARATH U-box domain-containing protein 43 OS=Arabidopsis thaliana GN=PUB43 PE=2 SV=1//2.68371e-37
VIT_04s0044g00040	215.95	120.274	0.84437	0.00026698	0.034064	-//-
VIT_01s0150g00410	391.673	218.56	0.84162	1.1738e-05	0.004413	-//-
VIT_12s0035g00350	379.312	212.841	0.8336	1.4465e-05	0.0049924	sp|Q54DY9|BCS1B_DICDI Probable mitochondrial chaperone BCS1-B OS=Dictyostelium discoideum GN=bcsl1b PE=3 SV=1//1.36334e-30
VIT_11s0016g04750	1053.6	591.428	0.83306	2.1797e-07	0.00018077	sp|Q38998|AKT1_ARATH Potassium channel AKT1 OS=Arabidopsis thaliana GN=AKT1 PE=1 SV=2//0
VIT_00s0480g00030	402.201	226.253	0.82998	3.9004e-05	0.008698	sp|P43309|PPO_MALDO Polyphenol oxidase, chloroplastic OS=Malus domestica PE=2 SV=1//6.0912e-37
VIT_01s0011g06500	318.068	179.528	0.82513	6.1283e-05	0.0128	sp|Q9SQ64|COR2_PAPSO Non-functional NADPH-dependent codeinone reductase 2 OS=Papaver somniferum GN=COR2 PE=1 SV=1//6.92898e-122
VIT_00s0179g00350	1239.78	705.475	0.81342	7.8974e-06	0.0030928	sp|Q43117|KPYA_RICCO Pyruvate kinase isozyme A, chloroplastic OS=Ricinus communis PE=1 SV=1//0
VIT_04s0044g01110	4599.79	2651.82	0.79459	0.00012695	0.020572	sp|P25141|ADH1_PETHY Alcohol dehydrogenase 1 OS=Petunia hybrida GN=ADH1 PE=3 SV=1//0
VIT_14s0036g00520	2611.41	1513.74	0.78671	5.1668e-08	5.2031e-05	sp|O07051|LTAA_AERJA L-allo-threonine aldolase OS=Aeromonas jandaei GN=ltaA PE=1 SV=1//9.7982e-97
VIT_07s0191g00230	1074.31	625.137	0.78117	2.0531e-05	0.0059494	sp|Q9LX93|ATL55_ARATH E3 ubiquitin-protein ligase RING1 OS=Arabidopsis thaliana GN=ATL55 PE=1 SV=1//3.158e-37
VIT_00s2547g00010	300.106	176.202	0.76824	0.00021494	0.029279	-//-
VIT_02s0025g02140	12059.3	7123.77	0.75944	8.1309e-05	0.015387	sp|Q03685|BIP5_TOBAC Luminal-binding protein 5 OS=Nicotiana tabacum GN=BIP5 PE=2 SV=1//0
VIT_10s0003g01170	352.503	208.322	0.75882	0.00010679	0.0181	sp|Q9LET0|BH107_ARATH Putative transcription factor bHLH107 OS=Arabidopsis thaliana GN=BHLH107 PE=2 SV=1//8.99213e-08
VIT_14s0068g02150	560.411	333.075	0.75064	3.1638e-05	0.0074967	sp|Q9LI89|FBK70_ARATH F-box/kelch-repeat protein At3g27150 OS=Arabidopsis thaliana GN=At3g27150 PE=2 SV=1//1.67612e-136
VIT_17s0000g08770	889.317	531.82	0.74176	1.8658e-05	0.0055968	sp|Q9CAL3|CRK2_ARATH Cysteine-rich receptor-like protein kinase 2 OS=Arabidopsis thaliana GN=CRK2 PE=2 SV=1//7.74633e-174
VIT_17s0000g04750	1039.7	626.031	0.73186	3.8144e-06	0.0019916	sp|Q9C9B0|U89B1_ARATH UDP-glycosyltransferase 89B1 OS=Arabidopsis thaliana GN=UGT89B1 PE=2 SV=2//3.78507e-136
VIT_18s0001g06610	852.057	520.42	0.71127	0.00038151	0.04252	-//-
VIT_03s0063g00060	539.209	329.967	0.70852	0.00016897	0.024815	sp|O23193|CBSX1_ARATH CBS domain-containing protein CBSX1, chloroplastic OS=Arabidopsis thaliana GN=CBSX1 PE=1 SV=2//7.51779e-89
VIT_16s0050g01690	1955.24	1200.98	0.70313	0.00026182	0.033711	sp|Q3ECH2|Y1670_ARATH Probable receptor-like protein kinase At1g67000 OS=Arabidopsis thaliana GN=At1g67000 PE=2 SV=2//1.60762e-99
VIT_13s0019g01440	716.161	441.255	0.69867	2.738e-05	0.0069161	-//-
VIT_01s0011g05470	4405.8	2732.98	0.68893	0.00029795	0.036944	sp|Q9LQU4|PCR2_ARATH Protein PLANT CADMIUM RESISTANCE 2 OS=Arabidopsis thaliana GN=PCR2 PE=1 SV=1//6.25334e-61
VIT_16s0050g01700	1009.77	630.63	0.67916	1.3178e-05	0.0047036	sp|Q9FID6|Y5392_ARATH Probable receptor-like protein kinase At5g39020 OS=Arabidopsis thaliana GN=At5g39020 PE=2 SV=1//3.17586e-94
VIT_12s0134g00020	502.608	316.809	0.66582	0.00028778	0.036225	sp|Q50L36|ISPS_POPAL Isoprene synthase, chloroplastic OS=Populus alba GN=ISPS PE=1 SV=1//0
VIT_10s0003g01160	926.739	586.428	0.66021	4.44e-05	0.0096304	sp|Q9XEF0|BH051_ARATH Transcription factor bHLH51 OS=Arabidopsis thaliana GN=BHLH51 PE=2 SV=1//1.84963e-21
VIT_07s0005g01220	3855.12	2441.08	0.65926	0.00042785	0.046085	sp|Q6TUG0|DJB11_RAT DnaJ homolog subfamily B member 11 OS=Rattus norvegicus GN=Dnajb11 PE=2 SV=1//1.00645e-97
VIT_12s0059g01560	2781.19	1763.31	0.65742	7.7191e-06	0.0030656	sp|Q67UF5|PDI23_ORYSJ Protein disulfide isomerase-like 2-3 OS=Oryza sativa subsp. japonica GN=PDIL2-3 PE=2 SV=1//0
VIT_13s0019g01430	17903.9	11360.2	0.65628	2.9481e-05	0.0072919	sp|P27322|HSP72_SOLLC Heat shock cognate 70 kDa protein 2 OS=Solanum lycopersicum GN=HSC-2 PE=2 SV=1//0
VIT_18s0001g09230	1281.33	816.284	0.6505	2.801e-05	0.0069893	sp|Q96289|ZAT10_ARATH Zinc finger protein ZAT10 OS=Arabidopsis thaliana GN=ZAT10 PE=2 SV=1//1.83764e-51
VIT_05s0077g01570	93080.3	59773.2	0.63898	2.217e-05	0.0061893	sp|O50001|PRU1_PRUAR Major allergen Pru ar 1 OS=Prunus armeniaca PE=1 SV=1//4.19853e-57
VIT_11s0016g02850	3459.37	2225.02	0.63669	0.00026092	0.033711	sp|Q94AA4|K6PF3_ARATH 6-phosphofructokinase 3 OS=Arabidopsis thaliana GN=PFK3 PE=1 SV=1//0
VIT_03s0017g02000	486.668	313.334	0.63524	0.00044305	0.047142	sp|Q40288|UFOG6_MANES Anthocyanidin 3-O-glucosyltransferase 6 (Fragment) OS=Manihot esculenta GN=GT6 PE=2 SV=1//5.95456e-95
VIT_16s0013g01920	2160.28	1399.69	0.62611	0.00033382	0.040133	sp|Q9SW11|PUB35_ARATH U-box domain-containing protein 35 OS=Arabidopsis thaliana GN=PUB35 PE=1 SV=2//0
VIT_02s0234g00130	1118.61	730.798	0.61417	0.0001287	0.020737	sp|O80337|EF100_ARATH Ethylene-responsive transcription factor 1A OS=Arabidopsis thaliana GN=ERF1A PE=1 SV=2//8.33232e-55
VIT_02s0025g05120	606.492	396.257	0.61405	0.0003732	0.041924	sp|Q2RNG2|GLND_RHORT [Protein-PII] uridylyltransferase OS=Rhodospirillum rubrum (strain ATCC 11170 / NCIB 8255) GN=glnD PE=3 SV=1//1.14552e-09
VIT_05s0020g03710	1329.65	878.652	0.59768	0.00015526	0.023537	sp|P05332|YP20_BACLI Uncharacterized N-acetyltransferase p20 OS=Bacillus licheniformis GN=p20 PE=4 SV=1//3.02696e-14
VIT_00s2607g00010	1211.46	820.126	0.56283	0.00047026	0.049477	sp|Q96255|SERC_ARATH Phosphoserine aminotransferase, chloroplastic OS=Arabidopsis thaliana GN=At4g35630 PE=2 SV=1//0
VIT_01s0026g01890	1333.57	907.241	0.55573	0.00021249	0.029228	sp|Q9M9S6|UTR3_ARATH UDP-galactose/UDP-glucose transporter 3 OS=Arabidopsis thaliana GN=UTR3 PE=1 SV=1//0
VIT_18s0001g08230	4592.1	3132.14	0.552	8.9129e-05	0.016534	sp|Q9LJM4|IKU2_ARATH Receptor-like protein kinase HAIKU2 OS=Arabidopsis thaliana GN=IKU2 PE=1 SV=1//0
VIT_18s0001g07380	1236.81	852.965	0.53607	0.00040499	0.044608	sp|Q9S7C9|ESCA_ARATH Putative DNA-binding protein ESCAROLA OS=Arabidopsis thaliana GN=ESC PE=2 SV=1//6.00736e-14
VIT_16s0050g01240	4571.4	3169.72	0.52828	0.00010551	0.0181	sp|Q6L406|R1B19_SOLDE Putative late blight resistance protein homolog R1B-19 OS=Solanum demissum GN=R1B-19 PE=5 SV=2//7.73259e-06
VIT_00s0181g00010	6412.93	4499.34	0.51127	0.00026469	0.033925	sp|Q41144|STC_RICCO Sugar carrier protein C OS=Ricinus communis GN=STC PE=2 SV=1//0
VIT_03s0038g02220	1231.22	2080.67	-0.75696	1.4319e-05	0.0049924	sp|O49606|ADF9_ARATH Actin-depolymerizing factor 9 OS=Arabidopsis thaliana GN=ADF9 PE=2 SV=2//4.63084e-75

## Sheet: TS_DM vs. TS_Mock-24h
Gene_id	readcount_TS_DM24h	readcount_TS_W24h	log2FoldChange	pval	padj	Function Descriptions
Novel00720	11.9102	0	Inf	0.00010255	0.01688	sp|Q9LY77|ACA12_ARATH Calcium-transporting ATPase 12, plasma membrane-type OS=Arabidopsis thaliana GN=ACA12 PE=2 SV=1//1.28982e-21
Novel03166	12.1634	0	Inf	9.286e-05	0.015859	sp|P0C8S1|RP8L2_ARATH Probable disease resistance RPP8-like protein 2 OS=Arabidopsis thaliana GN=RPP8L2 PE=1 SV=1//2.97821e-30
VIT_06s0004g00020	45.0876	0	Inf	6.0223e-08	3.8869e-05	sp|Q52QH4|NAC68_ORYSJ NAC domain-containing protein 68 OS=Oryza sativa subsp. japonica GN=NAC68 PE=2 SV=1//4.34071e-95
VIT_10s0042g00840	21.3086	0	Inf	3.9229e-06	0.0013464	sp|P51071|THS3_VITVI Stilbene synthase 3 OS=Vitis vinifera GN=VIT_16s0100g01030 PE=2 SV=2//7.00594e-153
VIT_18s0117g00020	12.4559	0	Inf	6.3455e-05	0.012233	sp|Q40392|TMVRN_NICGU TMV resistance protein N OS=Nicotiana glutinosa GN=N PE=1 SV=1//1.15049e-63
VIT_07s0031g01070	100.269	0.965328	6.6986	2.5186e-12	8.7519e-09	sp|Q40588|ASO_TOBAC L-ascorbate oxidase OS=Nicotiana tabacum GN=AAO PE=2 SV=1//0
VIT_11s0016g01530	33.5906	0.337643	6.6364	7.1886e-11	1.1901e-07	sp|Q9C7A2|Y3236_ARATH Ankyrin repeat-containing protein At3g12360 OS=Arabidopsis thaliana GN=At3g12360 PE=2 SV=1//2.8876e-07
VIT_14s0083g00920	93.986	0.976385	6.5889	2.514e-09	2.4399e-06	-//-
VIT_01s0011g03850	40.8822	0.580083	6.1391	2.7986e-12	8.7519e-09	-//-
VIT_04s0069g00970	338.79	6.0023	5.8187	4.8824e-07	0.00022903	sp|Q93WU9|WRK51_ARATH Probable WRKY transcription factor 51 OS=Arabidopsis thaliana GN=WRKY51 PE=2 SV=1//1.69418e-35
VIT_13s0019g01310	190.072	3.38086	5.813	3.0401e-08	2.1391e-05	-//-
VIT_14s0081g00190	524.233	10.0583	5.7037	4.4252e-05	0.0092258	-//-
VIT_15s0048g02070	445.333	12.4252	5.1635	1.4308e-12	6.7117e-09	sp|Q58FX0|BAP2_ARATH BON1-associated protein 2 OS=Arabidopsis thaliana GN=BAP2 PE=1 SV=1//1.17252e-31
VIT_13s0019g01340	80.3575	2.36794	5.0847	4.8365e-06	0.0016014	-//-
VIT_08s0007g01070	59.7418	2.1731	4.7809	0.00030242	0.042338	-//-
VIT_17s0000g03370	899.733	36.6578	4.6173	3.5705e-07	0.00017797	-//-
VIT_00s0187g00020	172.068	7.07388	4.6043	9.7959e-05	0.016411	-//-
VIT_16s0039g01130	29.0818	1.26643	4.5213	1.2525e-07	7.5003e-05	sp|P45730|PALY_POPTR Phenylalanine ammonia-lyase OS=Populus trichocarpa GN=PAL PE=2 SV=1//0
VIT_02s0033g01380	908.944	44.0359	4.3674	7.8409e-07	0.00035029	sp|Q8LEE7|AOX3_ARATH Ubiquinol oxidase 3, mitochondrial OS=Arabidopsis thaliana GN=AOX3 PE=2 SV=2//3.41536e-158
VIT_17s0000g03390	382.373	19.4801	4.2949	2.4586e-05	0.0061237	-//-
VIT_13s0019g01360	464.588	23.7103	4.2924	6.1247e-05	0.011888	-//-
VIT_00s0748g00020	28.5995	1.59301	4.1662	6.3951e-07	0.00029507	sp|Q8GYA4|CRK10_ARATH Cysteine-rich receptor-like protein kinase 10 OS=Arabidopsis thaliana GN=CRK10 PE=1 SV=3//1.01492e-37
VIT_16s0039g01100	146.537	8.97905	4.0286	3.2453e-15	2.2834e-11	sp|P45726|PALY_CAMSI Phenylalanine ammonia-lyase OS=Camellia sinensis GN=PAL PE=2 SV=1//0
VIT_05s0049g01020	105.737	6.4938	4.0253	3.6806e-12	1.0359e-08	sp|Q7XBH4|MYB4_ORYSJ Myb-related protein Myb4 OS=Oryza sativa subsp. japonica GN=MYB4 PE=2 SV=2//1.60856e-69
VIT_10s0042g00890	93.9892	5.79965	4.0185	7.7568e-11	1.2129e-07	sp|P51070|THS2_VITVI Stilbene synthase 2 OS=Vitis vinifera GN=GSVIVT00004047001 PE=2 SV=2//1.47287e-146
VIT_12s0028g01880	723.965	46.2435	3.9686	7.3024e-05	0.013521	sp|B6VJS4|ROMT_VITVI Trans-resveratrol di-O-methyltransferase OS=Vitis vinifera GN=ROMT PE=1 SV=2//0
VIT_16s0100g01000	254.214	16.2942	3.9636	1.8902e-08	1.4e-05	sp|A5AEM3|THS4_VITVI Stilbene synthase 4 OS=Vitis vinifera GN=GSVIVT00005194001 PE=3 SV=1//0
VIT_04s0008g07150	641.761	41.7623	3.9418	2.4268e-07	0.0001366	sp|Q9LHE3|ASPG2_ARATH Protein ASPARTIC PROTEASE IN GUARD CELL 2 OS=Arabidopsis thaliana GN=ASPG2 PE=2 SV=1//5.13713e-30
VIT_16s0100g00920	107.94	7.08819	3.9287	1.9645e-17	2.7645e-13	sp|A5AEM3|THS4_VITVI Stilbene synthase 4 OS=Vitis vinifera GN=GSVIVT00005194001 PE=3 SV=1//0
VIT_18s0001g01370	70.2959	4.67603	3.9101	0.00029467	0.041974	sp|Q9LMP1|WAK2_ARATH Wall-associated receptor kinase 2 OS=Arabidopsis thaliana GN=WAK2 PE=1 SV=1//2.94372e-126
Novel01160	136.765	9.56576	3.8377	1.0503e-10	1.478e-07	-//-
VIT_11s0052g00350	22.1913	1.61513	3.7803	3.046e-05	0.0071442	sp|C0LGP4|Y3475_ARATH Probable LRR receptor-like serine/threonine-protein kinase At3g47570 OS=Arabidopsis thaliana GN=At3g47570 PE=1 SV=1//3.77633e-45
Novel01330	66.5822	4.87087	3.7729	7.7441e-05	0.013972	-//-
VIT_16s0100g01020	84.1897	6.2403	3.754	1.1492e-11	2.4881e-08	sp|A5AEM3|THS4_VITVI Stilbene synthase 4 OS=Vitis vinifera GN=GSVIVT00005194001 PE=3 SV=1//0
VIT_13s0156g00580	20.7869	1.59301	3.7058	5.5336e-05	0.011122	sp|Q39202|RLK1_ARATH G-type lectin S-receptor-like serine/threonine-protein kinase RLK1 OS=Arabidopsis thaliana GN=RLK1 PE=2 SV=2//0
VIT_10s0042g00920	91.018	6.99636	3.7015	1.5988e-05	0.0044554	sp|P28343|THS1_VITVI Stilbene synthase 1 OS=Vitis vinifera GN=VINST1 PE=1 SV=2//0
VIT_14s0108g01000	668.415	52.7036	3.6648	3.5885e-07	0.00017797	sp|Q93Z27|CML45_ARATH Probable calcium-binding protein CML45 OS=Arabidopsis thaliana GN=CML45 PE=1 SV=1//3.60707e-30
VIT_11s0016g02070	185.804	14.7299	3.657	2.1671e-11	3.812e-08	sp|Q9LTS4|BH041_ARATH Putative transcription factor bHLH041 OS=Arabidopsis thaliana GN=BHLH41 PE=4 SV=1//4.19927e-59
VIT_14s0066g02110	22.758	1.95277	3.5428	4.2812e-05	0.009198	sp|Q54DY9|BCS1B_DICDI Probable mitochondrial chaperone BCS1-B OS=Dictyostelium discoideum GN=bcsl1b PE=3 SV=1//6.7443e-27
VIT_16s0100g00940	100.95	8.72556	3.5322	6.0766e-08	3.8869e-05	sp|A5AEM3|THS4_VITVI Stilbene synthase 4 OS=Vitis vinifera GN=GSVIVT00005194001 PE=3 SV=1//0
VIT_16s0100g00800	144.376	12.9732	3.4762	8.156e-10	9.1821e-07	sp|A5AEM3|THS4_VITVI Stilbene synthase 4 OS=Vitis vinifera GN=GSVIVT00005194001 PE=3 SV=1//0
VIT_09s0054g00910	315.651	28.8158	3.4534	7.5393e-05	0.013709	sp|Q9P6Q3|BCS1_SCHPO Probable mitochondrial chaperone bcs1 OS=Schizosaccharomyces pombe (strain 972 / ATCC 24843) GN=SPAC644.07 PE=2 SV=1//3.22066e-32
VIT_18s0001g15130	525.25	50.0049	3.3929	4.9887e-09	4.5293e-06	-//-
VIT_10s0042g00870	58.7588	5.65684	3.3767	9.1132e-09	7.6743e-06	sp|A5C9M2|THS5_VITVI Stilbene synthase 5 OS=Vitis vinifera GN=GSVIVT00007357001 PE=3 SV=1//2.91292e-57
VIT_07s0031g01130	268.37	26.5252	3.3388	2.3994e-05	0.0060295	sp|Q40588|ASO_TOBAC L-ascorbate oxidase OS=Nicotiana tabacum GN=AAO PE=2 SV=1//0
VIT_07s0005g03220	141.066	14.2085	3.3115	1.8662e-11	3.5016e-08	sp|Q9LTC5|ERF98_ARATH Ethylene-responsive transcription factor ERF098 OS=Arabidopsis thaliana GN=ERF098 PE=1 SV=1//2.16271e-23
VIT_10s0042g00700	67.1165	6.86018	3.2903	9.2113e-08	5.6359e-05	sp|Q8VZG8|Y4885_ARATH Probable LRR receptor-like serine/threonine-protein kinase At4g08850 OS=Arabidopsis thaliana GN=At4g08850 PE=1 SV=3//1.81681e-06
VIT_12s0055g00990	26.6208	2.85944	3.2188	2.9036e-05	0.0069255	sp|P22196|PER2_ARAHY Cationic peroxidase 2 OS=Arachis hypogaea GN=PNC2 PE=2 SV=1//2.44941e-44
VIT_04s0008g07250	333.711	36.8093	3.1805	3.0712e-07	0.00016179	sp|Q9LHE3|ASPG2_ARATH Protein ASPARTIC PROTEASE IN GUARD CELL 2 OS=Arabidopsis thaliana GN=ASPG2 PE=2 SV=1//2.3929e-19
VIT_16s0050g01400	115.613	13.0638	3.1457	4.8338e-06	0.0016014	-//-
VIT_00s0895g00010	147.651	17.0248	3.1165	9.2659e-05	0.015859	sp|Q7Z9L3|EXGA_ASPOR Glucan 1,3-beta-glucosidase A OS=Aspergillus oryzae (strain ATCC 42149 / RIB 40) GN=exgA PE=1 SV=1//1.47479e-41
VIT_16s0100g00930	151.457	17.8871	3.0819	1.9771e-12	7.9494e-09	sp|A5AEM3|THS4_VITVI Stilbene synthase 4 OS=Vitis vinifera GN=GSVIVT00005194001 PE=3 SV=1//0
Novel03194	144.465	17.6082	3.0364	9.355e-05	0.015859	sp|P13240|DR206_PEA Disease resistance response protein 206 OS=Pisum sativum GN=PI206 PE=2 SV=2//4.63493e-08
VIT_16s0039g01120	44.4181	5.45095	3.0266	0.0001004	0.016622	sp|P45730|PALY_POPTR Phenylalanine ammonia-lyase OS=Populus trichocarpa GN=PAL PE=2 SV=1//0
VIT_05s0020g03240	204.073	25.1293	3.0216	3.6285e-07	0.00017797	sp|Q39202|RLK1_ARATH G-type lectin S-receptor-like serine/threonine-protein kinase RLK1 OS=Arabidopsis thaliana GN=RLK1 PE=2 SV=2//1.38105e-148
VIT_16s0100g00860	549.361	68.9174	2.9948	3.1041e-07	0.00016179	sp|A5AEM3|THS4_VITVI Stilbene synthase 4 OS=Vitis vinifera GN=GSVIVT00005194001 PE=3 SV=1//0
VIT_13s0084g00670	134.121	17.3303	2.9522	6.5041e-05	0.012295	sp|Q9LDH1|SIB1_ARATH Sigma factor binding protein 1, chloroplastic OS=Arabidopsis thaliana GN=SIB1 PE=1 SV=1//5.39648e-09
VIT_17s0000g03230	299.612	39.1276	2.9368	8.9331e-05	0.015616	sp|Q8VHC8|MA2B1_CAVPO Lysosomal alpha-mannosidase OS=Cavia porcellus GN=MAN2B1 PE=1 SV=1//0
VIT_16s0100g00850	24.5736	3.23025	2.9274	0.00011561	0.018593	sp|A5AEM3|THS4_VITVI Stilbene synthase 4 OS=Vitis vinifera GN=GSVIVT00005194001 PE=3 SV=1//0
VIT_10s0042g00930	38.4529	5.08014	2.9202	2.008e-06	0.00077878	sp|P28343|THS1_VITVI Stilbene synthase 1 OS=Vitis vinifera GN=VINST1 PE=1 SV=2//0
VIT_16s0100g00810	173.009	23.0403	2.9086	9.2708e-09	7.6743e-06	sp|A5AEM3|THS4_VITVI Stilbene synthase 4 OS=Vitis vinifera GN=GSVIVT00005194001 PE=3 SV=1//0
VIT_16s0100g00900	162.433	21.6964	2.9043	2.9604e-05	0.0070016	sp|A5AEM3|THS4_VITVI Stilbene synthase 4 OS=Vitis vinifera GN=GSVIVT00005194001 PE=3 SV=1//0
VIT_17s0000g08720	719.71	98.2634	2.8727	3.5138e-05	0.0077871	sp|Q9LMB9|CRK1_ARATH Cysteine-rich receptor-like protein kinase 1 OS=Arabidopsis thaliana GN=CRK1 PE=2 SV=2//1.58506e-07
VIT_14s0066g02070	82.7664	11.4078	2.859	3.5892e-05	0.0078921	sp|Q5UR45|YL572_MIMIV Putative AAA family ATPase L572 OS=Acanthamoeba polyphaga mimivirus GN=MIMI_L572 PE=3 SV=1//7.86425e-16
VIT_16s0013g00950	297.998	41.4077	2.8473	8.8795e-11	1.3153e-07	sp|Q40478|ERF5_TOBAC Ethylene-responsive transcription factor 5 OS=Nicotiana tabacum GN=ERF5 PE=2 SV=1//8.59302e-40
VIT_03s0017g01990	207.103	30.0674	2.7841	1.3543e-07	7.8179e-05	sp|Q66PF3|UFOG3_FRAAN Putative UDP-glucose flavonoid 3-O-glucosyltransferase 3 OS=Fragaria ananassa GN=GT3 PE=2 SV=1//1.23724e-180
VIT_16s0013g01090	142.577	21.1363	2.7539	1.2294e-16	1.1534e-12	sp|Q40478|ERF5_TOBAC Ethylene-responsive transcription factor 5 OS=Nicotiana tabacum GN=ERF5 PE=2 SV=1//1.9463e-41
VIT_16s0100g00840	75.5758	11.2739	2.7449	6.7625e-10	7.9305e-07	sp|A5AEM3|THS4_VITVI Stilbene synthase 4 OS=Vitis vinifera GN=GSVIVT00005194001 PE=3 SV=1//0
VIT_18s0001g11830	419.302	64.8546	2.6927	1.9429e-05	0.0052029	sp|Q8L3R2|CML41_ARATH Probable calcium-binding protein CML41 OS=Arabidopsis thaliana GN=CML41 PE=2 SV=2//1.37989e-52
VIT_11s0016g01640	62.4827	9.713	2.6855	1.5467e-08	1.1766e-05	sp|P45726|PALY_CAMSI Phenylalanine ammonia-lyase OS=Camellia sinensis GN=PAL PE=2 SV=1//0
VIT_02s0154g00160	215.587	34.2377	2.6546	2.7432e-05	0.0066558	sp|Q9SXD5|GSXL3_ARATH Flavin-containing monooxygenase FMO GS-OX-like 3 OS=Arabidopsis thaliana GN=At1g62620 PE=2 SV=2//1.03213e-178
VIT_18s0122g00690	139.311	22.2955	2.6435	1.6767e-05	0.0046265	sp|Q9FY79|LAC14_ARATH Laccase-14 OS=Arabidopsis thaliana GN=LAC14 PE=2 SV=1//3.67016e-140
VIT_14s0066g02670	63.7932	10.3506	2.6237	1.2037e-08	9.6793e-06	sp|Q8VZG8|Y4885_ARATH Probable LRR receptor-like serine/threonine-protein kinase At4g08850 OS=Arabidopsis thaliana GN=At4g08850 PE=1 SV=3//2.35853e-06
VIT_16s0013g00980	69.3662	11.3492	2.6116	3.6017e-09	3.379e-06	sp|Q40478|ERF5_TOBAC Ethylene-responsive transcription factor 5 OS=Nicotiana tabacum GN=ERF5 PE=2 SV=1//3.84006e-40
VIT_16s0100g00880	169.013	27.6765	2.6104	2.6113e-06	0.00097993	sp|A5AEM3|THS4_VITVI Stilbene synthase 4 OS=Vitis vinifera GN=GSVIVT00005194001 PE=3 SV=1//0
VIT_17s0000g03380	618.024	106.357	2.5388	3.6674e-07	0.00017797	-//-
VIT_08s0105g00200	123.824	21.341	2.5366	1.9273e-05	0.0052029	sp|Q9SF15|PUB24_ARATH E3 ubiquitin-protein ligase PUB24 OS=Arabidopsis thaliana GN=PUB24 PE=1 SV=1//8.16431e-113
VIT_02s0087g00750	98.6047	17.0502	2.5319	1.4567e-11	2.9285e-08	sp|Q3T130|TM45B_BOVIN Transmembrane protein 45B OS=Bos taurus GN=TMEM45B PE=2 SV=1//2.23241e-09
VIT_16s0039g01170	145.537	25.2787	2.5254	2.3085e-13	1.2995e-09	sp|P45730|PALY_POPTR Phenylalanine ammonia-lyase OS=Populus trichocarpa GN=PAL PE=2 SV=1//0
VIT_04s0044g00720	317.764	55.2654	2.5235	0.00017091	0.026142	sp|Q39202|RLK1_ARATH G-type lectin S-receptor-like serine/threonine-protein kinase RLK1 OS=Arabidopsis thaliana GN=RLK1 PE=2 SV=2//2.51116e-137
VIT_00s2659g00010	35.068	6.15173	2.5111	3.2083e-05	0.0073302	sp|Q8GYA4|CRK10_ARATH Cysteine-rich receptor-like protein kinase 10 OS=Arabidopsis thaliana GN=CRK10 PE=1 SV=3//1.47609e-134
VIT_01s0011g02680	59.7653	10.5821	2.4977	4.1052e-05	0.0089567	-//-
VIT_04s0008g05750	240.38	43.1946	2.4764	0.0003037	0.042338	sp|Q9C5T4|WRK18_ARATH WRKY transcription factor 18 OS=Arabidopsis thaliana GN=WRKY18 PE=1 SV=2//1.32693e-43
VIT_03s0091g00690	311.772	58.2234	2.4208	1.5273e-09	1.5921e-06	sp|Q96289|ZAT10_ARATH Zinc finger protein ZAT10 OS=Arabidopsis thaliana GN=ZAT10 PE=2 SV=1//2.04533e-51
VIT_04s0008g07120	37.7086	7.27197	2.3745	5.0626e-05	0.010251	sp|Q9LS40|ASPG1_ARATH Protein ASPARTIC PROTEASE IN GUARD CELL 1 OS=Arabidopsis thaliana GN=ASPG1 PE=1 SV=1//1.50611e-07
Novel04098	148.198	28.8532	2.3607	1.3646e-05	0.0038795	sp|Q9FIZ3|GSO2_ARATH LRR receptor-like serine/threonine-protein kinase GSO2 OS=Arabidopsis thaliana GN=GSO2 PE=2 SV=2//1.42503e-20
VIT_03s0132g00340	418.206	81.4576	2.3601	0.00028856	0.041437	sp|Q8VYA3|WAKLJ_ARATH Wall-associated receptor kinase-like 10 OS=Arabidopsis thaliana GN=WAKL10 PE=2 SV=1//8.2584e-156
VIT_06s0004g03930	570.091	111.18	2.3583	2.9998e-06	0.0010824	sp|A5PHT0|Y1448_ARATH Uncharacterized protein At1g24485 OS=Arabidopsis thaliana GN=RWK1 PE=2 SV=2//1.89507e-45
VIT_07s0197g00170	420.936	83.0127	2.3422	1.4616e-05	0.0041138	sp|Q9FKZ1|DRL42_ARATH Probable disease resistance protein At5g66900 OS=Arabidopsis thaliana GN=At5g66900 PE=2 SV=1//1.11219e-170
VIT_10s0042g00600	39.1878	8.14872	2.2658	5.7884e-05	0.011393	sp|Q8VZG8|Y4885_ARATH Probable LRR receptor-like serine/threonine-protein kinase At4g08850 OS=Arabidopsis thaliana GN=At4g08850 PE=1 SV=3//1.1099e-06
VIT_03s0132g00350	279.88	58.562	2.2568	7.55e-05	0.013709	sp|Q9LMP1|WAK2_ARATH Wall-associated receptor kinase 2 OS=Arabidopsis thaliana GN=WAK2 PE=1 SV=1//3.91924e-31
VIT_12s0059g01720	108.771	23.0371	2.2393	2.5976e-08	1.8746e-05	-//-
VIT_14s0066g02040	613.694	132.305	2.2137	8.4433e-07	0.00037131	sp|Q54DY9|BCS1B_DICDI Probable mitochondrial chaperone BCS1-B OS=Dictyostelium discoideum GN=bcsl1b PE=3 SV=1//4.486e-24
VIT_03s0088g01180	608.39	132.399	2.2001	4.883e-08	3.352e-05	sp|Q9LJM4|IKU2_ARATH Receptor-like protein kinase HAIKU2 OS=Arabidopsis thaliana GN=IKU2 PE=1 SV=1//0
VIT_16s0050g01250	2301.52	511.482	2.1698	9.3342e-05	0.015859	sp|Q6L440|R1A3_SOLDE Putative late blight resistance protein homolog R1A-3 OS=Solanum demissum GN=R1A-3 PE=5 SV=2//2.27116e-07
VIT_14s0066g02610	685.646	158.251	2.1153	9.0853e-05	0.015784	-//-
VIT_16s0013g00900	283.466	65.4215	2.1153	1.3611e-07	7.8179e-05	sp|Q8VY90|EF105_ARATH Ethylene-responsive transcription factor ERF105 OS=Arabidopsis thaliana GN=ERF105 PE=2 SV=1//1.31176e-38
VIT_19s0014g02120	104.848	24.2139	2.1144	7.4844e-05	0.013709	-//-
VIT_16s0039g01070	789.828	184.63	2.0969	0.00020261	0.030332	sp|Q03663|GSTX2_TOBAC Probable glutathione S-transferase OS=Nicotiana tabacum PE=2 SV=1//1.08904e-54
VIT_08s0058g00690	677.834	161.953	2.0654	1.3734e-06	0.0005602	sp|Q8S8P5|WRK33_ARATH Probable WRKY transcription factor 33 OS=Arabidopsis thaliana GN=WRKY33 PE=1 SV=2//6.10957e-109
VIT_19s0014g01370	75.1112	18.1009	2.053	6.3325e-06	0.0020026	sp|Q39688|EP1G_DAUCA Epidermis-specific secreted glycoprotein EP1 OS=Daucus carota GN=EP1 PE=1 SV=1//1.5464e-153
VIT_00s0316g00010	60.8233	14.7522	2.0437	5.572e-05	0.011122	sp|Q9C9H7|RLP12_ARATH Receptor-like protein 12 OS=Arabidopsis thaliana GN=RLP12 PE=2 SV=2//4.51866e-35
VIT_16s0050g02510	107.431	26.2418	2.0335	6.4108e-05	0.012274	sp|Q9SUP6|WRK53_ARATH Probable WRKY transcription factor 53 OS=Arabidopsis thaliana GN=WRKY53 PE=1 SV=1//8.343e-51
VIT_11s0016g03080	455.355	112.852	2.0126	2.2236e-05	0.0057415	sp|Q9SGP2|HSL1_ARATH Receptor-like protein kinase HSL1 OS=Arabidopsis thaliana GN=HSL1 PE=2 SV=1//0
Novel01552	292.97	72.6458	2.0118	7.815e-12	1.84e-08	sp|Q40478|ERF5_TOBAC Ethylene-responsive transcription factor 5 OS=Nicotiana tabacum GN=ERF5 PE=2 SV=1//2.50164e-42
VIT_01s0011g02630	38.8292	9.91889	1.9689	0.00035953	0.048937	-//-
VIT_19s0014g02850	56.4623	14.69	1.9425	1.9595e-05	0.0052029	sp|Q86A88|DYL_DICDI Dynein light chain, cytoplasmic OS=Dictyostelium discoideum GN=dlcB PE=3 SV=1//4.73231e-18
VIT_04s0008g01470	1189.04	309.844	1.9402	3.0787e-05	0.0071612	sp|Q8VWQ5|WRK50_ARATH Probable WRKY transcription factor 50 OS=Arabidopsis thaliana GN=WRKY50 PE=2 SV=1//2.02487e-41
VIT_04s0008g00440	1779.93	465.588	1.9347	9.9367e-05	0.016548	sp|Q9SGP2|HSL1_ARATH Receptor-like protein kinase HSL1 OS=Arabidopsis thaliana GN=HSL1 PE=2 SV=1//0
VIT_14s0066g01710	50.3288	14.4222	1.8031	0.00016513	0.025396	-//-
VIT_11s0016g01520	161.594	46.9441	1.7834	5.3114e-06	0.0017382	sp|P52777|PALY_PINTA Phenylalanine ammonia-lyase OS=Pinus taeda GN=PAL PE=3 SV=1//1.18391e-45
VIT_07s0005g04050	44.5952	13.1369	1.7633	0.00027535	0.040141	sp|Q8VZG8|Y4885_ARATH Probable LRR receptor-like serine/threonine-protein kinase At4g08850 OS=Arabidopsis thaliana GN=At4g08850 PE=1 SV=3//2.26379e-14
VIT_16s0039g01110	60.6284	18.0166	1.7507	6.5088e-05	0.012295	sp|P45730|PALY_POPTR Phenylalanine ammonia-lyase OS=Populus trichocarpa GN=PAL PE=2 SV=1//0
VIT_15s0046g02170	135.092	40.2144	1.7482	2.8936e-06	0.0010577	sp|B0TC10|PANB_HELMI 3-methyl-2-oxobutanoate hydroxymethyltransferase OS=Heliobacterium modesticaldum (strain ATCC 51547 / Ice1) GN=panB PE=3 SV=1//3.09505e-82
VIT_00s0179g00260	876.459	263.272	1.7351	1.9224e-06	0.00076207	sp|Q9LY77|ACA12_ARATH Calcium-transporting ATPase 12, plasma membrane-type OS=Arabidopsis thaliana GN=ACA12 PE=2 SV=1//0
Novel03901	58.5342	17.6701	1.728	6.5942e-05	0.012373	sp|Q9T048|DRL27_ARATH Disease resistance protein At4g27190 OS=Arabidopsis thaliana GN=At4g27190 PE=2 SV=1//0
VIT_07s0197g00130	285.7	89.1963	1.6794	1.5319e-08	1.1766e-05	sp|Q9FKZ1|DRL42_ARATH Probable disease resistance protein At5g66900 OS=Arabidopsis thaliana GN=At5g66900 PE=2 SV=1//3.14507e-12
VIT_05s0077g01970	692.306	217.655	1.6694	7.845e-12	1.84e-08	sp|Q8L9T5|ATL2_ARATH RING-H2 finger protein ATL2 OS=Arabidopsis thaliana GN=ATL2 PE=2 SV=2//9.59156e-65
VIT_03s0063g00880	1143.29	362.297	1.6579	4.2725e-07	0.00020381	-//-
Novel03802	255.209	81	1.6557	0.00033335	0.046218	-//-
VIT_01s0127g00700	291.036	92.7766	1.6494	4.3887e-10	5.8818e-07	-//-
VIT_09s0018g00240	667.9	214.726	1.6371	9.0958e-08	5.6359e-05	sp|Q9SAH7|WRK40_ARATH Probable WRKY transcription factor 40 OS=Arabidopsis thaliana GN=WRKY40 PE=1 SV=1//2.88614e-92
VIT_19s0014g00250	336.28	109.943	1.6129	1.2272e-06	0.00051551	sp|Q93YR2|BASS1_ARATH Probable sodium/metabolite cotransporter BASS1, chloroplastic OS=Arabidopsis thaliana GN=BASS1 PE=2 SV=1//2.15468e-145
VIT_06s0080g01090	1540.68	505.349	1.6082	2.6613e-19	7.4903e-15	sp|Q9LXM2|CAF1I_ARATH Probable CCR4-associated factor 1 homolog 9 OS=Arabidopsis thaliana GN=CAF1-9 PE=2 SV=1//3.15687e-144
VIT_16s0013g00990	493.674	162.581	1.6024	4.408e-05	0.0092258	sp|Q40478|ERF5_TOBAC Ethylene-responsive transcription factor 5 OS=Nicotiana tabacum GN=ERF5 PE=2 SV=1//6.58556e-55
VIT_18s0072g00990	592.755	197.599	1.5849	3.5526e-06	0.0012498	sp|O22938|Y2182_ARATH Leucine-rich repeat receptor-like tyrosine-protein kinase At2g41820 OS=Arabidopsis thaliana GN=At2g41820 PE=1 SV=1//1.87609e-36
VIT_14s0066g01810	521.558	181.133	1.5258	0.00029554	0.041974	-//-
VIT_08s0058g00150	123.772	43.5378	1.5073	0.00027668	0.040141	sp|Q9M6N7|AMT2_ARATH Ammonium transporter 2 OS=Arabidopsis thaliana GN=AMT2 PE=1 SV=2//0
VIT_02s0025g01280	209.484	75.1915	1.4782	9.736e-10	1.0539e-06	sp|Q8H0Y8|WRK41_ARATH Probable WRKY transcription factor 41 OS=Arabidopsis thaliana GN=WRKY41 PE=2 SV=2//2.17544e-57
VIT_02s0025g04320	153.318	56.4255	1.4421	1.6762e-06	0.00067397	sp|P81370|TLP_ACTDE Thaumatin-like protein OS=Actinidia deliciosa GN=tlp PE=1 SV=2//1.31314e-44
VIT_07s0031g01010	189.552	70.4558	1.4278	5.7363e-06	0.0018557	sp|Q40588|ASO_TOBAC L-ascorbate oxidase OS=Nicotiana tabacum GN=AAO PE=2 SV=1//0
VIT_16s0013g01050	406.891	153.142	1.4098	1.9296e-09	1.9396e-06	sp|Q40478|ERF5_TOBAC Ethylene-responsive transcription factor 5 OS=Nicotiana tabacum GN=ERF5 PE=2 SV=1//9.50343e-53
VIT_18s0001g15120	719.065	281.521	1.3529	2.7499e-07	0.00015176	-//-
VIT_18s0001g09230	1393.24	548.283	1.3455	6.5234e-10	7.9305e-07	sp|Q96289|ZAT10_ARATH Zinc finger protein ZAT10 OS=Arabidopsis thaliana GN=ZAT10 PE=2 SV=1//1.83764e-51
VIT_04s0008g07140	266.343	105.612	1.3345	9.1706e-09	7.6743e-06	sp|Q766C2|NEP2_NEPGR Aspartic proteinase nepenthesin-2 OS=Nepenthes gracilis GN=nep2 PE=1 SV=1//5.4536e-44
VIT_08s0007g02100	94.6436	37.6473	1.33	7.9194e-05	0.014107	sp|P0C8Q4|Y4990_ARATH Uncharacterized protein At4g19900 OS=Arabidopsis thaliana GN=At4g19900 PE=2 SV=1//2.69211e-37
VIT_12s0028g01650	145.82	58.779	1.3108	3.2293e-05	0.0073302	sp|Q8RWZ5|SD25_ARATH G-type lectin S-receptor-like serine/threonine-protein kinase SD2-5 OS=Arabidopsis thaliana GN=SD25 PE=1 SV=1//3.07658e-109
VIT_18s0001g10410	118.359	48.1693	1.297	1.3604e-05	0.0038795	sp|Q9P979|FAEA_ASPAW Feruloyl esterase A OS=Aspergillus awamori GN=faeA PE=1 SV=3//7.89482e-10
VIT_04s0023g02210	882.107	359.608	1.2945	5.0345e-08	3.3737e-05	sp|Q9FYZ9|BAMT_ANTMA Benzoate carboxyl methyltransferase OS=Antirrhinum majus GN=BAMT PE=1 SV=1//9.76928e-118
VIT_14s0066g02060	1314.81	538.342	1.2883	0.00011221	0.018151	sp|Q54DY9|BCS1B_DICDI Probable mitochondrial chaperone BCS1-B OS=Dictyostelium discoideum GN=bcsl1b PE=3 SV=1//7.87241e-27
VIT_09s0002g01090	3845.03	1596.15	1.2684	1.8984e-05	0.0051873	sp|Q9SD85|F3PH_ARATH Flavonoid 3&apos;-monooxygenase OS=Arabidopsis thaliana GN=CYP75B1 PE=1 SV=1//5.34635e-137
VIT_12s0055g00580	348.911	146.982	1.2472	2.8765e-05	0.0069196	sp|C0LGH2|Y1561_ARATH Probable LRR receptor-like serine/threonine-protein kinase At1g56130 OS=Arabidopsis thaliana GN=At1g56130 PE=1 SV=2//0
VIT_17s0000g05360	219.985	93.2612	1.2381	0.00030386	0.042338	sp|P92995|GLT1_ARATH Germin-like protein subfamily T member 1 OS=Arabidopsis thaliana GN=GLP1 PE=2 SV=2//3.10581e-75
VIT_06s0004g01670	502.378	218.405	1.2018	0.00022196	0.032879	sp|Q9LXV0|U92A1_ARATH UDP-glycosyltransferase 92A1 OS=Arabidopsis thaliana GN=UGT92A1 PE=2 SV=1//0
VIT_08s0007g08520	114.35	50.5339	1.1781	7.0571e-05	0.013154	-//-
VIT_02s0236g00100	1465.81	649.217	1.1749	4.1592e-06	0.0014104	-//-
VIT_08s0032g00300	168.197	74.5386	1.1741	7.0164e-06	0.0021465	sp|P14669|ANXA3_RAT Annexin A3 OS=Rattus norvegicus GN=Anxa3 PE=1 SV=4//2.31824e-08
VIT_12s0057g00950	1435.79	639.784	1.1662	8.8693e-07	0.00038404	-//-
VIT_00s0160g00100	187.738	84.9673	1.1437	2.7e-06	0.00099989	sp|Q40392|TMVRN_NICGU TMV resistance protein N OS=Nicotiana glutinosa GN=N PE=1 SV=1//2.23841e-44
VIT_08s0007g02110	923.315	419.338	1.1387	6.5322e-06	0.0020203	sp|C0LGP4|Y3475_ARATH Probable LRR receptor-like serine/threonine-protein kinase At3g47570 OS=Arabidopsis thaliana GN=At3g47570 PE=1 SV=1//1.6523e-66
VIT_16s0013g01120	1254.14	577.578	1.1186	9.2564e-07	0.00039473	sp|Q40478|ERF5_TOBAC Ethylene-responsive transcription factor 5 OS=Nicotiana tabacum GN=ERF5 PE=2 SV=1//2.426e-37
VIT_01s0011g04550	615.723	285.85	1.107	4.8769e-05	0.0099713	-//-
VIT_09s0002g00220	382.214	180.167	1.085	1.3296e-06	0.00055032	sp|P0C035|ATL60_ARATH RING-H2 finger protein ATL60 OS=Arabidopsis thaliana GN=ATL60 PE=2 SV=1//3.71992e-50
VIT_04s0044g01020	131.558	62.5308	1.0731	0.00019587	0.029639	sp|Q9LXD9|PME51_ARATH Probable pectinesterase/pectinesterase inhibitor 51 OS=Arabidopsis thaliana GN=PME51 PE=2 SV=1//1.86212e-67
VIT_17s0000g07420	760.02	366.841	1.0509	7.7969e-06	0.0023099	-//-
VIT_11s0103g00520	290.109	140.337	1.0477	5.9312e-06	0.001897	-//-
VIT_00s0160g00110	645.337	312.523	1.0461	5.6616e-10	7.2429e-07	sp|Q9FL92|WRK16_ARATH Probable WRKY transcription factor 16 OS=Arabidopsis thaliana GN=WRKY16 PE=2 SV=1//4.21335e-23
VIT_16s0013g01000	554.498	272.222	1.0264	0.00010794	0.017663	sp|Q40478|ERF5_TOBAC Ethylene-responsive transcription factor 5 OS=Nicotiana tabacum GN=ERF5 PE=2 SV=1//1.75966e-49
VIT_17s0000g03340	646.939	318.77	1.0211	0.0002445	0.036028	sp|P0C5E2|Y1839_ARATH Probable serine/threonine-protein kinase At1g18390 OS=Arabidopsis thaliana GN=At1g18390 PE=1 SV=2//2.79173e-08
VIT_06s0009g01620	275.417	136.446	1.0133	3.3618e-06	0.0011977	sp|Q8VZ13|Y1816_ARATH Uncharacterized protein At1g08160 OS=Arabidopsis thaliana GN=At1g08160 PE=2 SV=1//1.02979e-07
VIT_16s0013g01110	298.219	152.559	0.96701	2.0199e-06	0.00077878	sp|Q40478|ERF5_TOBAC Ethylene-responsive transcription factor 5 OS=Nicotiana tabacum GN=ERF5 PE=2 SV=1//1.95343e-25
VIT_11s0016g01810	333.368	171.139	0.96195	9.7467e-06	0.0028575	sp|Q96MB7|HARB1_HUMAN Putative nuclease HARBI1 OS=Homo sapiens GN=HARBI1 PE=1 SV=1//3.59756e-23
VIT_12s0035g00350	377.706	196.594	0.94205	2.2767e-06	0.00086593	sp|Q54DY9|BCS1B_DICDI Probable mitochondrial chaperone BCS1-B OS=Dictyostelium discoideum GN=bcsl1b PE=3 SV=1//1.36334e-30
VIT_18s0001g07380	654.58	340.917	0.94115	6.4465e-06	0.002016	sp|Q9S7C9|ESCA_ARATH Putative DNA-binding protein ESCAROLA OS=Arabidopsis thaliana GN=ESC PE=2 SV=1//6.00736e-14
VIT_05s0020g03710	544.943	285.122	0.93453	0.0001467	0.023196	sp|P05332|YP20_BACLI Uncharacterized N-acetyltransferase p20 OS=Bacillus licheniformis GN=p20 PE=4 SV=1//3.02696e-14
VIT_14s0066g01570	186.857	98.8253	0.91898	0.00015116	0.023767	-//-
VIT_16s0050g01150	145.199	77.0058	0.91499	0.00035992	0.048937	sp|P51819|HSP83_IPONI Heat shock protein 83 OS=Ipomoea nil GN=HSP83A PE=2 SV=1//0
VIT_17s0000g00730	465.53	248.099	0.90796	2.5558e-05	0.0062551	-//-
VIT_03s0038g00230	549.002	293.021	0.9058	0.00029678	0.041974	sp|Q9SDZ9|PPAF2_IPOBA Purple acid phosphatase 2 OS=Ipomoea batatas GN=PAP2 PE=1 SV=1//0
VIT_04s0008g05760	3265.87	1819.83	0.84366	0.0003526	0.048409	sp|Q9SAH7|WRK40_ARATH Probable WRKY transcription factor 40 OS=Arabidopsis thaliana GN=WRKY40 PE=1 SV=1//4.57063e-77
VIT_15s0046g00070	247.716	138.849	0.83517	0.00014185	0.022555	sp|Q9ZPX9|KIC_ARATH Calcium-binding protein KIC OS=Arabidopsis thaliana GN=KIC PE=1 SV=2//1.0855e-51
VIT_16s0039g00570	2388.96	1341.71	0.83231	9.4103e-05	0.015859	sp|Q8GT20|BEBT_TOBAC Benzyl alcohol O-benzoyltransferase OS=Nicotiana tabacum GN=HSR201 PE=1 SV=1//0
VIT_12s0028g01640	340.326	192.361	0.8231	2.2858e-05	0.005796	sp|Q8RWZ5|SD25_ARATH G-type lectin S-receptor-like serine/threonine-protein kinase SD2-5 OS=Arabidopsis thaliana GN=SD25 PE=1 SV=1//1.32636e-102
VIT_06s0004g04150	362.615	207.189	0.8075	2.5235e-05	0.0062302	-//-
VIT_06s0004g03540	1720.59	987.864	0.80052	3.2295e-05	0.0073302	sp|Q39023|MPK3_ARATH Mitogen-activated protein kinase 3 OS=Arabidopsis thaliana GN=MPK3 PE=1 SV=2//0
VIT_14s0108g00890	351.927	203.928	0.78722	4.8891e-05	0.0099713	sp|Q8L7F9|B3GTF_ARATH Beta-1,3-galactosyltransferase 15 OS=Arabidopsis thaliana GN=B3GALT15 PE=2 SV=1//0
VIT_04s0008g01380	420.033	246.267	0.77028	5.6776e-05	0.011253	sp|Q17QR8|HARB1_BOVIN Putative nuclease HARBI1 OS=Bos taurus GN=HARBI1 PE=2 SV=1//1.68762e-21
VIT_17s0000g01400	597.447	353.107	0.75871	7.1813e-06	0.0021733	sp|Q5MAU8|PPA27_ARATH Probable inactive purple acid phosphatase 27 OS=Arabidopsis thaliana GN=PAP27 PE=2 SV=1//0
VIT_16s0013g01080	828.973	493.556	0.74811	8.6542e-05	0.015253	-//-
VIT_06s0004g07500	3642.44	2175.91	0.74328	7.9025e-05	0.014107	sp|Q8S8P5|WRK33_ARATH Probable WRKY transcription factor 33 OS=Arabidopsis thaliana GN=WRKY33 PE=1 SV=2//1.77416e-14
VIT_03s0038g03220	2462.04	1475.62	0.73853	7.8391e-07	0.00035029	sp|O23006|LYM2_ARATH LysM domain-containing GPI-anchored protein 2 OS=Arabidopsis thaliana GN=LYM2 PE=1 SV=1//4.99042e-93
VIT_00s0160g00130	783.831	474.862	0.72304	3.6327e-06	0.0012622	sp|Q9XGM2|MRE11_ARATH Double-strand break repair protein MRE11 OS=Arabidopsis thaliana GN=MRE11 PE=2 SV=1//2.78771e-11
VIT_17s0000g06710	526.449	319.438	0.72076	0.00015897	0.024719	sp|C0LGJ1|Y1743_ARATH Probable LRR receptor-like serine/threonine-protein kinase At1g74360 OS=Arabidopsis thaliana GN=At1g74360 PE=1 SV=1//0
VIT_02s0025g00280	628.765	382.824	0.71584	2.0206e-05	0.0053149	sp|P51819|HSP83_IPONI Heat shock protein 83 OS=Ipomoea nil GN=HSP83A PE=2 SV=1//0
VIT_18s0122g00230	611.12	374.377	0.70696	4.3508e-05	0.0092258	sp|O22808|LYK5_ARATH Protein LYK5 OS=Arabidopsis thaliana GN=LYK5 PE=1 SV=1//0
VIT_12s0028g03270	3060.5	1879.51	0.70341	2.8245e-07	0.00015287	sp|Q9LW49|ERF4_NICSY Ethylene-responsive transcription factor 4 OS=Nicotiana sylvestris GN=ERF4 PE=2 SV=1//1.95203e-30
VIT_01s0011g02480	564.571	346.838	0.70289	4.5827e-05	0.0094839	sp|Q9SX33|ALA9_ARATH Putative phospholipid-transporting ATPase 9 OS=Arabidopsis thaliana GN=ALA9 PE=2 SV=1//0
Novel01671	402.803	248.222	0.69845	0.00015694	0.02454	sp|Q9C9H7|RLP12_ARATH Receptor-like protein 12 OS=Arabidopsis thaliana GN=RLP12 PE=2 SV=2//1.32374e-08
VIT_06s0004g03620	737.144	459.685	0.6813	2.1683e-05	0.0056506	sp|Q40531|NTF6_TOBAC Mitogen-activated protein kinase homolog NTF6 OS=Nicotiana tabacum GN=NTF6 PE=2 SV=1//0
VIT_07s0191g00230	793.688	498.745	0.67027	0.00018348	0.027913	sp|Q9LX93|ATL55_ARATH E3 ubiquitin-protein ligase RING1 OS=Arabidopsis thaliana GN=ATL55 PE=1 SV=1//3.158e-37
VIT_16s0050g01700	765.772	483.189	0.66433	3.336e-05	0.0074516	sp|Q9FID6|Y5392_ARATH Probable receptor-like protein kinase At5g39020 OS=Arabidopsis thaliana GN=At5g39020 PE=2 SV=1//3.17586e-94
VIT_10s0116g00960	675.447	434.784	0.63554	0.00016278	0.025173	sp|Q9Y4C1|KDM3A_HUMAN Lysine-specific demethylase 3A OS=Homo sapiens GN=KDM3A PE=1 SV=4//1.13141e-55
VIT_12s0028g01410	889.425	582.2	0.61136	8.6709e-05	0.015253	sp|Q94J16|HFA4B_ORYSJ Heat stress transcription factor A-4b OS=Oryza sativa subsp. japonica GN=HSFA4B PE=2 SV=1//1.02118e-111
VIT_09s0002g03640	3674.03	2409.64	0.60855	7.335e-06	0.0021962	sp|Q9XIE2|AB36G_ARATH ABC transporter G family member 36 OS=Arabidopsis thaliana GN=ABCG36 PE=1 SV=1//0
VIT_18s0001g12520	2798.76	1873.08	0.57937	3.295e-05	0.0074189	sp|C0LGK4|Y2165_ARATH Probable LRR receptor-like serine/threonine-protein kinase At2g16250 OS=Arabidopsis thaliana GN=At2g16250 PE=1 SV=1//0
VIT_05s0020g03690	965.379	649.49	0.57179	0.00021627	0.032205	sp|P05332|YP20_BACLI Uncharacterized N-acetyltransferase p20 OS=Bacillus licheniformis GN=p20 PE=4 SV=1//5.32861e-14
VIT_00s2563g00010	939.683	636.278	0.56252	0.00028222	0.040734	sp|F4JMI5|GUX7_ARATH Putative glucuronosyltransferase PGSIP7 OS=Arabidopsis thaliana GN=PGSIP7 PE=3 SV=1//0
VIT_03s0038g03530	3800.78	2595.7	0.55017	4.2119e-05	0.0091187	sp|Q9SX98|LHTL8_ARATH Lysine histidine transporter-like 8 OS=Arabidopsis thaliana GN=AATL1 PE=1 SV=1//2.41885e-174
VIT_07s0005g00660	19564.6	13362.9	0.55001	2.2462e-05	0.0057473	sp|P32292|ARG2_VIGRR Indole-3-acetic acid-induced protein ARG2 OS=Vigna radiata var. radiata GN=ARG2 PE=2 SV=1//1.58003e-18
VIT_02s0234g00130	2213.91	1534.59	0.52874	0.00010933	0.017786	sp|O80337|EF100_ARATH Ethylene-responsive transcription factor 1A OS=Arabidopsis thaliana GN=ERF1A PE=1 SV=2//8.33232e-55
VIT_13s0067g01070	9055.89	6323.68	0.51809	5.8417e-05	0.011418	sp|Q9XEE6|C3H29_ARATH Zinc finger CCCH domain-containing protein 29 OS=Arabidopsis thaliana GN=At2g40140 PE=2 SV=1//0
VIT_03s0038g03800	1476.83	1036.93	0.51019	0.00033993	0.046899	sp|P27450|CX32_ARATH Probable serine/threonine-protein kinase Cx32, chloroplastic OS=Arabidopsis thaliana GN=At4g35600 PE=1 SV=2//2.14018e-148
VIT_08s0056g01600	2850.24	4018.35	-0.49552	0.00025152	0.03687	-//-
Novel00259	499.983	764.595	-0.61282	0.00012077	0.019313	-//-
VIT_09s0002g03410	837.463	1308.85	-0.6442	1.1205e-05	0.0032511	sp|Q8LAL2|IAA26_ARATH Auxin-responsive protein IAA26 OS=Arabidopsis thaliana GN=IAA26 PE=1 SV=2//3.69247e-07
VIT_17s0000g03910	227.177	369.243	-0.70076	0.00019761	0.029742	sp|Q42600|C84A1_ARATH Cytochrome P450 84A1 OS=Arabidopsis thaliana GN=CYP84A1 PE=2 SV=1//2.95928e-96
VIT_12s0134g00630	22.0371	67.9242	-1.624	4.3631e-05	0.0092258	sp|Q9ZWR8|ANTA_GENTR Anthocyanin 5-aromatic acyltransferase OS=Gentiana triflora PE=1 SV=1//1.91859e-48

## Sheet: TS_DM vs. TS_Mock-36h
Gene_id	readcount_TS_DM36h	readcount_TS_W36h	log2FoldChange	pval	padj	Function Description
Novel00172	24.2085	0	Inf	5.1929e-07	4.5944e-05	-//-
Novel00921	22.0118	0	Inf	4.2726e-07	3.8771e-05	-//-
Novel02311	12.4613	0	Inf	0.00026733	0.0089782	sp|Q9ZT07|RKS1_ARATH G-type lectin S-receptor-like serine/threonine-protein kinase RKS1 OS=Arabidopsis thaliana GN=RKS1 PE=3 SV=3//2.28814e-32
Novel03523	25.7128	0	Inf	2.3722e-05	0.0011703	-//-
Novel03553	53.7552	0	Inf	0.00012491	0.0047531	sp|Q9LVZ8|LOR12_ARATH Protein LURP-one-related 12 OS=Arabidopsis thaliana GN=At3g15810 PE=2 SV=1//1.22846e-24
VIT_00s0444g00010	12.9258	0	Inf	0.00012447	0.004743	sp|Q9FY79|LAC14_ARATH Laccase-14 OS=Arabidopsis thaliana GN=LAC14 PE=2 SV=1//0
VIT_00s0480g00020	14.9152	0	Inf	5.353e-05	0.0023033	sp|Q1PEB4|Y4498_ARATH Uncharacterized protein At4g04980 OS=Arabidopsis thaliana GN=At4g04980 PE=2 SV=1//1.50659e-102
VIT_01s0010g00800	36.0834	0	Inf	7.8501e-05	0.0031979	-//-
VIT_01s0010g02930	17.1003	0	Inf	6.4457e-05	0.0026916	sp|Q8RYK0|CML31_ORYSJ Probable calcium-binding protein CML31 OS=Oryza sativa subsp. japonica GN=CML31 PE=2 SV=1//6.56705e-38
VIT_01s0010g02940	12.1472	0	Inf	0.00030786	0.010104	sp|Q8RYK0|CML31_ORYSJ Probable calcium-binding protein CML31 OS=Oryza sativa subsp. japonica GN=CML31 PE=2 SV=1//1.85142e-35
VIT_01s0010g02970	13.0386	0	Inf	0.00015932	0.0058276	sp|Q8RYK0|CML31_ORYSJ Probable calcium-binding protein CML31 OS=Oryza sativa subsp. japonica GN=CML31 PE=2 SV=1//3.59134e-37
VIT_01s0011g01010	12.1304	0	Inf	0.00027319	0.0091101	-//-
VIT_01s0011g02570	18.5438	0	Inf	4.3353e-06	0.00027326	-//-
VIT_03s0088g00700	19.251	0	Inf	3.3779e-06	0.00022334	sp|P11670|PRB1_TOBAC Basic form of pathogenesis-related protein 1 OS=Nicotiana tabacum PE=3 SV=1//2.12642e-70
VIT_04s0008g02260	60.155	0	Inf	0.0019635	0.043532	sp|Q9LMA1|FMO1_ARATH Probable flavin-containing monooxygenase 1 OS=Arabidopsis thaliana GN=FMO1 PE=2 SV=1//0
VIT_04s0044g00440	60.7685	0	Inf	4.301e-09	6.765e-07	-//-
VIT_04s0044g01150	23.5221	0	Inf	1.1618e-07	1.2412e-05	sp|Q8CTA4|CSD_STAES Probable cysteine desulfurase OS=Staphylococcus epidermidis (strain ATCC 12228) GN=csd PE=3 SV=1//8.16667e-24
VIT_04s0044g01160	14.7723	0	Inf	0.0002997	0.0099011	sp|P99177|CSD_STAAN Probable cysteine desulfurase OS=Staphylococcus aureus (strain N315) GN=csd PE=1 SV=1//1.6618e-18
VIT_04s0069g00980	85.9525	0	Inf	2.9214e-09	4.781e-07	sp|Q93WU9|WRK51_ARATH Probable WRKY transcription factor 51 OS=Arabidopsis thaliana GN=WRKY51 PE=2 SV=1//1.26876e-31
VIT_05s0102g00870	11.9469	0	Inf	0.00035769	0.011379	sp|Q39214|RPM1_ARATH Disease resistance protein RPM1 OS=Arabidopsis thaliana GN=RPM1 PE=1 SV=1//8.34117e-53
VIT_05s0102g01030	12.8167	0	Inf	0.00014267	0.0053048	sp|Q9STE5|R13L2_ARATH Putative disease resistance RPP13-like protein 2 OS=Arabidopsis thaliana GN=RPP13L2 PE=2 SV=1//5.25473e-47
VIT_06s0004g06460	51.5412	0	Inf	3.2412e-05	0.0015218	sp|Q6XQ14|C71E7_MANES 2-methylbutanal oxime monooxygenase OS=Manihot esculenta GN=CYP71E7 PE=1 SV=1//2.83492e-159
VIT_07s0005g00920	49.1502	0	Inf	1.2564e-11	3.5218e-09	sp|P17641|PRS1_SOLTU Pathogenesis-related protein STH-21 OS=Solanum tuberosum GN=STH-21 PE=2 SV=1//1.13923e-27
VIT_07s0031g01050	32.5982	0	Inf	2.4222e-09	4.082e-07	sp|Q40588|ASO_TOBAC L-ascorbate oxidase OS=Nicotiana tabacum GN=AAO PE=2 SV=1//2.64642e-36
VIT_07s0129g01010	335.381	0	Inf	5.3397e-07	4.7096e-05	-//-
VIT_07s0151g01070	94.1749	0	Inf	3.7624e-09	5.9844e-07	sp|O04408|KSA_PEA Ent-copalyl diphosphate synthase, chloroplastic OS=Pisum sativum PE=2 SV=1//0
VIT_07s0197g00120	17.1556	0	Inf	9.6342e-06	0.00054227	sp|Q9FKZ1|DRL42_ARATH Probable disease resistance protein At5g66900 OS=Arabidopsis thaliana GN=At5g66900 PE=2 SV=1//5.74995e-06
VIT_08s0056g01390	12.1649	0	Inf	0.00026965	0.0090239	-//-
VIT_08s0058g00010	9.70873	0	Inf	0.0016824	0.038852	sp|Q9C9H7|RLP12_ARATH Receptor-like protein 12 OS=Arabidopsis thaliana GN=RLP12 PE=2 SV=2//7.36745e-67
VIT_09s0002g03920	45.9757	0	Inf	4.7876e-06	0.00029467	sp|Q6AWW5|Y5262_ARATH Ankyrin repeat-containing protein At5g02620 OS=Arabidopsis thaliana GN=At5g02620 PE=1 SV=1//4.97191e-06
VIT_10s0042g00610	21.3762	0	Inf	2.1693e-05	0.0010871	sp|Q8VZG8|Y4885_ARATH Probable LRR receptor-like serine/threonine-protein kinase At4g08850 OS=Arabidopsis thaliana GN=At4g08850 PE=1 SV=3//3.704e-06
VIT_10s0071g00230	28.7822	0	Inf	1.7671e-06	0.00013029	sp|Q9C9H7|RLP12_ARATH Receptor-like protein 12 OS=Arabidopsis thaliana GN=RLP12 PE=2 SV=2//2.5707e-19
VIT_11s0016g00570	82.1409	0	Inf	0.00023357	0.0080854	sp|Q9LMA1|FMO1_ARATH Probable flavin-containing monooxygenase 1 OS=Arabidopsis thaliana GN=FMO1 PE=2 SV=1//0
VIT_11s0016g01650	48.4272	0	Inf	1.9047e-08	2.4736e-06	sp|Q9ZU96|Y2168_ARATH Ankyrin repeat-containing protein At2g01680 OS=Arabidopsis thaliana GN=At2g01680 PE=1 SV=1//4.99188e-25
VIT_11s0037g00670	31.0543	0	Inf	5.3423e-09	8.1318e-07	sp|Q8VZG8|Y4885_ARATH Probable LRR receptor-like serine/threonine-protein kinase At4g08850 OS=Arabidopsis thaliana GN=At4g08850 PE=1 SV=3//1.48331e-114
VIT_11s0118g00040	10.9925	0	Inf	0.00056607	0.016587	sp|Q9SHI3|RLP2_ARATH Receptor-like protein 2 OS=Arabidopsis thaliana GN=RLP2 PE=2 SV=1//6.39956e-11
VIT_12s0035g00610	38.4126	0	Inf	0.00018618	0.0066345	sp|Q9SZ46|C82C4_ARATH Cytochrome P450 82C4 OS=Arabidopsis thaliana GN=CYP82C4 PE=2 SV=1//2.70496e-162
VIT_12s0055g00920	107.622	0	Inf	4.3697e-05	0.0019668	sp|Q9ZQI7|ALD1_ARATH Aminotransferase ALD1 OS=Arabidopsis thaliana GN=ALD1 PE=2 SV=2//0
VIT_12s0059g02580	15.3291	0	Inf	4.6225e-05	0.0020513	sp|Q9LRJ9|CRR38_ARATH Cysteine-rich repeat secretory protein 38 OS=Arabidopsis thaliana GN=CRRSP38 PE=2 SV=1//5.10744e-76
VIT_13s0019g01360	766.351	0	Inf	3.9567e-17	3.6136e-14	-//-
VIT_13s0067g02300	11.8255	0	Inf	0.00027894	0.0092584	-//-
VIT_14s0108g00920	24.6556	0	Inf	0.00024266	0.0083173	-//-
VIT_15s0046g02220	133.991	0	Inf	4.2843e-06	0.00027136	sp|Q9MB95|1A11_PRUMU 1-aminocyclopropane-1-carboxylate synthase 1 OS=Prunus mume GN=ACS1 PE=2 SV=1//0
VIT_16s0013g00810	14.2103	0	Inf	5.7031e-05	0.0024099	-//-
VIT_16s0039g02840	42.694	0	Inf	1.5225e-06	0.00011587	-//-
VIT_16s0050g00480	15.9409	0	Inf	2.7259e-05	0.0013103	sp|Q9FF18|C7351_ARATH Cytokinin hydroxylase OS=Arabidopsis thaliana GN=CYP735A1 PE=1 SV=1//2.41626e-94
VIT_16s0050g02230	16.5866	0	Inf	1.1897e-05	0.00065533	sp|P51614|CHIT3_VITVI Acidic endochitinase OS=Vitis vinifera GN=CHIT3 PE=2 SV=1//6.70095e-166
VIT_17s0000g04420	101.166	0	Inf	1.005e-06	8.1298e-05	sp|Q9C9L5|WAKLH_ARATH Wall-associated receptor kinase-like 9 OS=Arabidopsis thaliana GN=WAKL9 PE=2 SV=1//1.84182e-78
VIT_18s0001g02780	214.897	0	Inf	9.9182e-13	3.8466e-10	sp|Q7Y1X1|EST_HEVBR Esterase OS=Hevea brasiliensis PE=1 SV=1//1.27307e-73
VIT_18s0001g04280	177.174	0	Inf	0.00081722	0.021828	sp|Q6Q3H2|TPSVS_VITVI Valencene synthase OS=Vitis vinifera GN=ValCS PE=1 SV=1//0
VIT_18s0041g00040	43.2223	0	Inf	3.5564e-11	8.8323e-09	sp|Q9LMP1|WAK2_ARATH Wall-associated receptor kinase 2 OS=Arabidopsis thaliana GN=WAK2 PE=1 SV=1//0
VIT_18s0041g01160	23.6427	0	Inf	2.114e-05	0.0010612	sp|Q9FG33|LRKS5_ARATH Probable L-type lectin-domain containing receptor kinase S.5 OS=Arabidopsis thaliana GN=LECRKS5 PE=2 SV=1//0
VIT_18s0041g01210	68.7555	0	Inf	9.0956e-08	1.0219e-05	sp|Q9FG33|LRKS5_ARATH Probable L-type lectin-domain containing receptor kinase S.5 OS=Arabidopsis thaliana GN=LECRKS5 PE=2 SV=1//0
VIT_19s0014g02790	18.3879	0	Inf	3.4334e-06	0.00022554	-//-
VIT_06s0004g01020	263.607	0.324558	9.6657	1.4546e-06	0.00011101	sp|P13240|DR206_PEA Disease resistance response protein 206 OS=Pisum sativum GN=PI206 PE=2 SV=2//3.13376e-08
VIT_04s0008g04000	274.096	0.337563	9.6653	3.8423e-05	0.0017631	sp|Q08298|RD22_ARATH Dehydration-responsive protein RD22 OS=Arabidopsis thaliana GN=RD22 PE=2 SV=1//1.97341e-42
VIT_03s0088g00710	828.226	1.30193	9.3132	8.9419e-14	4.2194e-11	sp|P11670|PRB1_TOBAC Basic form of pathogenesis-related protein 1 OS=Nicotiana tabacum PE=3 SV=1//4.35705e-70
VIT_13s0019g01310	531.14	1.01269	9.0348	3.7513e-16	2.47e-13	-//-
VIT_14s0081g00190	1684.12	3.32361	8.985	2.8332e-10	6.0055e-08	-//-
VIT_03s0088g00890	322.741	0.675126	8.901	5.5228e-12	1.7569e-09	sp|P11670|PRB1_TOBAC Basic form of pathogenesis-related protein 1 OS=Nicotiana tabacum PE=3 SV=1//1.50172e-70
VIT_04s0069g00970	1334.64	3.32731	8.6479	7.0184e-09	1.0569e-06	sp|Q93WU9|WRK51_ARATH Probable WRKY transcription factor 51 OS=Arabidopsis thaliana GN=WRKY51 PE=2 SV=1//1.69418e-35
VIT_02s0033g00700	353.836	0.988529	8.4836	4.3294e-06	0.00027326	sp|Q42966|NRL4B_TOBAC Bifunctional nitrilase/nitrile hydratase NIT4B OS=Nicotiana tabacum GN=NIT4B PE=2 SV=1//1.00586e-173
VIT_02s0025g04300	11541	32.8021	8.4588	9.5877e-08	1.0603e-05	sp|P81370|TLP_ACTDE Thaumatin-like protein OS=Actinidia deliciosa GN=tlp PE=1 SV=2//2.50872e-110
Novel03295	235.548	0.675126	8.4466	5.519e-08	6.4302e-06	sp|P13240|DR206_PEA Disease resistance response protein 206 OS=Pisum sativum GN=PI206 PE=2 SV=2//2.33101e-08
VIT_00s0187g00020	796.184	2.29884	8.4361	3.2505e-22	7.0792e-19	-//-
VIT_02s0025g04310	17435.2	50.4366	8.4333	3.3598e-10	6.9434e-08	sp|P81370|TLP_ACTDE Thaumatin-like protein OS=Actinidia deliciosa GN=tlp PE=1 SV=2//1.01165e-115
VIT_16s0013g00070	2064.79	7.57812	8.0899	5.9485e-12	1.8456e-09	-//-
VIT_15s0048g01960	266.132	0.986679	8.0753	9.1249e-05	0.0036386	sp|Q7XU38|C87A3_ORYSJ Cytochrome P450 87A3 OS=Oryza sativa subsp. japonica GN=CYP87A3 PE=2 SV=3//2.14068e-118
VIT_11s0016g01530	670.437	2.9275	7.8393	9.6235e-07	7.8293e-05	sp|Q9C7A2|Y3236_ARATH Ankyrin repeat-containing protein At3g12360 OS=Arabidopsis thaliana GN=At3g12360 PE=2 SV=1//2.8876e-07
VIT_13s0019g01340	298.137	1.31309	7.8269	7.723e-14	3.7699e-11	-//-
Novel01586	73.3238	0.325483	7.8156	5.3214e-09	8.1318e-07	-//-
VIT_06s0004g01010	6076.19	30.7777	7.6251	2.8649e-07	2.7127e-05	sp|P13240|DR206_PEA Disease resistance response protein 206 OS=Pisum sativum GN=PI206 PE=2 SV=2//5.77564e-11
VIT_16s0039g02890	644.281	3.33661	7.5932	8.8025e-09	1.2837e-06	-//-
VIT_09s0002g01310	824.841	4.27775	7.5911	4.3793e-08	5.2315e-06	sp|Q9ZRA4|AB19A_PRUPE Auxin-binding protein ABP19a OS=Prunus persica GN=ABP19A PE=3 SV=1//1.56835e-68
VIT_18s0001g11180	61.9517	0.324558	7.5765	2.1428e-16	1.5965e-13	-//-
VIT_08s0056g00630	960.917	5.31552	7.4981	9.6525e-16	6.211e-13	sp|P27061|PPA1_SOLLC Acid phosphatase 1 OS=Solanum lycopersicum GN=APS1 PE=2 SV=1//2.09364e-66
VIT_18s0041g00020	168.595	0.975524	7.4332	3.9113e-10	7.7984e-08	sp|Q9LMP1|WAK2_ARATH Wall-associated receptor kinase 2 OS=Arabidopsis thaliana GN=WAK2 PE=1 SV=1//1.21222e-164
VIT_00s1830g00010	454.952	2.93588	7.2758	3.441e-11	8.6214e-09	sp|Q3ECH2|Y1670_ARATH Probable receptor-like protein kinase At1g67000 OS=Arabidopsis thaliana GN=At1g67000 PE=2 SV=2//4.92116e-97
VIT_18s0041g00030	100.318	0.650041	7.2698	1.1811e-08	1.6141e-06	sp|Q9LSV3|WAKLS_ARATH Putative wall-associated receptor kinase-like 16 OS=Arabidopsis thaliana GN=WAKL16 PE=3 SV=1//1.03071e-91
VIT_11s0078g00290	95.0288	0.649116	7.1937	2.2494e-06	0.00015686	sp|Q43240|TCMO_ZINEL Trans-cinnamate 4-monooxygenase OS=Zinnia elegans GN=CYP73A12 PE=2 SV=1//0
VIT_12s0028g03260	384.929	2.66426	7.1747	2.8424e-10	6.0055e-08	sp|Q9LVY1|TAT_ARATH Tyrosine aminotransferase OS=Arabidopsis thaliana GN=TAT PE=2 SV=1//2.89857e-172
Novel03194	2819.19	19.7158	7.1598	4.5127e-05	0.0020216	sp|P13240|DR206_PEA Disease resistance response protein 206 OS=Pisum sativum GN=PI206 PE=2 SV=2//4.63493e-08
VIT_19s0014g04060	882.68	6.20464	7.1524	1.368e-10	3.074e-08	sp|Q9ZR08|Y4230_ARATH G-type lectin S-receptor-like serine/threonine-protein kinase At4g03230 OS=Arabidopsis thaliana GN=At4g03230 PE=2 SV=3//2.2484e-80
VIT_01s0026g02370	44.9161	0.325483	7.1085	4.253e-06	0.00026998	sp|Q9CA57|GSTUA_ARATH Glutathione S-transferase U10 OS=Arabidopsis thaliana GN=GSTU10 PE=2 SV=1//5.59225e-68
VIT_12s0035g00570	88.7711	0.650966	7.0914	0.00012291	0.0046897	sp|Q9SZ46|C82C4_ARATH Cytochrome P450 82C4 OS=Arabidopsis thaliana GN=CYP82C4 PE=2 SV=1//3.78237e-91
VIT_08s0040g00920	14571.6	128.464	6.8256	2.7466e-06	0.00018783	sp|Q9FQA3|GST23_MAIZE Glutathione transferase GST 23 OS=Zea mays PE=2 SV=1//8.27091e-77
VIT_00s0388g00090	293.197	2.61409	6.8094	2.1222e-07	2.0935e-05	sp|Q3ECH2|Y1670_ARATH Probable receptor-like protein kinase At1g67000 OS=Arabidopsis thaliana GN=At1g67000 PE=2 SV=2//6.16325e-88
VIT_19s0014g04190	609.878	5.60014	6.7669	7.2572e-06	0.00042977	sp|O81905|SD18_ARATH Receptor-like serine/threonine-protein kinase SD1-8 OS=Arabidopsis thaliana GN=SD18 PE=1 SV=1//0
VIT_09s0002g03010	356.783	3.27714	6.7665	8.1307e-11	1.9183e-08	sp|C0LGP2|MEE39_ARATH Probable LRR receptor-like serine/threonine-protein kinase MEE39 OS=Arabidopsis thaliana GN=MEE39 PE=2 SV=1//1.43916e-152
VIT_15s0021g02060	1582.3	15.1126	6.7101	7.7056e-12	2.2689e-09	sp|Q9AR73|HQGT_RAUSE Hydroquinone glucosyltransferase OS=Rauvolfia serpentina GN=AS PE=1 SV=1//0
VIT_01s0011g03430	661.546	6.53012	6.6626	1.619e-05	0.00084885	-//-
VIT_04s0008g05390	629.217	6.26504	6.6501	0.00036933	0.011683	sp|Q9LFR7|CXE17_ARATH Probable carboxylesterase 17 OS=Arabidopsis thaliana GN=CXE17 PE=2 SV=1//1.43232e-62
Novel02118	128.767	1.30193	6.628	2.2777e-08	2.9312e-06	-//-
VIT_00s0250g00090	591.745	6.23533	6.5684	3.1009e-09	5.0456e-07	sp|D4N501|DIOX2_PAPSO Probable 2-oxoglutarate/Fe(II)-dependent dioxygenase OS=Papaver somniferum GN=DIOX2 PE=2 SV=1//6.42541e-60
VIT_12s0028g01880	3640.54	39.012	6.5441	4.2856e-14	2.206e-11	sp|B6VJS4|ROMT_VITVI Trans-resveratrol di-O-methyltransferase OS=Vitis vinifera GN=ROMT PE=1 SV=2//0
VIT_09s0002g06890	2698.74	29.8019	6.5007	1.0896e-07	1.1686e-05	sp|P29602|CPC_CUCSA Cucumber peeling cupredoxin OS=Cucumis sativus PE=1 SV=3//6.53835e-29
VIT_19s0014g04040	119.402	1.32609	6.4925	2.4068e-07	2.3336e-05	sp|O81905|SD18_ARATH Receptor-like serine/threonine-protein kinase SD1-8 OS=Arabidopsis thaliana GN=SD18 PE=1 SV=1//0
VIT_05s0094g00340	44216.2	502.659	6.4589	1.4231e-09	2.534e-07	sp|Q7Y1Z0|CHI5_ORYSJ Chitinase 5 OS=Oryza sativa subsp. japonica GN=Cht5 PE=2 SV=1//7.66331e-109
VIT_10s0071g00130	116.334	1.32517	6.456	5.1149e-14	2.5406e-11	sp|Q9FKZ1|DRL42_ARATH Probable disease resistance protein At5g66900 OS=Arabidopsis thaliana GN=At5g66900 PE=2 SV=1//2.92715e-50
VIT_00s0301g00090	687.228	7.8869	6.4452	0.00018743	0.0066582	sp|O80874|NDA2_ARATH Alternative NAD(P)H dehydrogenase 2, mitochondrial OS=Arabidopsis thaliana GN=NDA2 PE=1 SV=1//0
VIT_14s0068g01770	169.358	1.9492	6.441	2.1652e-06	0.00015173	sp|Q9FYA2|WRK75_ARATH Probable WRKY transcription factor 75 OS=Arabidopsis thaliana GN=WRKY75 PE=2 SV=1//1.88446e-53
VIT_00s0895g00010	941.728	11.125	6.4034	3.9066e-08	4.747e-06	sp|Q7Z9L3|EXGA_ASPOR Glucan 1,3-beta-glucosidase A OS=Aspergillus oryzae (strain ATCC 42149 / RIB 40) GN=exgA PE=1 SV=1//1.47479e-41
VIT_05s0077g01600	581.774	6.8993	6.3979	1.8538e-15	1.1167e-12	sp|O50001|PRU1_PRUAR Major allergen Pru ar 1 OS=Prunus armeniaca PE=1 SV=1//2.63347e-77
VIT_04s0044g00270	810.692	10.2545	6.3048	1.7317e-05	0.00089468	sp|B6D1N4|HPXO_KLEPN FAD-dependent urate hydroxylase OS=Klebsiella pneumoniae GN=hpxO PE=3 SV=1//6.87191e-24
VIT_18s0166g00010	3592.48	46.4094	6.2744	2.6504e-06	0.00018208	sp|C0LGP4|Y3475_ARATH Probable LRR receptor-like serine/threonine-protein kinase At3g47570 OS=Arabidopsis thaliana GN=At3g47570 PE=1 SV=1//1.32511e-19
VIT_18s0001g08760	3604.58	47.3195	6.2513	6.1307e-06	0.00036774	sp|Q9M2Y0|PSK3_ARATH Phytosulfokines 3 OS=Arabidopsis thaliana GN=PSK3 PE=2 SV=2//4.95628e-09
Novel00451	25.5309	0.337563	6.2409	0.001245	0.030584	sp|Q8VZG8|Y4885_ARATH Probable LRR receptor-like serine/threonine-protein kinase At4g08850 OS=Arabidopsis thaliana GN=At4g08850 PE=1 SV=3//7.91193e-34
VIT_15s0021g01260	1117.64	15.1219	6.2077	2.6681e-27	9.4424e-24	-//-
VIT_10s0042g00850	23.5068	0.324558	6.1785	3.7558e-05	0.001729	sp|P28343|THS1_VITVI Stilbene synthase 1 OS=Vitis vinifera GN=VINST1 PE=1 SV=2//2.81238e-24
VIT_01s0026g02590	355.395	4.9408	6.1685	6.8987e-07	5.8478e-05	sp|Q9MBG5|CML30_ARATH Probable calcium-binding protein CML30 OS=Arabidopsis thaliana GN=CML30 PE=2 SV=1//6.83769e-33
VIT_14s0081g00550	23.2112	0.325483	6.1561	9.8326e-05	0.0038664	-//-
VIT_14s0066g01960	45.3764	0.650966	6.1232	1.4511e-11	3.9503e-09	sp|P29136|MEP1_SOYBN Metalloendoproteinase 1 OS=Glycine max PE=1 SV=2//2.20057e-47
VIT_09s0002g05810	1104.86	15.8723	6.1212	1.7472e-05	0.00089922	sp|Q9XI23|BOR4_ARATH Boron transporter 4 OS=Arabidopsis thaliana GN=BOR4 PE=2 SV=1//0
VIT_17s0000g06110	22.7476	0.337563	6.0744	0.0010385	0.026705	sp|Q9FUT0|GSTU9_ARATH Glutathione S-transferase U9 OS=Arabidopsis thaliana GN=GSTU9 PE=2 SV=1//1.29534e-85
VIT_08s0007g06610	309.953	4.60323	6.0733	1.3924e-13	6.3584e-11	sp|Q9FG33|LRKS5_ARATH Probable L-type lectin-domain containing receptor kinase S.5 OS=Arabidopsis thaliana GN=LECRKS5 PE=2 SV=1//0
VIT_08s0007g08750	1943.88	28.8879	6.0723	1.6448e-06	0.00012364	sp|O22230|HSFB3_ARATH Heat stress transcription factor B-3 OS=Arabidopsis thaliana GN=HSFB3 PE=2 SV=1//1.72721e-63
VIT_16s0100g00950	947.115	14.0869	6.0711	0.0017134	0.039311	sp|P51070|THS2_VITVI Stilbene synthase 2 OS=Vitis vinifera GN=GSVIVT00004047001 PE=2 SV=2//7.2341e-32
VIT_15s0021g01270	1422.48	21.8639	6.0237	3.8119e-24	9.8111e-21	-//-
VIT_16s0100g01020	827.186	12.7654	6.0179	0.0020048	0.04438	sp|A5AEM3|THS4_VITVI Stilbene synthase 4 OS=Vitis vinifera GN=GSVIVT00005194001 PE=3 SV=1//0
VIT_02s0154g00160	1105.61	17.1714	6.0087	9.5783e-06	0.00054128	sp|Q9SXD5|GSXL3_ARATH Flavin-containing monooxygenase FMO GS-OX-like 3 OS=Arabidopsis thaliana GN=At1g62620 PE=2 SV=2//1.03213e-178
Novel01770	85.3122	1.32609	6.0075	3.8727e-06	0.00025033	sp|Q9LW83|CE101_ARATH G-type lectin S-receptor-like serine/threonine-protein kinase CES101 OS=Arabidopsis thaliana GN=CES101 PE=2 SV=2//1.38444e-45
VIT_03s0017g02120	606.307	9.55981	5.9869	0.00073386	0.019995	sp|Q40288|UFOG6_MANES Anthocyanidin 3-O-glucosyltransferase 6 (Fragment) OS=Manihot esculenta GN=GT6 PE=2 SV=1//2.51876e-111
VIT_18s0001g01370	585.741	9.55981	5.9371	1.4697e-11	3.963e-09	sp|Q9LMP1|WAK2_ARATH Wall-associated receptor kinase 2 OS=Arabidopsis thaliana GN=WAK2 PE=1 SV=1//2.94372e-126
VIT_08s0007g01070	219.794	3.59239	5.9351	2.3303e-11	6.0528e-09	-//-
VIT_14s0066g02680	219.499	3.60262	5.929	5.2016e-12	1.7124e-09	sp|Q8VZG8|Y4885_ARATH Probable LRR receptor-like serine/threonine-protein kinase At4g08850 OS=Arabidopsis thaliana GN=At4g08850 PE=1 SV=3//2.05934e-30
VIT_17s0000g02360	1340.76	22.3448	5.907	7.2557e-10	1.3604e-07	sp|Q8VZG8|Y4885_ARATH Probable LRR receptor-like serine/threonine-protein kinase At4g08850 OS=Arabidopsis thaliana GN=At4g08850 PE=1 SV=3//1.60797e-06
VIT_00s0258g00020	20.0801	0.337563	5.8945	7.072e-06	0.00042063	sp|Q3ECH2|Y1670_ARATH Probable receptor-like protein kinase At1g67000 OS=Arabidopsis thaliana GN=At1g67000 PE=2 SV=2//8.24713e-87
VIT_00s0388g00020	660.172	11.1798	5.8839	1.0181e-09	1.8359e-07	sp|Q3ECH2|Y1670_ARATH Probable receptor-like protein kinase At1g67000 OS=Arabidopsis thaliana GN=At1g67000 PE=2 SV=2//1.30598e-97
VIT_18s0166g00050	751.498	12.7673	5.8792	9.8234e-06	0.00055073	sp|C0LGP4|Y3475_ARATH Probable LRR receptor-like serine/threonine-protein kinase At3g47570 OS=Arabidopsis thaliana GN=At3g47570 PE=1 SV=1//0
VIT_07s0031g01710	2736.37	48.6879	5.8126	5.6414e-10	1.1092e-07	sp|Q93WU9|WRK51_ARATH Probable WRKY transcription factor 51 OS=Arabidopsis thaliana GN=WRKY51 PE=2 SV=1//1.03395e-42
VIT_16s0100g01000	1905.68	34.5531	5.7853	7.7088e-05	0.0031539	sp|A5AEM3|THS4_VITVI Stilbene synthase 4 OS=Vitis vinifera GN=GSVIVT00005194001 PE=3 SV=1//0
VIT_14s0006g02950	3239.65	59.0721	5.7772	2.4321e-92	6.8858e-88	sp|Q9M886|LBD41_ARATH LOB domain-containing protein 41 OS=Arabidopsis thaliana GN=LBD41 PE=2 SV=1//1.13229e-91
VIT_18s0001g00320	1365.46	25.1243	5.7642	5.0631e-05	0.0021966	sp|Q9SX98|LHTL8_ARATH Lysine histidine transporter-like 8 OS=Arabidopsis thaliana GN=AATL1 PE=1 SV=1//7.70422e-177
VIT_18s0001g06400	351.642	6.62861	5.7293	1.9949e-11	5.2296e-09	-//-
Novel02943	87.564	1.66273	5.7187	1.9022e-06	0.00013669	sp|Q39202|RLK1_ARATH G-type lectin S-receptor-like serine/threonine-protein kinase RLK1 OS=Arabidopsis thaliana GN=RLK1 PE=2 SV=2//1.17925e-25
Novel01673	35.2847	0.675126	5.7077	1.315e-07	1.3891e-05	sp|O64477|Y2913_ARATH G-type lectin S-receptor-like serine/threonine-protein kinase At2g19130 OS=Arabidopsis thaliana GN=At2g19130 PE=2 SV=1//6.37838e-29
VIT_02s0025g04230	8263.78	162.626	5.6672	7.3982e-17	6.3472e-14	sp|P81370|TLP_ACTDE Thaumatin-like protein OS=Actinidia deliciosa GN=tlp PE=1 SV=2//1.02274e-115
VIT_14s0066g01970	549.788	11.1278	5.6266	2.1986e-15	1.2968e-12	sp|P29136|MEP1_SOYBN Metalloendoproteinase 1 OS=Glycine max PE=1 SV=2//6.24432e-53
VIT_08s0007g01090	2986.63	60.6968	5.6208	1.3082e-07	1.3872e-05	-//-
VIT_16s0050g01890	659.05	13.5195	5.6073	2.8028e-06	0.00019075	-//-
VIT_14s0083g00250	92.8603	1.98914	5.5448	3.8549e-19	5.5115e-16	-//-
VIT_00s0748g00020	322.362	6.91785	5.5422	2.7255e-10	5.8904e-08	sp|Q8GYA4|CRK10_ARATH Cysteine-rich receptor-like protein kinase 10 OS=Arabidopsis thaliana GN=CRK10 PE=1 SV=3//1.01492e-37
VIT_11s0065g00350	2769.15	59.6639	5.5364	0.0021686	0.047485	sp|Q43240|TCMO_ZINEL Trans-cinnamate 4-monooxygenase OS=Zinnia elegans GN=CYP73A12 PE=2 SV=1//0
VIT_04s0044g01120	866.358	18.9902	5.5116	3.6774e-16	2.47e-13	sp|P25141|ADH1_PETHY Alcohol dehydrogenase 1 OS=Petunia hybrida GN=ADH1 PE=3 SV=1//7.8057e-132
VIT_00s0203g00020	783.363	17.2086	5.5085	4.9813e-06	0.0003046	-//-
VIT_07s0031g01120	73.4664	1.62371	5.4997	6.225e-11	1.5193e-08	sp|P24792|ASO_CUCMA L-ascorbate oxidase OS=Cucurbita maxima GN=AAO PE=1 SV=2//1.61062e-26
VIT_05s0094g00320	179.531	3.97643	5.4966	8.139e-12	2.3513e-09	sp|P27054|CHI4_PHAVU Endochitinase PR4 OS=Phaseolus vulgaris GN=CHI4 PE=2 SV=1//8.31786e-94
VIT_03s0063g00430	178.707	3.99966	5.4816	3.3757e-07	3.1647e-05	sp|P17859|AMYA_VIGMU Alpha-amylase OS=Vigna mungo GN=AMY1.1 PE=2 SV=1//3.83253e-18
VIT_00s1466g00010	14.4559	0.325483	5.4729	0.00036927	0.011683	-//-
VIT_15s0048g02070	604.347	13.858	5.4466	1.8702e-10	4.1045e-08	sp|Q58FX0|BAP2_ARATH BON1-associated protein 2 OS=Arabidopsis thaliana GN=BAP2 PE=1 SV=1//1.17252e-31
VIT_08s0007g06580	158.244	3.66302	5.433	1.755e-07	1.762e-05	sp|Q9FG33|LRKS5_ARATH Probable L-type lectin-domain containing receptor kinase S.5 OS=Arabidopsis thaliana GN=LECRKS5 PE=2 SV=1//2.66715e-172
VIT_12s0057g00060	1348	31.2816	5.4294	5.0477e-69	7.1455e-65	-//-
VIT_09s0002g02760	142.443	3.32546	5.4207	7.7735e-12	2.2689e-09	sp|O65924|Y2921_ARATH Putative leucine-rich repeat receptor-like protein kinase At2g19210 OS=Arabidopsis thaliana GN=At2g19210 PE=2 SV=1//0
VIT_01s0011g02790	267.147	6.25481	5.4165	1.1171e-10	2.5507e-08	sp|Q8LAD7|IDA_ARATH Protein IDA OS=Arabidopsis thaliana GN=IDA PE=2 SV=1//2.63459e-08
VIT_00s0258g00130	71.3221	1.67573	5.4115	5.1616e-06	0.00031427	sp|Q9FID6|Y5392_ARATH Probable receptor-like protein kinase At5g39020 OS=Arabidopsis thaliana GN=At5g39020 PE=2 SV=1//7.96068e-100
VIT_16s0100g00850	137.444	3.31338	5.3744	0.00054953	0.016157	sp|A5AEM3|THS4_VITVI Stilbene synthase 4 OS=Vitis vinifera GN=GSVIVT00005194001 PE=3 SV=1//0
Novel00720	80.9853	1.9529	5.374	1.201e-16	9.4455e-14	sp|Q9LY77|ACA12_ARATH Calcium-transporting ATPase 12, plasma membrane-type OS=Arabidopsis thaliana GN=ACA12 PE=2 SV=1//1.28982e-21
VIT_05s0020g03280	1789.35	43.3448	5.3674	4.7703e-05	0.0020939	sp|Q43077|AMO_PEA Primary amine oxidase OS=Pisum sativum PE=1 SV=1//0
VIT_07s0031g01070	519.323	12.7859	5.344	3.7448e-10	7.5194e-08	sp|Q40588|ASO_TOBAC L-ascorbate oxidase OS=Nicotiana tabacum GN=AAO PE=2 SV=1//0
VIT_15s0046g01570	1821.75	44.9018	5.3424	4.4613e-07	4.0098e-05	sp|P29060|CHIA_TOBAC Acidic endochitinase OS=Nicotiana tabacum PE=1 SV=1//6.42317e-145
VIT_16s0098g00860	4167.08	103.228	5.3351	9.6495e-54	6.8299e-50	sp|Q7XZQ7|FL3H_PETCR Flavanone 3-dioxygenase OS=Petroselinum crispum GN=FHT PE=1 SV=1//1.203e-70
VIT_05s0049g01010	26.8958	0.675126	5.3161	5.6204e-07	4.9156e-05	sp|Q7XBH4|MYB4_ORYSJ Myb-related protein Myb4 OS=Oryza sativa subsp. japonica GN=MYB4 PE=2 SV=2//1.89006e-76
VIT_04s0008g01860	482.278	12.1684	5.3087	0.00065455	0.018421	sp|Q05047|C72A1_CATRO Secologanin synthase OS=Catharanthus roseus GN=CYP72A1 PE=2 SV=1//1.91288e-161
VIT_16s0039g01300	652.106	16.474	5.3068	0.00148	0.0352	sp|P45730|PALY_POPTR Phenylalanine ammonia-lyase OS=Populus trichocarpa GN=PAL PE=2 SV=1//0
VIT_09s0002g05560	2476.86	62.6977	5.304	1.8461e-06	0.00013367	sp|Q76CU2|PDR1_TOBAC Pleiotropic drug resistance protein 1 OS=Nicotiana tabacum GN=PDR1 PE=2 SV=1//0
VIT_16s0050g01390	76.6951	1.95197	5.2961	9.2149e-09	1.3243e-06	-//-
VIT_08s0032g00240	63.1724	1.63857	5.2688	2.3365e-13	1.0177e-10	sp|O81971|C71D9_SOYBN Cytochrome P450 71D9 OS=Glycine max GN=CYP71D9 PE=2 SV=1//8.20077e-173
VIT_03s0063g01760	228.944	5.95533	5.2647	3.126e-06	0.00021022	-//-
VIT_12s0057g00080	518.84	13.5187	5.2623	2.1451e-20	4.0487e-17	-//-
VIT_05s0020g03220	51.1566	1.35025	5.2436	4.7757e-10	9.4551e-08	sp|Q39202|RLK1_ARATH G-type lectin S-receptor-like serine/threonine-protein kinase RLK1 OS=Arabidopsis thaliana GN=RLK1 PE=2 SV=2//2.81784e-39
VIT_06s0004g01030	794.831	21.3943	5.2153	0.00072229	0.019777	sp|P13240|DR206_PEA Disease resistance response protein 206 OS=Pisum sativum GN=PI206 PE=2 SV=2//5.45399e-09
VIT_00s0485g00010	35.9004	0.975524	5.2017	1.1858e-08	1.6141e-06	sp|Q9FID5|Y5393_ARATH Probable receptor-like protein kinase At5g39030 OS=Arabidopsis thaliana GN=At5g39030 PE=2 SV=1//1.23929e-87
VIT_00s0357g00080	384.237	10.4805	5.1962	7.9003e-11	1.8796e-08	sp|Q7Z9L3|EXGA_ASPOR Glucan 1,3-beta-glucosidase A OS=Aspergillus oryzae (strain ATCC 42149 / RIB 40) GN=exgA PE=1 SV=1//2.06737e-41
VIT_19s0014g04080	1036.91	28.5661	5.1818	3.6076e-07	3.3462e-05	sp|O81905|SD18_ARATH Receptor-like serine/threonine-protein kinase SD1-8 OS=Arabidopsis thaliana GN=SD18 PE=1 SV=1//0
VIT_10s0042g00930	143.601	3.96342	5.1792	0.00071961	0.019723	sp|P28343|THS1_VITVI Stilbene synthase 1 OS=Vitis vinifera GN=VINST1 PE=1 SV=2//0
VIT_16s0148g00300	35.6473	0.988529	5.1724	0.00041565	0.012833	sp|Q9FID6|Y5392_ARATH Probable receptor-like protein kinase At5g39020 OS=Arabidopsis thaliana GN=At5g39020 PE=2 SV=1//1.29363e-82
VIT_17s0000g03230	753.208	20.9574	5.1675	9.5596e-07	7.7997e-05	sp|Q8VHC8|MA2B1_CAVPO Lysosomal alpha-mannosidase OS=Cavia porcellus GN=MAN2B1 PE=1 SV=1//0
VIT_12s0034g01870	1138.77	31.7958	5.1625	1.6095e-65	1.519e-61	sp|Q09151|GLUA3_ORYSJ Glutelin type-A 3 OS=Oryza sativa subsp. japonica GN=GLUA3 PE=2 SV=2//9.01352e-30
VIT_05s0020g04990	93.637	2.65033	5.1428	6.7595e-18	6.3791e-15	-//-
VIT_01s0011g02680	70.0859	1.98914	5.1389	3.5281e-09	5.6755e-07	-//-
VIT_01s0026g02390	22.7651	0.650966	5.1281	9.524e-06	0.00053929	sp|Q9CA57|GSTUA_ARATH Glutathione S-transferase U10 OS=Arabidopsis thaliana GN=GSTU10 PE=2 SV=1//1.51142e-67
VIT_00s0388g00050	605.2	17.3641	5.1232	1.5326e-11	4.0936e-09	sp|Q3ECH2|Y1670_ARATH Probable receptor-like protein kinase At1g67000 OS=Arabidopsis thaliana GN=At1g67000 PE=2 SV=2//1.41681e-68
VIT_00s0269g00130	34.1999	0.987604	5.1139	3.8925e-08	4.747e-06	sp|Q9C7A2|Y3236_ARATH Ankyrin repeat-containing protein At3g12360 OS=Arabidopsis thaliana GN=At3g12360 PE=2 SV=1//2.8606e-06
VIT_19s0014g01770	22.3912	0.650966	5.1042	9.6161e-06	0.00054227	sp|Q8LGN0|GLR27_ARATH Glutamate receptor 2.7 OS=Arabidopsis thaliana GN=GLR2.7 PE=2 SV=3//4.32509e-119
VIT_04s0008g03530	4757.32	139.286	5.094	2.661e-09	4.4317e-07	sp|Q9C7A2|Y3236_ARATH Ankyrin repeat-containing protein At3g12360 OS=Arabidopsis thaliana GN=At3g12360 PE=2 SV=1//1.77055e-26
VIT_02s0025g04260	972.778	28.808	5.0776	3.9364e-09	6.2261e-07	sp|P25096|P21_SOYBN Protein P21 OS=Glycine max PE=1 SV=1//6.6353e-70
Novel03169	55.9568	1.66366	5.0719	6.0624e-12	1.8456e-09	sp|Q9STE5|R13L2_ARATH Putative disease resistance RPP13-like protein 2 OS=Arabidopsis thaliana GN=RPP13L2 PE=2 SV=1//8.6771e-14
VIT_07s0031g01130	1365.28	40.6378	5.0702	2.8108e-11	7.1052e-09	sp|Q40588|ASO_TOBAC L-ascorbate oxidase OS=Nicotiana tabacum GN=AAO PE=2 SV=1//0
VIT_07s0005g02070	433.048	13.0751	5.0496	3.2985e-05	0.0015436	-//-
VIT_00s0388g00060	193.502	5.90146	5.0351	6.7663e-29	2.7367e-25	sp|P0CH01|AT21A_ARATH Putative RING-H2 finger protein ATL21A OS=Arabidopsis thaliana GN=ATL21A PE=3 SV=1//4.55651e-17
VIT_13s0156g00590	126.726	3.92996	5.0111	4.5935e-07	4.1026e-05	sp|Q39202|RLK1_ARATH G-type lectin S-receptor-like serine/threonine-protein kinase RLK1 OS=Arabidopsis thaliana GN=RLK1 PE=2 SV=2//0
VIT_06s0004g07250	42.156	1.32609	4.9905	0.0018397	0.041371	sp|O64732|U87A1_ARATH UDP-glycosyltransferase 87A1 OS=Arabidopsis thaliana GN=UGT87A1 PE=2 SV=1//4.97414e-168
VIT_18s0089g00700	299.991	9.48363	4.9833	7.3293e-06	0.00043051	sp|O48786|C734A_ARATH Cytochrome P450 734A1 OS=Arabidopsis thaliana GN=CYP734A1 PE=2 SV=1//2.03249e-98
VIT_08s0105g00200	521.511	16.5065	4.9816	0.00041695	0.012859	sp|Q9SF15|PUB24_ARATH E3 ubiquitin-protein ligase PUB24 OS=Arabidopsis thaliana GN=PUB24 PE=1 SV=1//8.16431e-113
VIT_16s0100g00930	703.282	22.3188	4.9778	0.0010366	0.02668	sp|A5AEM3|THS4_VITVI Stilbene synthase 4 OS=Vitis vinifera GN=GSVIVT00005194001 PE=3 SV=1//0
VIT_16s0039g01320	114.176	3.62401	4.9775	0.00069222	0.019195	sp|Q01861|PAL1_PEA Phenylalanine ammonia-lyase 1 OS=Pisum sativum GN=PAL1 PE=2 SV=1//5.51393e-61
VIT_03s0063g00560	20.3474	0.650966	4.9661	0.00064917	0.018343	sp|B6TZ45|CNR1_MAIZE Cell number regulator 1 OS=Zea mays GN=CNR1 PE=2 SV=1//1.1985e-57
Novel02044	20.2412	0.650966	4.9586	2.1937e-05	0.0010957	-//-
VIT_17s0000g04880	202.243	6.55058	4.9483	1.2073e-10	2.7346e-08	sp|P13240|DR206_PEA Disease resistance response protein 206 OS=Pisum sativum GN=PI206 PE=2 SV=2//2.64488e-14
VIT_12s0134g00490	69.3416	2.27468	4.93	5.0811e-14	2.5406e-11	sp|Q7XBH4|MYB4_ORYSJ Myb-related protein Myb4 OS=Oryza sativa subsp. japonica GN=MYB4 PE=2 SV=2//5.26204e-56
VIT_12s0028g01940	323.905	10.7772	4.9095	2.9738e-12	1.0394e-09	sp|B6VJS4|ROMT_VITVI Trans-resveratrol di-O-methyltransferase OS=Vitis vinifera GN=ROMT PE=1 SV=2//0
VIT_18s0041g01140	77.7507	2.60016	4.9022	0.00010503	0.0040844	sp|Q9FG33|LRKS5_ARATH Probable L-type lectin-domain containing receptor kinase S.5 OS=Arabidopsis thaliana GN=LECRKS5 PE=2 SV=1//0
Novel04043	29.1072	0.975524	4.8991	0.0011481	0.028944	-//-
VIT_08s0032g00710	19.32	0.650966	4.8914	6.7586e-05	0.0027975	sp|Q9FG13|CXE15_ARATH Probable carboxylesterase 15 OS=Arabidopsis thaliana GN=CXE15 PE=2 SV=1//9.07027e-59
VIT_03s0091g00160	3422.4	116.303	4.879	3.8842e-06	0.0002505	-//-
VIT_02s0025g04250	3314.14	113.894	4.8629	6.8588e-13	2.7375e-10	sp|P81370|TLP_ACTDE Thaumatin-like protein OS=Actinidia deliciosa GN=tlp PE=1 SV=2//1.83244e-111
VIT_15s0048g00620	623.017	21.652	4.8467	0.00068259	0.019059	-//-
Novel00328	56.0897	1.95197	4.8447	2.9819e-08	3.7689e-06	-//-
VIT_16s0050g02210	492.902	17.1584	4.8443	9.1583e-10	1.6728e-07	sp|P51614|CHIT3_VITVI Acidic endochitinase OS=Vitis vinifera GN=CHIT3 PE=2 SV=1//3.84001e-174
VIT_08s0040g01200	46.4438	1.62649	4.8357	3.1009e-08	3.9018e-06	sp|Q9X248|FABG_THEMA 3-oxoacyl-[acyl-carrier-protein] reductase FabG OS=Thermotoga maritima (strain ATCC 43589 / MSB8 / DSM 3109 / JCM 10099) GN=fabG PE=3 SV=1//7.87325e-29
VIT_04s0008g01140	65.8697	2.31462	4.8308	4.5004e-12	1.5169e-09	sp|Q43866|INV1_ARATH Beta-fructofuranosidase, insoluble isoenzyme CWINV1 OS=Arabidopsis thaliana GN=CWINV1 PE=1 SV=1//0
VIT_10s0042g00890	374.781	13.1848	4.8291	0.00049752	0.014921	sp|P51070|THS2_VITVI Stilbene synthase 2 OS=Vitis vinifera GN=GSVIVT00004047001 PE=2 SV=2//1.47287e-146
VIT_08s0007g06560	538.802	19.0546	4.8215	1.6048e-42	9.0868e-39	sp|Q9FG33|LRKS5_ARATH Probable L-type lectin-domain containing receptor kinase S.5 OS=Arabidopsis thaliana GN=LECRKS5 PE=2 SV=1//0
VIT_09s0002g05370	27.2989	0.974599	4.8079	1.9629e-06	0.00013998	sp|Q76CU2|PDR1_TOBAC Pleiotropic drug resistance protein 1 OS=Nicotiana tabacum GN=PDR1 PE=2 SV=1//0
VIT_19s0014g04150	126.873	4.58092	4.7916	7.4134e-05	0.0030419	sp|O81905|SD18_ARATH Receptor-like serine/threonine-protein kinase SD1-8 OS=Arabidopsis thaliana GN=SD18 PE=1 SV=1//4.71895e-157
VIT_05s0077g01530	8480.66	307.461	4.7857	0.00021178	0.0074166	sp|O50001|PRU1_PRUAR Major allergen Pru ar 1 OS=Prunus armeniaca PE=1 SV=1//3.86662e-71
VIT_01s0011g01000	89.9448	3.26691	4.783	2.5198e-13	1.0809e-10	sp|Q39214|RPM1_ARATH Disease resistance protein RPM1 OS=Arabidopsis thaliana GN=RPM1 PE=1 SV=1//2.31855e-78
VIT_17s0000g00640	35.754	1.30008	4.7814	0.0001036	0.004043	-//-
VIT_18s0122g00690	1506.63	55.2306	4.7697	0.0002026	0.0071254	sp|Q9FY79|LAC14_ARATH Laccase-14 OS=Arabidopsis thaliana GN=LAC14 PE=2 SV=1//3.67016e-140
VIT_01s0010g00760	274.724	10.1374	4.7602	1.7475e-13	7.7303e-11	-//-
VIT_07s0031g01040	857.76	31.913	4.7484	4.9994e-09	7.7771e-07	sp|Q40588|ASO_TOBAC L-ascorbate oxidase OS=Nicotiana tabacum GN=AAO PE=2 SV=1//0
VIT_13s0156g00580	220.374	8.27556	4.735	4.944e-07	4.4017e-05	sp|Q39202|RLK1_ARATH G-type lectin S-receptor-like serine/threonine-protein kinase RLK1 OS=Arabidopsis thaliana GN=RLK1 PE=2 SV=2//0
VIT_08s0007g06060	64858.1	2443.02	4.7305	3.4792e-09	5.6287e-07	sp|P52408|E13B_PRUPE Glucan endo-1,3-beta-glucosidase, basic isoform OS=Prunus persica GN=GNS1 PE=3 SV=1//2.55884e-156
VIT_08s0056g01300	2517.71	95.0404	4.7274	1.2687e-18	1.4368e-15	sp|Q6PDY2|AEDO_MOUSE 2-aminoethanethiol dioxygenase OS=Mus musculus GN=Ado PE=1 SV=2//3.67758e-16
VIT_05s0049g01020	1069.59	40.6806	4.7166	2.8786e-07	2.7167e-05	sp|Q7XBH4|MYB4_ORYSJ Myb-related protein Myb4 OS=Oryza sativa subsp. japonica GN=MYB4 PE=2 SV=2//1.60856e-69
VIT_05s0077g01540	799.727	30.4425	4.7153	0.00059827	0.017337	sp|O50001|PRU1_PRUAR Major allergen Pru ar 1 OS=Prunus armeniaca PE=1 SV=1//6.8075e-71
VIT_05s0020g03240	1121.46	43.0723	4.7025	1.4195e-14	7.5831e-12	sp|Q39202|RLK1_ARATH G-type lectin S-receptor-like serine/threonine-protein kinase RLK1 OS=Arabidopsis thaliana GN=RLK1 PE=2 SV=2//1.38105e-148
VIT_00s0743g00030	42.8398	1.65158	4.697	3.7192e-09	5.9491e-07	sp|Q9SXB8|Y1133_ARATH G-type lectin S-receptor-like serine/threonine-protein kinase At1g11330 OS=Arabidopsis thaliana GN=At1g11330 PE=1 SV=3//7.08974e-84
Novel03851	1122.94	43.5409	4.6888	0.00072852	0.019928	-//-
VIT_09s0002g06400	250.551	9.82957	4.6718	0.0010757	0.027463	-//-
VIT_17s0000g00650	83.7023	3.32731	4.6528	0.00039681	0.012373	-//-
VIT_11s0052g00350	81.1689	3.25483	4.6403	1.599e-07	1.6226e-05	sp|C0LGP4|Y3475_ARATH Probable LRR receptor-like serine/threonine-protein kinase At3g47570 OS=Arabidopsis thaliana GN=At3g47570 PE=1 SV=1//3.77633e-45
VIT_00s0262g00090	276.303	11.1947	4.6254	0.00021814	0.0076151	sp|Q9LRJ9|CRR38_ARATH Cysteine-rich repeat secretory protein 38 OS=Arabidopsis thaliana GN=CRRSP38 PE=2 SV=1//1.5085e-52
VIT_04s0008g07150	1045.55	42.399	4.6241	1.0131e-08	1.4199e-06	sp|Q9LHE3|ASPG2_ARATH Protein ASPARTIC PROTEASE IN GUARD CELL 2 OS=Arabidopsis thaliana GN=ASPG2 PE=2 SV=1//5.13713e-30
VIT_10s0042g00600	227.249	9.28079	4.6139	1.343e-07	1.4135e-05	sp|Q8VZG8|Y4885_ARATH Probable LRR receptor-like serine/threonine-protein kinase At4g08850 OS=Arabidopsis thaliana GN=At4g08850 PE=1 SV=3//1.1099e-06
VIT_02s0025g04270	2537.18	104.589	4.6004	7.7223e-10	1.429e-07	sp|P81370|TLP_ACTDE Thaumatin-like protein OS=Actinidia deliciosa GN=tlp PE=1 SV=2//1.2732e-116
VIT_11s0118g00050	32.1285	1.32609	4.5986	0.00024057	0.0082757	sp|O22938|Y2182_ARATH Leucine-rich repeat receptor-like tyrosine-protein kinase At2g41820 OS=Arabidopsis thaliana GN=At2g41820 PE=1 SV=1//3.26187e-30
VIT_01s0146g00350	15.719	0.650966	4.5938	0.00037132	0.011722	sp|Q94AG2|SERK1_ARATH Somatic embryogenesis receptor kinase 1 OS=Arabidopsis thaliana GN=SERK1 PE=1 SV=2//4.10443e-47
VIT_16s0050g02220	18199	755.096	4.5911	5.7224e-10	1.1173e-07	sp|P51614|CHIT3_VITVI Acidic endochitinase OS=Vitis vinifera GN=CHIT3 PE=2 SV=1//6.53153e-169
Novel01330	215.449	8.94323	4.5904	2.2807e-15	1.3178e-12	-//-
VIT_16s0148g00370	56.8086	2.36294	4.5875	0.00032796	0.010636	sp|Q9FID6|Y5392_ARATH Probable receptor-like protein kinase At5g39020 OS=Arabidopsis thaliana GN=At5g39020 PE=2 SV=1//6.43813e-101
VIT_11s0016g01550	330	13.7744	4.5824	2.1944e-05	0.0010957	sp|Q9C7A2|Y3236_ARATH Ankyrin repeat-containing protein At3g12360 OS=Arabidopsis thaliana GN=At3g12360 PE=2 SV=1//3.95405e-21
VIT_08s0007g06040	7763.32	324.232	4.5816	5.4662e-12	1.7569e-09	sp|P52408|E13B_PRUPE Glucan endo-1,3-beta-glucosidase, basic isoform OS=Prunus persica GN=GNS1 PE=3 SV=1//3.41022e-151
VIT_09s0002g04560	456.294	19.1513	4.5745	6.5495e-07	5.6402e-05	-//-
VIT_19s0093g00110	6977.26	293.409	4.5717	8.2224e-06	0.00047801	sp|P49332|GSTXC_TOBAC Probable glutathione S-transferase parC OS=Nicotiana tabacum GN=PARC PE=2 SV=1//3.37663e-105
VIT_14s0066g02470	77.4361	3.27714	4.5625	1.822e-06	0.00013261	-//-
VIT_08s0056g00300	435.257	18.4213	4.5624	0.00021656	0.0075693	-//-
VIT_18s0166g00230	101.192	4.29728	4.5575	2.4599e-07	2.3769e-05	sp|Q39202|RLK1_ARATH G-type lectin S-receptor-like serine/threonine-protein kinase RLK1 OS=Arabidopsis thaliana GN=RLK1 PE=2 SV=2//4.91616e-146
VIT_14s0083g01140	510.466	21.7096	4.5554	4.4372e-13	1.8207e-10	-//-
VIT_12s0028g02530	1856.07	79.3804	4.5473	3.878e-08	4.747e-06	sp|Q9SLC3|ATL41_ARATH E3 ubiquitin-protein ligase ATL41 OS=Arabidopsis thaliana GN=ATL41 PE=1 SV=1//1.72843e-31
VIT_10s0042g00770	53.021	2.27746	4.5411	0.00034435	0.011054	sp|Q8VZG8|Y4885_ARATH Probable LRR receptor-like serine/threonine-protein kinase At4g08850 OS=Arabidopsis thaliana GN=At4g08850 PE=1 SV=3//8.29624e-17
VIT_00s0409g00040	129.602	5.60199	4.532	5.643e-12	1.7752e-09	sp|Q9ZR08|Y4230_ARATH G-type lectin S-receptor-like serine/threonine-protein kinase At4g03230 OS=Arabidopsis thaliana GN=At4g03230 PE=2 SV=3//3.71253e-133
VIT_19s0085g00650	529.327	22.8905	4.5313	6.4569e-06	0.00038567	sp|Q0WU02|MTP10_ARATH Metal tolerance protein 10 OS=Arabidopsis thaliana GN=MTP10 PE=2 SV=1//0
VIT_13s0019g01380	15.0294	0.650966	4.5291	0.0014131	0.034021	sp|B9SXY8|CSPLE_RICCO CASP-like protein RCOM_1206790 OS=Ricinus communis GN=RCOM_1206790 PE=3 SV=1//8.99627e-29
VIT_10s0071g00190	308.6	13.3941	4.5261	2.0925e-06	0.00014737	sp|Q9FKZ1|DRL42_ARATH Probable disease resistance protein At5g66900 OS=Arabidopsis thaliana GN=At5g66900 PE=2 SV=1//3.91524e-173
VIT_07s0141g00890	1023.22	45.042	4.5057	0.00015334	0.0056455	sp|O81117|C94A1_VICSA Cytochrome P450 94A1 OS=Vicia sativa GN=CYP94A1 PE=2 SV=2//0
VIT_00s0480g00040	2116	93.9591	4.4932	1.0277e-07	1.1178e-05	sp|P43311|PPO_VITVI Polyphenol oxidase, chloroplastic OS=Vitis vinifera PE=1 SV=1//9.89316e-23
VIT_18s0166g00070	117.383	5.27651	4.4755	1.5648e-08	2.0605e-06	-//-
VIT_17s0000g02370	635.778	28.7213	4.4683	1.0925e-08	1.5237e-06	sp|Q8VZG8|Y4885_ARATH Probable LRR receptor-like serine/threonine-protein kinase At4g08850 OS=Arabidopsis thaliana GN=At4g08850 PE=1 SV=3//3.55568e-56
VIT_14s0066g02090	485.916	21.9598	4.4678	0.000594	0.017248	sp|Q54DY9|BCS1B_DICDI Probable mitochondrial chaperone BCS1-B OS=Dictyostelium discoideum GN=bcsl1b PE=3 SV=1//1.57358e-27
VIT_11s0016g02070	667.59	30.2066	4.466	9.5558e-08	1.0603e-05	sp|Q9LTS4|BH041_ARATH Putative transcription factor bHLH041 OS=Arabidopsis thaliana GN=BHLH41 PE=4 SV=1//4.19927e-59
VIT_02s0025g04280	822.757	37.4267	4.4583	2.1129e-06	0.00014844	sp|P25096|P21_SOYBN Protein P21 OS=Glycine max PE=1 SV=1//1.15185e-107
VIT_14s0081g00350	71.4775	3.25483	4.4568	1.1069e-08	1.5362e-06	sp|Q6AWW5|Y5262_ARATH Ankyrin repeat-containing protein At5g02620 OS=Arabidopsis thaliana GN=At5g02620 PE=1 SV=1//1.1879e-08
VIT_16s0013g01500	134.028	6.24273	4.4242	2.9832e-20	5.2787e-17	sp|Q9SHI3|RLP2_ARATH Receptor-like protein 2 OS=Arabidopsis thaliana GN=RLP2 PE=2 SV=1//9.15915e-14
VIT_01s0146g00320	21.1703	0.987604	4.422	5.509e-05	0.0023596	-//-
VIT_09s0002g04720	90.7874	4.25266	4.4161	1.7296e-05	0.00089468	sp|Q9C827|COB22_ARATH Coatomer subunit beta&apos;-2 OS=Arabidopsis thaliana GN=At1g52360 PE=2 SV=1//3.62535e-06
VIT_18s0157g00140	49.4006	2.31462	4.4157	1.5e-09	2.6448e-07	sp|Q9FE98|TAR3_ARATH Tryptophan aminotransferase-related protein 3 OS=Arabidopsis thaliana GN=TAR3 PE=3 SV=1//6.98567e-178
VIT_12s0059g02630	499.855	23.8121	4.3917	1.5244e-10	3.3982e-08	sp|Q9C7A2|Y3236_ARATH Ankyrin repeat-containing protein At3g12360 OS=Arabidopsis thaliana GN=At3g12360 PE=2 SV=1//1.5895e-21
VIT_17s0000g03370	3236.53	155.429	4.3801	1.532e-07	1.5772e-05	-//-
VIT_02s0033g01380	2821.89	136.089	4.374	9.3662e-05	0.0037088	sp|Q8LEE7|AOX3_ARATH Ubiquinol oxidase 3, mitochondrial OS=Arabidopsis thaliana GN=AOX3 PE=2 SV=2//3.41536e-158
VIT_09s0002g00600	68.8161	3.32361	4.3719	0.0018758	0.041949	sp|C0LGW6|ERL1_ARATH LRR receptor-like serine/threonine-protein kinase ERL1 OS=Arabidopsis thaliana GN=ERL1 PE=2 SV=1//2.37559e-13
VIT_14s0081g00020	2348.42	113.56	4.3702	8.966e-26	2.8205e-22	sp|P29063|PR4B_TOBAC Pathogenesis-related protein PR-4B OS=Nicotiana tabacum PE=2 SV=1//1.17486e-25
VIT_01s0011g02890	13.4187	0.650966	4.3655	0.0022952	0.049413	-//-
Novel02310	13.3028	0.649116	4.3571	0.0015844	0.03698	sp|Q9ZR08|Y4230_ARATH G-type lectin S-receptor-like serine/threonine-protein kinase At4g03230 OS=Arabidopsis thaliana GN=At4g03230 PE=2 SV=3//2.29219e-30
VIT_01s0026g02400	712.466	34.832	4.3543	8.8394e-11	2.0589e-08	sp|Q9CA57|GSTUA_ARATH Glutathione S-transferase U10 OS=Arabidopsis thaliana GN=GSTU10 PE=2 SV=1//3.69099e-66
VIT_02s0033g01390	148.108	7.25634	4.3513	0.00013443	0.0050545	-//-
VIT_18s0001g15130	2214.99	109.361	4.3401	5.0176e-06	0.00030616	-//-
VIT_02s0025g02490	59.1752	2.96466	4.3191	2.7089e-11	6.9094e-09	-//-
VIT_11s0016g05530	13072.6	654.978	4.319	0.00015252	0.0056225	sp|P29602|CPC_CUCSA Cucumber peeling cupredoxin OS=Cucumis sativus PE=1 SV=3//6.70216e-13
VIT_02s0025g04330	369.69	18.6753	4.3071	2.2408e-06	0.00015664	sp|E3SU11|ALL13_OLEEU Thaumatin-like protein OS=Olea europaea PE=1 SV=1//7.4222e-118
VIT_00s2485g00010	549.804	27.7839	4.3066	4.9187e-05	0.0021433	sp|Q8GYA4|CRK10_ARATH Cysteine-rich receptor-like protein kinase 10 OS=Arabidopsis thaliana GN=CRK10 PE=1 SV=3//4.98967e-90
VIT_04s0044g01130	556.686	28.5613	4.2847	4.0627e-07	3.7104e-05	sp|P25141|ADH1_PETHY Alcohol dehydrogenase 1 OS=Petunia hybrida GN=ADH1 PE=3 SV=1//0
VIT_05s0049g00930	1558.89	80.0115	4.2842	6.8651e-13	2.7375e-10	sp|Q96303|PHT14_ARATH Inorganic phosphate transporter 1-4 OS=Arabidopsis thaliana GN=PHT1-4 PE=1 SV=1//0
VIT_00s0480g00030	985.512	51.2336	4.2657	6.0039e-10	1.1643e-07	sp|P43309|PPO_MALDO Polyphenol oxidase, chloroplastic OS=Malus domestica PE=2 SV=1//6.0912e-37
VIT_00s0317g00140	334	17.8605	4.225	4.631e-06	0.00028753	sp|Q9VSJ8|EXOC7_DROME Exocyst complex component 7 OS=Drosophila melanogaster GN=exo70 PE=1 SV=2//8.15599e-13
VIT_17s0000g03160	575.755	30.9978	4.2152	0.00017065	0.0061705	-//-
VIT_13s0084g00670	552.084	29.7293	4.2149	3.0623e-10	6.3751e-08	sp|Q9LDH1|SIB1_ARATH Sigma factor binding protein 1, chloroplastic OS=Arabidopsis thaliana GN=SIB1 PE=1 SV=1//5.39648e-09
VIT_11s0016g05540	1982.33	107.674	4.2025	1.584e-05	0.00083201	sp|P42849|UMEC_ARMRU Umecyanin OS=Armoracia rusticana PE=1 SV=1//3.79578e-15
VIT_00s0316g00010	265.87	14.4746	4.1991	8.6967e-20	1.4484e-16	sp|Q9C9H7|RLP12_ARATH Receptor-like protein 12 OS=Arabidopsis thaliana GN=RLP12 PE=2 SV=2//4.51866e-35
VIT_14s0081g00030	19680.2	1072.12	4.1982	6.9805e-11	1.6748e-08	sp|P29063|PR4B_TOBAC Pathogenesis-related protein PR-4B OS=Nicotiana tabacum PE=2 SV=1//5.98018e-63
VIT_02s0033g01400	955.046	52.0667	4.1971	1.8019e-06	0.00013227	sp|O23913|AOX1B_ARATH Ubiquinol oxidase 1b, mitochondrial OS=Arabidopsis thaliana GN=AOX1B PE=1 SV=1//3.82358e-155
VIT_11s0052g01460	71.0594	3.94857	4.1696	1.9079e-09	3.3138e-07	sp|C0LGP4|Y3475_ARATH Probable LRR receptor-like serine/threonine-protein kinase At3g47570 OS=Arabidopsis thaliana GN=At3g47570 PE=1 SV=1//5.14499e-177
VIT_15s0046g01580	29.2675	1.63764	4.1596	0.0014593	0.034866	sp|P29061|CHIB_TOBAC Basic endochitinase OS=Nicotiana tabacum PE=2 SV=1//7.98159e-81
VIT_19s0027g00840	34.7375	1.95105	4.1542	0.0013888	0.033578	sp|Q9SK55|NAC42_ARATH Transcription factor JUNGBRUNNEN 1 OS=Arabidopsis thaliana GN=JUB1 PE=1 SV=1//5.4737e-81
VIT_03s0017g01990	1490.48	86.2795	4.1106	1.3693e-07	1.4358e-05	sp|Q66PF3|UFOG3_FRAAN Putative UDP-glucose flavonoid 3-O-glucosyltransferase 3 OS=Fragaria ananassa GN=GT3 PE=2 SV=1//1.23724e-180
VIT_04s0044g00680	40.155	2.3267	4.1092	0.00019919	0.0070229	sp|Q39202|RLK1_ARATH G-type lectin S-receptor-like serine/threonine-protein kinase RLK1 OS=Arabidopsis thaliana GN=RLK1 PE=2 SV=2//3.61711e-106
VIT_05s0020g03270	488.647	28.4274	4.1034	7.4486e-08	8.5378e-06	sp|Q39202|RLK1_ARATH G-type lectin S-receptor-like serine/threonine-protein kinase RLK1 OS=Arabidopsis thaliana GN=RLK1 PE=2 SV=2//9.59787e-134
VIT_17s0000g06130	424.414	24.7997	4.0971	0.00061103	0.017599	sp|Q9FUT0|GSTU9_ARATH Glutathione S-transferase U9 OS=Arabidopsis thaliana GN=GSTU9 PE=2 SV=1//5.07291e-88
VIT_09s0002g00510	502.997	29.6643	4.0838	0.00026894	0.009011	sp|Q9FLN0|GLIP1_ARATH GDSL esterase/lipase 1 OS=Arabidopsis thaliana GN=GLIP1 PE=1 SV=1//1.34613e-139
VIT_09s0054g00910	682.059	40.2219	4.0838	1.1778e-08	1.6141e-06	sp|Q9P6Q3|BCS1_SCHPO Probable mitochondrial chaperone bcs1 OS=Schizosaccharomyces pombe (strain 972 / ATCC 24843) GN=SPAC644.07 PE=2 SV=1//3.22066e-32
VIT_10s0071g00150	2278.02	134.522	4.0819	1.4527e-07	1.501e-05	sp|Q9FKZ1|DRL42_ARATH Probable disease resistance protein At5g66900 OS=Arabidopsis thaliana GN=At5g66900 PE=2 SV=1//7.9948e-113
VIT_18s0001g10410	937.289	55.6118	4.075	2.5054e-06	0.00017301	sp|Q9P979|FAEA_ASPAW Feruloyl esterase A OS=Aspergillus awamori GN=faeA PE=1 SV=3//7.89482e-10
VIT_18s0117g00020	21.4375	1.30008	4.0435	0.0001186	0.0045562	sp|Q40392|TMVRN_NICGU TMV resistance protein N OS=Nicotiana glutinosa GN=N PE=1 SV=1//1.15049e-63
VIT_03s0038g03540	135.37	8.24862	4.0366	0.0013978	0.03368	sp|Q9SX98|LHTL8_ARATH Lysine histidine transporter-like 8 OS=Arabidopsis thaliana GN=AATL1 PE=1 SV=1//3.67724e-151
VIT_08s0007g01560	3350.77	205.131	4.0299	1.5411e-05	0.00081804	-//-
VIT_19s0014g01760	95.4394	5.87915	4.0209	1.4459e-05	0.00077238	sp|Q93YT1|GLR32_ARATH Glutamate receptor 3.2 OS=Arabidopsis thaliana GN=GLR3.2 PE=1 SV=2//1.26016e-39
VIT_06s0061g00120	21120.3	1303.3	4.0184	1.2013e-05	0.00066038	sp|A7PQW3|E13B_VITVI Glucan endo-1,3-beta-glucosidase OS=Vitis vinifera GN=VIT_06s0061g00120 PE=1 SV=2//0
VIT_19s0027g01230	399.814	24.6817	4.0178	1.8033e-06	0.00013227	sp|Q9C9H7|RLP12_ARATH Receptor-like protein 12 OS=Arabidopsis thaliana GN=RLP12 PE=2 SV=2//9.65595e-93
VIT_18s0001g15460	2655.47	165.24	4.0063	0.00038842	0.012151	sp|Q84VY3|STAD6_ARATH Acyl-[acyl-carrier-protein] desaturase 6, chloroplastic OS=Arabidopsis thaliana GN=S-ACP-DES6 PE=2 SV=2//0
VIT_05s0049g00620	168.985	10.5316	4.0041	0.0012455	0.030584	-//-
VIT_03s0017g01450	15.7275	0.988529	3.9919	0.00085336	0.022643	-//-
VIT_05s0077g01550	2602.66	163.638	3.9914	8.8606e-06	0.00050885	sp|O24248|PRU1_PRUAV Major allergen Pru av 1 OS=Prunus avium GN=PRUA1 PE=1 SV=1//3.20688e-68
VIT_07s0005g02080	191.604	12.1405	3.9802	0.00012842	0.0048673	-//-
VIT_06s0004g03930	1172.68	74.3539	3.9793	1.4124e-06	0.00010837	sp|A5PHT0|Y1448_ARATH Uncharacterized protein At1g24485 OS=Arabidopsis thaliana GN=RWK1 PE=2 SV=2//1.89507e-45
Novel00113	52.2338	3.32731	3.9726	3.7149e-08	4.5729e-06	sp|Q0ZIW3|NU1C_VITVI NAD(P)H-quinone oxidoreductase subunit 1, chloroplastic OS=Vitis vinifera GN=ndhA PE=3 SV=1//6.67123e-09
VIT_07s0031g01380	1226.35	78.7226	3.9615	4.4659e-06	0.00027973	sp|P24465|C71A1_PERAE Cytochrome P450 71A1 OS=Persea americana GN=CYP71A1 PE=1 SV=2//1.03842e-135
VIT_18s0001g11500	1210.54	77.8309	3.9592	4.9206e-05	0.0021433	sp|O49859|C82A4_SOYBN Cytochrome P450 82A4 OS=Glycine max GN=CYP82A4 PE=2 SV=1//0
Novel00996	15.2943	0.986679	3.9543	0.0011504	0.028977	sp|Q9LRR4|R13L1_ARATH Putative disease resistance RPP13-like protein 1 OS=Arabidopsis thaliana GN=RPPL1 PE=2 SV=1//6.17676e-83
VIT_17s0000g03390	990.33	64.8879	3.9319	2.6972e-12	9.5453e-10	-//-
VIT_18s0117g00290	19.6816	1.30101	3.9191	0.00026267	0.0088848	sp|Q9C827|COB22_ARATH Coatomer subunit beta&apos;-2 OS=Arabidopsis thaliana GN=At1g52360 PE=2 SV=1//4.95772e-148
VIT_04s0069g00880	20.0563	1.32609	3.9188	0.0018592	0.041688	-//-
VIT_08s0007g06570	30.212	2.00122	3.9162	2.3977e-05	0.0011765	sp|Q9FG33|LRKS5_ARATH Probable L-type lectin-domain containing receptor kinase S.5 OS=Arabidopsis thaliana GN=LECRKS5 PE=2 SV=1//0
VIT_07s0005g01950	93.7117	6.21487	3.9144	1.1816e-06	9.3189e-05	sp|Q9LK95|MYB21_ARATH Transcription factor MYB21 OS=Arabidopsis thaliana GN=MYB21 PE=1 SV=1//6.41289e-48
VIT_17s0000g05790	300.671	20.1119	3.9021	0.0023137	0.049626	sp|Q6PDY2|AEDO_MOUSE 2-aminoethanethiol dioxygenase OS=Mus musculus GN=Ado PE=1 SV=2//3.4576e-22
VIT_02s0025g00540	72.8337	4.89993	3.8938	2.6775e-07	2.5637e-05	-//-
Novel03166	49.4192	3.32731	3.8926	5.3043e-06	0.0003203	sp|P0C8S1|RP8L2_ARATH Probable disease resistance RPP8-like protein 2 OS=Arabidopsis thaliana GN=RPP8L2 PE=1 SV=1//2.97821e-30
VIT_18s0001g02770	912.617	61.4599	3.8923	1.1942e-06	9.392e-05	sp|Q7Y1X1|EST_HEVBR Esterase OS=Hevea brasiliensis PE=1 SV=1//1.41797e-178
VIT_00s0258g00140	126.788	8.56388	3.888	5.5226e-05	0.0023602	sp|Q9FID6|Y5392_ARATH Probable receptor-like protein kinase At5g39020 OS=Arabidopsis thaliana GN=At5g39020 PE=2 SV=1//6.65188e-101
VIT_18s0001g11680	210.13	14.5341	3.8538	0.0018597	0.041688	-//-
VIT_14s0066g02070	85.9676	5.95348	3.852	4.4488e-08	5.27e-06	sp|Q5UR45|YL572_MIMIV Putative AAA family ATPase L572 OS=Acanthamoeba polyphaga mimivirus GN=MIMI_L572 PE=3 SV=1//7.86425e-16
VIT_11s0052g01070	94.0235	6.5515	3.8431	8.4628e-05	0.0034327	sp|Q9ASW1|B3GTG_ARATH Probable beta-1,3-galactosyltransferase 16 OS=Arabidopsis thaliana GN=B3GALT16 PE=2 SV=1//2.285e-06
VIT_06s0061g00100	24937.3	1739.24	3.8418	4.7357e-06	0.00029274	sp|A7PQW3|E13B_VITVI Glucan endo-1,3-beta-glucosidase OS=Vitis vinifera GN=VIT_06s0061g00120 PE=1 SV=2//1.12099e-140
VIT_14s0066g02110	188.941	13.2451	3.8344	1.4255e-15	8.7733e-13	sp|Q54DY9|BCS1B_DICDI Probable mitochondrial chaperone BCS1-B OS=Dictyostelium discoideum GN=bcsl1b PE=3 SV=1//6.7443e-27
VIT_12s0028g00860	1641.91	115.154	3.8337	4.5472e-05	0.0020338	sp|Q9SK55|NAC42_ARATH Transcription factor JUNGBRUNNEN 1 OS=Arabidopsis thaliana GN=JUB1 PE=1 SV=1//3.32011e-95
VIT_16s0148g00290	84.1525	5.90701	3.8325	8.5251e-05	0.003448	sp|Q3ECH2|Y1670_ARATH Probable receptor-like protein kinase At1g67000 OS=Arabidopsis thaliana GN=At1g67000 PE=2 SV=2//2.30484e-100
VIT_00s1458g00010	69.7365	4.9027	3.8303	9.2159e-06	0.00052687	sp|Q9C5S9|CRK6_ARATH Cysteine-rich receptor-like protein kinase 6 OS=Arabidopsis thaliana GN=CRK6 PE=1 SV=1//5.92241e-57
VIT_08s0040g01060	28.5842	2.02538	3.819	0.0010339	0.026635	sp|Q8VY01|SCP46_ARATH Serine carboxypeptidase-like 46 OS=Arabidopsis thaliana GN=SCPL46 PE=2 SV=1//1.38349e-161
VIT_00s0265g00110	46.7854	3.31523	3.8189	4.2073e-08	5.0473e-06	sp|Q9S9U1|LRK71_ARATH L-type lectin-domain containing receptor kinase VII.1 OS=Arabidopsis thaliana GN=LECRK71 PE=2 SV=1//3.46368e-21
VIT_05s0049g00600	894.954	63.8324	3.8095	0.00016951	0.0061369	-//-
Novel04419	32.1576	2.31462	3.7963	4.725e-05	0.0020805	-//-
Novel02410	1047.88	75.9107	3.787	3.052e-14	1.6002e-11	-//-
VIT_00s0262g00120	479.915	35.112	3.7727	0.0010982	0.027885	sp|Q8GYA4|CRK10_ARATH Cysteine-rich receptor-like protein kinase 10 OS=Arabidopsis thaliana GN=CRK10 PE=1 SV=3//8.32896e-122
VIT_05s0102g01100	159.519	11.8559	3.7501	1.9614e-07	1.9553e-05	sp|Q9STE5|R13L2_ARATH Putative disease resistance RPP13-like protein 2 OS=Arabidopsis thaliana GN=RPP13L2 PE=2 SV=1//1.14171e-55
VIT_18s0001g00030	401.223	30.2271	3.7305	9.2119e-09	1.3243e-06	sp|Q7XU38|C87A3_ORYSJ Cytochrome P450 87A3 OS=Oryza sativa subsp. japonica GN=CYP87A3 PE=2 SV=3//5.18954e-166
VIT_18s0001g08470	189.239	14.4718	3.7089	3.8637e-05	0.00177	sp|Q9M2Y9|RAX3_ARATH Transcription factor RAX3 OS=Arabidopsis thaliana GN=RAX3 PE=2 SV=1//1.57008e-73
Novel04098	636.7	48.8304	3.7048	8.6058e-05	0.0034658	sp|Q9FIZ3|GSO2_ARATH LRR receptor-like serine/threonine-protein kinase GSO2 OS=Arabidopsis thaliana GN=GSO2 PE=2 SV=2//1.42503e-20
VIT_04s0008g00140	2467.37	190.434	3.6956	2.0267e-12	7.4518e-10	sp|P51613|CHIB_VITVI Basic endochitinase OS=Vitis vinifera GN=CHIT1B PE=2 SV=1//2.4293e-111
VIT_13s0019g00480	530.33	41.0144	3.6927	9.2549e-05	0.0036749	sp|Q42410|ZAT12_ARATH Zinc finger protein ZAT12 OS=Arabidopsis thaliana GN=ZAT12 PE=2 SV=1//2.69094e-33
VIT_17s0000g08720	5341.58	414.728	3.687	9.0314e-10	1.6604e-07	sp|Q9LMB9|CRK1_ARATH Cysteine-rich receptor-like protein kinase 1 OS=Arabidopsis thaliana GN=CRK1 PE=2 SV=2//1.58506e-07
VIT_03s0017g01400	54.1665	4.21925	3.6823	0.00043449	0.013327	-//-
VIT_10s0042g00700	284.644	22.1958	3.6808	2.3786e-05	0.0011703	sp|Q8VZG8|Y4885_ARATH Probable LRR receptor-like serine/threonine-protein kinase At4g08850 OS=Arabidopsis thaliana GN=At4g08850 PE=1 SV=3//1.81681e-06
VIT_08s0007g06050	79.8693	6.27619	3.6697	0.00033239	0.010731	-//-
VIT_09s0002g05490	126.004	9.90575	3.6691	0.00010972	0.0042264	sp|Q76CU2|PDR1_TOBAC Pleiotropic drug resistance protein 1 OS=Nicotiana tabacum GN=PDR1 PE=2 SV=1//1.32717e-30
VIT_17s0000g03960	555.19	43.6444	3.6691	6.6656e-12	2.0076e-09	sp|Q9M9A5|PCR6_ARATH Protein PLANT CADMIUM RESISTANCE 6 OS=Arabidopsis thaliana GN=PCR6 PE=2 SV=1//3.53723e-60
Novel04104	20.7396	1.66366	3.64	0.00036709	0.011638	-//-
VIT_04s0008g07250	430.279	34.5419	3.6389	1.8592e-06	0.00013428	sp|Q9LHE3|ASPG2_ARATH Protein ASPARTIC PROTEASE IN GUARD CELL 2 OS=Arabidopsis thaliana GN=ASPG2 PE=2 SV=1//2.3929e-19
VIT_16s0148g00360	170.227	13.8962	3.6147	8.9926e-08	1.0184e-05	sp|Q9FID6|Y5392_ARATH Probable receptor-like protein kinase At5g39020 OS=Arabidopsis thaliana GN=At5g39020 PE=2 SV=1//8.61322e-97
VIT_09s0054g00900	1204.35	98.6702	3.6095	3.1923e-06	0.00021417	sp|Q9P6Q3|BCS1_SCHPO Probable mitochondrial chaperone bcs1 OS=Schizosaccharomyces pombe (strain 972 / ATCC 24843) GN=SPAC644.07 PE=2 SV=1//1.78161e-29
VIT_04s0008g05750	1532.63	126.18	3.6025	1.6993e-06	0.00012627	sp|Q9C5T4|WRK18_ARATH WRKY transcription factor 18 OS=Arabidopsis thaliana GN=WRKY18 PE=1 SV=2//1.32693e-43
VIT_01s0010g00790	39.3724	3.24558	3.6006	0.00043123	0.013255	-//-
Novel03397	376.272	31.2806	3.5884	7.5756e-10	1.411e-07	-//-
VIT_17s0000g05360	1967.34	164.27	3.5821	1.0327e-07	1.1178e-05	sp|P92995|GLT1_ARATH Germin-like protein subfamily T member 1 OS=Arabidopsis thaliana GN=GLP1 PE=2 SV=2//3.10581e-75
VIT_17s0000g00940	177.695	15.1451	3.5525	8.9905e-11	2.0694e-08	sp|Q9C627|FB36_ARATH Putative F-box protein At1g46984 OS=Arabidopsis thaliana GN=At1g46984 PE=4 SV=1//3.72987e-08
VIT_13s0156g00240	19.4144	1.67573	3.5343	0.00053509	0.015797	-//-
VIT_04s0044g01110	8842.73	771.633	3.5185	6.9298e-05	0.00286	sp|P25141|ADH1_PETHY Alcohol dehydrogenase 1 OS=Petunia hybrida GN=ADH1 PE=3 SV=1//0
VIT_01s0011g06140	393.815	34.4955	3.513	0.00037817	0.011883	sp|Q5PNY6|PUB21_ARATH U-box domain-containing protein 21 OS=Arabidopsis thaliana GN=PUB21 PE=2 SV=1//1.11453e-108
VIT_00s0174g00070	1071.1	93.8759	3.5122	2.9543e-05	0.0014034	sp|Q9C7A2|Y3236_ARATH Ankyrin repeat-containing protein At3g12360 OS=Arabidopsis thaliana GN=At3g12360 PE=2 SV=1//8.2034e-07
VIT_06s0004g03120	224.525	19.7957	3.5036	0.00039865	0.012416	sp|Q94KB9|MLO3_ARATH MLO-like protein 3 OS=Arabidopsis thaliana GN=MLO3 PE=2 SV=1//2.99784e-145
VIT_05s0020g03300	84.0543	7.50657	3.4851	1.4341e-07	1.4931e-05	sp|Q39202|RLK1_ARATH G-type lectin S-receptor-like serine/threonine-protein kinase RLK1 OS=Arabidopsis thaliana GN=RLK1 PE=2 SV=2//2.04845e-96
VIT_18s0001g13780	72.6554	6.50133	3.4823	3.4438e-10	7.0654e-08	sp|P24465|C71A1_PERAE Cytochrome P450 71A1 OS=Persea americana GN=CYP71A1 PE=1 SV=2//5.83844e-149
VIT_01s0010g02460	4783.01	428.668	3.48	0.00014352	0.0053184	sp|Q7FAH2|G3PC2_ORYSJ Glyceraldehyde-3-phosphate dehydrogenase 2, cytosolic OS=Oryza sativa subsp. japonica GN=GAPC2 PE=1 SV=1//0
VIT_00s2659g00010	227.274	20.7517	3.4531	7.8503e-07	6.537e-05	sp|Q8GYA4|CRK10_ARATH Cysteine-rich receptor-like protein kinase 10 OS=Arabidopsis thaliana GN=CRK10 PE=1 SV=3//1.47609e-134
Novel02312	42.3439	3.92811	3.4302	1.441e-05	0.0007712	sp|O81832|Y4729_ARATH G-type lectin S-receptor-like serine/threonine-protein kinase At4g27290 OS=Arabidopsis thaliana GN=At4g27290 PE=2 SV=4//3.69549e-65
Novel02308	17.4865	1.62371	3.4289	0.0015578	0.03651	sp|Q9ZT07|RKS1_ARATH G-type lectin S-receptor-like serine/threonine-protein kinase RKS1 OS=Arabidopsis thaliana GN=RKS1 PE=3 SV=3//2.86428e-08
VIT_04s0023g02900	6228.36	578.733	3.4279	0.00035592	0.011335	sp|Q42600|C84A1_ARATH Cytochrome P450 84A1 OS=Arabidopsis thaliana GN=CYP84A1 PE=2 SV=1//0
Novel00182	24.7989	2.31277	3.4226	0.00013276	0.0050048	sp|O22476|BRI1_ARATH Protein BRASSINOSTEROID INSENSITIVE 1 OS=Arabidopsis thaliana GN=BRI1 PE=1 SV=1//1.4495e-07
VIT_14s0066g02100	241.441	22.5222	3.4223	0.00032108	0.010473	sp|Q54DY9|BCS1B_DICDI Probable mitochondrial chaperone BCS1-B OS=Dictyostelium discoideum GN=bcsl1b PE=3 SV=1//5.52358e-27
Novel02625	1346.64	125.706	3.4212	5.7907e-05	0.0024397	sp|Q2V6K0|UFOG6_FRAAN UDP-glucose flavonoid 3-O-glucosyltransferase 6 OS=Fragaria ananassa GN=GT6 PE=1 SV=1//4.92608e-32
VIT_16s0050g00430	55.4192	5.20403	3.4127	3.3713e-08	4.2048e-06	-//-
VIT_11s0065g00130	1730.19	162.562	3.4119	0.0017853	0.040461	sp|Q50EK0|C16B2_PICSI Cytochrome P450 716B2 OS=Picea sitchensis GN=CYP716B2 PE=2 SV=1//8.89194e-178
VIT_19s0014g04090	84.0207	7.90453	3.41	1.3214e-05	0.0007167	sp|O81905|SD18_ARATH Receptor-like serine/threonine-protein kinase SD1-8 OS=Arabidopsis thaliana GN=SD18 PE=1 SV=1//0
VIT_07s0129g00660	193.181	18.2185	3.4065	0.00020437	0.0071699	sp|O82333|GH31_ARATH Probable indole-3-acetic acid-amido synthetase GH3.1 OS=Arabidopsis thaliana GN=GH3.1 PE=2 SV=1//0
VIT_00s0179g00280	45.0006	4.28983	3.391	0.001193	0.029733	sp|O23320|CML8_ARATH Calmodulin-like protein 8 OS=Arabidopsis thaliana GN=CML8 PE=2 SV=1//3.58947e-69
VIT_13s0019g03930	28.3131	2.7005	3.3902	4.7598e-05	0.0020925	-//-
VIT_18s0001g11480	743.025	70.9121	3.3893	6.8084e-07	5.7886e-05	sp|O49859|C82A4_SOYBN Cytochrome P450 82A4 OS=Glycine max GN=CYP82A4 PE=2 SV=1//6.76992e-167
VIT_08s0105g00400	308.858	29.4795	3.3892	4.9298e-12	1.642e-09	sp|O80450|TGT3B_ARATH Trihelix transcription factor GT-3b OS=Arabidopsis thaliana GN=GT-3B PE=1 SV=1//1.28594e-51
VIT_06s0004g04180	299.496	29.0003	3.3684	7.2577e-15	4.029e-12	sp|Q9SLD4|ZAT11_ARATH Zinc finger protein ZAT11 OS=Arabidopsis thaliana GN=ZAT11 PE=2 SV=1//1.66416e-36
VIT_01s0011g00950	26.9963	2.62432	3.3627	6.8288e-05	0.0028224	sp|Q39214|RPM1_ARATH Disease resistance protein RPM1 OS=Arabidopsis thaliana GN=RPM1 PE=1 SV=1//8.872e-119
VIT_19s0085g00160	54.0688	5.25605	3.3627	5.1756e-05	0.0022303	sp|Q9C9H7|RLP12_ARATH Receptor-like protein 12 OS=Arabidopsis thaliana GN=RLP12 PE=2 SV=2//9.63978e-84
VIT_16s0039g01870	107.9	10.5065	3.3603	0.0021707	0.047493	sp|Q9XID3|Y1343_ARATH G-type lectin S-receptor-like serine/threonine-protein kinase At1g34300 OS=Arabidopsis thaliana GN=At1g34300 PE=1 SV=1//2.17516e-77
VIT_00s0347g00080	280.652	27.5925	3.3464	0.0014434	0.034515	sp|Q9SXB8|Y1133_ARATH G-type lectin S-receptor-like serine/threonine-protein kinase At1g11330 OS=Arabidopsis thaliana GN=At1g11330 PE=1 SV=3//6.93094e-17
VIT_14s0036g01400	66.1103	6.50596	3.345	0.00013905	0.0052044	-//-
VIT_00s0392g00060	441.795	43.7499	3.336	0.0017375	0.039639	sp|B3TPQ7|ATESY_MAGGA Alpha-terpineol synthase, chloroplastic OS=Magnolia grandiflora PE=1 SV=1//3.14841e-26
VIT_18s0001g09820	42.8673	4.25266	3.3334	1.9963e-06	0.00014201	sp|P17801|KPRO_MAIZE Putative receptor protein kinase ZmPK1 OS=Zea mays GN=PK1 PE=2 SV=2//0
VIT_14s0068g01040	863.981	85.7325	3.3331	1.381e-05	0.0007433	sp|Q9LYU3|EF113_ARATH Ethylene-responsive transcription factor ERF113 OS=Arabidopsis thaliana GN=ERF113 PE=2 SV=1//6.00924e-31
VIT_00s0454g00010	1451.88	144.928	3.3245	6.7592e-07	5.772e-05	sp|O65351|SUBL_ARATH Subtilisin-like protease OS=Arabidopsis thaliana GN=ARA12 PE=1 SV=1//2.9261e-74
VIT_01s0011g02320	1353.31	135.361	3.3216	2.3753e-31	1.1208e-27	-//-
VIT_15s0024g00410	150.113	15.1238	3.3112	0.00030294	0.0099962	sp|O81865|P2A01_ARATH Protein PHLOEM PROTEIN 2-LIKE A1 OS=Arabidopsis thaliana GN=PP2A1 PE=2 SV=1//2.83894e-42
VIT_14s0083g00460	4728.38	477.506	3.3078	1.0098e-07	1.1039e-05	sp|O67409|TRPB2_AQUAE Tryptophan synthase beta chain 2 OS=Aquifex aeolicus (strain VF5) GN=trpB2 PE=3 SV=1//7.9951e-180
VIT_04s0008g03500	205.483	20.7926	3.3049	2.6803e-07	2.5637e-05	sp|Q9ZU96|Y2168_ARATH Ankyrin repeat-containing protein At2g01680 OS=Arabidopsis thaliana GN=At2g01680 PE=1 SV=1//8.02905e-11
VIT_03s0088g01180	4487.96	455.72	3.2998	0.00061094	0.017599	sp|Q9LJM4|IKU2_ARATH Receptor-like protein kinase HAIKU2 OS=Arabidopsis thaliana GN=IKU2 PE=1 SV=1//0
VIT_03s0017g02110	1651	167.76	3.2989	4.5924e-05	0.0020508	sp|Q40285|UFOG2_MANES Anthocyanidin 3-O-glucosyltransferase 2 (Fragment) OS=Manihot esculenta GN=GT2 PE=2 SV=1//2.16331e-79
VIT_13s0084g00130	4396.65	447.846	3.2953	1.75e-05	0.00089922	sp|Q9SX25|CXE6_ARATH Probable carboxylesterase 6 OS=Arabidopsis thaliana GN=CXE6 PE=2 SV=1//3.25126e-55
VIT_04s0069g01010	805.001	82.0518	3.2944	0.0023187	0.049696	sp|Q9C615|SYP24_ARATH Putative syntaxin-24 OS=Arabidopsis thaliana GN=SYP24 PE=3 SV=1//1.04416e-06
Novel00893	38.3559	3.91233	3.2933	5.0741e-05	0.0021966	-//-
VIT_15s0045g00880	53.9821	5.56575	3.2778	9.6727e-08	1.0656e-05	sp|Q9SX38|DRL4_ARATH Putative disease resistance protein At1g50180 OS=Arabidopsis thaliana GN=At1g50180 PE=2 SV=2//1.09044e-12
Novel04089	22.6577	2.33693	3.2773	0.0015292	0.035989	sp|O64777|Y1643_ARATH G-type lectin S-receptor-like serine/threonine-protein kinase At1g61430 OS=Arabidopsis thaliana GN=At1g61430 PE=2 SV=2//4.94996e-29
Novel01696	32.3386	3.33939	3.2756	2.3406e-05	0.0011585	-//-
VIT_17s0000g05420	44.2442	4.59768	3.2665	1.716e-05	0.00088983	sp|Q54DY9|BCS1B_DICDI Probable mitochondrial chaperone BCS1-B OS=Dictyostelium discoideum GN=bcsl1b PE=3 SV=1//1.7566e-24
VIT_14s0128g00780	2120.25	220.469	3.2656	1.3043e-11	3.5852e-09	sp|Q43191|LOX15_SOLTU Probable linoleate 9S-lipoxygenase 5 OS=Solanum tuberosum GN=LOX1.5 PE=2 SV=1//0
Novel01160	334.963	34.8358	3.2654	1.7072e-05	0.00088689	-//-
VIT_11s0016g01640	146.405	15.2334	3.2647	2.3802e-07	2.3157e-05	sp|P45726|PALY_CAMSI Phenylalanine ammonia-lyase OS=Camellia sinensis GN=PAL PE=2 SV=1//0
VIT_06s0004g01000	464.55	48.4012	3.2627	1.3629e-05	0.00073498	sp|P13240|DR206_PEA Disease resistance response protein 206 OS=Pisum sativum GN=PI206 PE=2 SV=2//1.50176e-13
VIT_07s0129g00240	2194.16	229.596	3.2565	1.1472e-06	9.1231e-05	sp|Q96289|ZAT10_ARATH Zinc finger protein ZAT10 OS=Arabidopsis thaliana GN=ZAT10 PE=2 SV=1//2.37607e-40
VIT_14s0083g00920	351.323	36.916	3.2505	5.8839e-07	5.1257e-05	-//-
VIT_09s0002g05530	68.9988	7.26657	3.2472	0.00071059	0.019609	sp|Q76CU2|PDR1_TOBAC Pleiotropic drug resistance protein 1 OS=Nicotiana tabacum GN=PDR1 PE=2 SV=1//0
Novel01142	163.346	17.2113	3.2465	2.3178e-07	2.2706e-05	-//-
VIT_00s0179g00260	2858.18	302.529	3.2399	3.6602e-07	3.3755e-05	sp|Q9LY77|ACA12_ARATH Calcium-transporting ATPase 12, plasma membrane-type OS=Arabidopsis thaliana GN=ACA12 PE=2 SV=1//0
VIT_08s0007g02360	1502.9	159.461	3.2365	1.6376e-05	0.00085544	sp|Q9C615|SYP24_ARATH Putative syntaxin-24 OS=Arabidopsis thaliana GN=SYP24 PE=3 SV=1//2.36369e-24
VIT_04s0008g00920	21.8283	2.32485	3.231	0.00057906	0.016901	sp|Q9SGP2|HSL1_ARATH Receptor-like protein kinase HSL1 OS=Arabidopsis thaliana GN=HSL1 PE=2 SV=1//4.14043e-08
VIT_17s0119g00370	18.3188	1.96313	3.2221	0.0011906	0.029699	-//-
VIT_14s0030g01890	349.545	37.4824	3.2212	3.4279e-06	0.00022554	-//-
VIT_19s0090g01800	110.633	11.8847	3.2186	1.1215e-12	4.2337e-10	sp|O22193|PUB4_ARATH U-box domain-containing protein 4 OS=Arabidopsis thaliana GN=PUB4 PE=1 SV=3//1.28209e-08
VIT_17s0000g03780	867.677	93.2755	3.2176	8.8865e-07	7.3138e-05	-//-
VIT_06s0009g02590	81.2384	8.87728	3.194	0.001538	0.036106	sp|O04887|PME2_CITSI Pectinesterase 2 OS=Citrus sinensis GN=PECS-2.1 PE=2 SV=1//0
VIT_04s0044g00720	1194.67	130.984	3.1892	1.1987e-18	1.4141e-15	sp|Q39202|RLK1_ARATH G-type lectin S-receptor-like serine/threonine-protein kinase RLK1 OS=Arabidopsis thaliana GN=RLK1 PE=2 SV=2//2.51116e-137
VIT_17s0000g03380	1792.14	197.138	3.1844	8.0055e-17	6.5817e-14	-//-
VIT_14s0108g00540	2762	304.771	3.1799	0.00076917	0.0207	sp|Q8VYN6|K6PF5_ARATH 6-phosphofructokinase 5, chloroplastic OS=Arabidopsis thaliana GN=PFK5 PE=1 SV=1//0
VIT_00s1352g00010	35.5435	3.92626	3.1784	2.3779e-05	0.0011703	sp|Q9M2Y9|RAX3_ARATH Transcription factor RAX3 OS=Arabidopsis thaliana GN=RAX3 PE=2 SV=1//6.61327e-73
VIT_01s0011g03850	276.527	30.6863	3.1718	2.7105e-08	3.4412e-06	-//-
VIT_00s0398g00040	89.4054	9.92806	3.1708	0.0012886	0.031478	sp|Q8W4G6|CRK15_ARATH Cysteine-rich receptor-like protein kinase 15 OS=Arabidopsis thaliana GN=CRK15 PE=2 SV=2//2.21106e-83
VIT_07s0005g06210	162.847	18.1061	3.169	0.0005706	0.016689	sp|Q39214|RPM1_ARATH Disease resistance protein RPM1 OS=Arabidopsis thaliana GN=RPM1 PE=1 SV=1//8.83967e-146
VIT_04s0044g00660	62.4447	6.95409	3.1666	2.7494e-05	0.0013149	sp|Q39202|RLK1_ARATH G-type lectin S-receptor-like serine/threonine-protein kinase RLK1 OS=Arabidopsis thaliana GN=RLK1 PE=2 SV=2//1.26528e-16
VIT_10s0003g01650	150.52	16.8097	3.1626	0.00019559	0.0069131	-//-
VIT_08s0007g05830	85.6346	9.6035	3.1566	0.00019888	0.0070207	-//-
VIT_12s0057g00170	820.476	93.4456	3.1343	2.4811e-11	6.3858e-09	-//-
VIT_08s0007g07190	112.658	12.8742	3.1294	0.0002426	0.0083173	-//-
VIT_01s0010g03930	3314.7	379.873	3.1253	0.00026788	0.0089862	sp|Q9FYA2|WRK75_ARATH Probable WRKY transcription factor 75 OS=Arabidopsis thaliana GN=WRKY75 PE=2 SV=1//4.08133e-54
VIT_16s0039g00760	23.0638	2.64848	3.1224	0.00063342	0.018066	sp|Q9SRQ1|C89A9_ARATH Cytochrome P450 89A9 OS=Arabidopsis thaliana GN=CYP89A9 PE=2 SV=1//1.40103e-160
VIT_19s0015g02410	69.3994	7.98724	3.1192	0.00071515	0.019677	sp|O81905|SD18_ARATH Receptor-like serine/threonine-protein kinase SD1-8 OS=Arabidopsis thaliana GN=SD18 PE=1 SV=1//0
VIT_17s0000g07670	19.9842	2.31462	3.11	0.0022511	0.048763	sp|Q9S795|BADH1_ARATH Betaine aldehyde dehydrogenase 1, chloroplastic OS=Arabidopsis thaliana GN=ALDH10A8 PE=2 SV=1//2.62918e-54
VIT_11s0016g01660	59.9642	6.96617	3.1057	0.0023013	0.049471	sp|P52777|PALY_PINTA Phenylalanine ammonia-lyase OS=Pinus taeda GN=PAL PE=3 SV=1//7.09e-58
VIT_13s0019g04060	1723.05	201.125	3.0988	4.6959e-05	0.0020763	sp|Q94KB7|MLO6_ARATH MLO-like protein 6 OS=Arabidopsis thaliana GN=MLO6 PE=2 SV=2//0
VIT_00s0179g00250	175.41	20.5155	3.0959	0.00010614	0.004111	-//-
VIT_03s0017g00920	28.0169	3.27714	3.0958	0.0012184	0.030207	sp|Q39214|RPM1_ARATH Disease resistance protein RPM1 OS=Arabidopsis thaliana GN=RPM1 PE=1 SV=1//2.5572e-52
VIT_18s0122g01260	612.728	72.2121	3.0849	0.0001113	0.0042812	sp|P27450|CX32_ARATH Probable serine/threonine-protein kinase Cx32, chloroplastic OS=Arabidopsis thaliana GN=At4g35600 PE=1 SV=2//1.41028e-145
VIT_18s0001g02760	814.878	96.2413	3.0819	9.983e-09	1.4132e-06	sp|Q7Y1X1|EST_HEVBR Esterase OS=Hevea brasiliensis PE=1 SV=1//1.00575e-172
VIT_04s0008g00300	2156.18	254.929	3.0803	1.9082e-11	5.0491e-09	sp|C0LGX3|HSL2_ARATH LRR receptor-like serine/threonine-protein kinase HSL2 OS=Arabidopsis thaliana GN=HSL2 PE=2 SV=1//0
Novel02438	24.8474	2.9405	3.079	0.00033732	0.010865	-//-
VIT_13s0019g02180	3098.85	368.093	3.0736	8.5992e-06	0.00049584	sp|Q9ASX2|TRNH1_ARATH Tropinone reductase homolog At1g07440 OS=Arabidopsis thaliana GN=At1g07440 PE=1 SV=1//4.3631e-119
VIT_09s0070g00210	238.277	28.3308	3.0722	2.484e-18	2.6047e-15	sp|Q9S9N8|NRAM6_ARATH Metal transporter Nramp6 OS=Arabidopsis thaliana GN=NRAMP6 PE=2 SV=2//0
VIT_04s0023g02260	40.8159	4.90738	3.0561	4.8487e-06	0.00029714	sp|Q9SPV4|SAMT_CLABR Salicylate O-methyltransferase OS=Clarkia breweri GN=SAMT PE=1 SV=1//9.77288e-103
Novel01740	2926.75	352.447	3.0538	3.0529e-16	2.1127e-13	-//-
VIT_19s0015g00060	52.3297	6.30313	3.0535	4.2657e-07	3.8771e-05	sp|Q9LK64|AB3C_ARATH ABC transporter C family member 3 OS=Arabidopsis thaliana GN=ABCC3 PE=1 SV=1//1.01224e-46
VIT_10s0003g05450	6112.9	738.886	3.0484	0.0019015	0.042356	sp|Q9SVG4|RETOL_ARATH Reticuline oxidase-like protein OS=Arabidopsis thaliana GN=At4g20830 PE=1 SV=2//0
VIT_03s0088g00810	27716.1	3358.03	3.045	5.9734e-18	5.8317e-15	sp|P11670|PRB1_TOBAC Basic form of pathogenesis-related protein 1 OS=Nicotiana tabacum PE=3 SV=1//2.16118e-74
VIT_14s0066g01710	144.549	17.6041	3.0376	5.306e-06	0.0003203	-//-
VIT_14s0060g02320	2891.93	353.532	3.0321	1.2811e-07	1.3636e-05	sp|Q948T9|RBOHB_SOLTU Respiratory burst oxidase homolog protein B OS=Solanum tuberosum GN=RBOHB PE=1 SV=1//0
VIT_05s0020g03290	210.927	26.1679	3.0109	8.1672e-06	0.00047578	sp|Q39202|RLK1_ARATH G-type lectin S-receptor-like serine/threonine-protein kinase RLK1 OS=Arabidopsis thaliana GN=RLK1 PE=2 SV=2//7.17898e-104
Novel02437	37.2971	4.65063	3.0036	1.6548e-05	0.00086281	-//-
VIT_19s0093g00320	2978.8	372.299	3.0002	2.3557e-06	0.00016307	sp|P25317|GSTXA_TOBAC Probable glutathione S-transferase parA OS=Nicotiana tabacum GN=PARA PE=2 SV=1//2.00266e-92
VIT_01s0127g00530	1800.53	225.463	2.9975	6.4869e-10	1.2409e-07	sp|O80763|NRX1_ARATH Probable nucleoredoxin 1 OS=Arabidopsis thaliana GN=At1g60420 PE=1 SV=1//7.84958e-34
VIT_03s0132g00340	1349.98	169.25	2.9957	2.5926e-05	0.0012569	sp|Q8VYA3|WAKLJ_ARATH Wall-associated receptor kinase-like 10 OS=Arabidopsis thaliana GN=WAKL10 PE=2 SV=1//8.2584e-156
VIT_05s0094g00770	73.0466	9.17675	2.9928	0.00052018	0.015438	sp|Q9M2E2|SDR1_ARATH (+)-neomenthol dehydrogenase OS=Arabidopsis thaliana GN=SDR1 PE=1 SV=1//2.98414e-49
VIT_18s0041g02410	196.706	24.7254	2.992	3.0595e-16	2.1127e-13	sp|Q7G191|ALDO4_ARATH Benzaldehyde dehydrogenase (NAD(+)) OS=Arabidopsis thaliana GN=AAO4 PE=1 SV=2//0
VIT_19s0014g04490	55.5425	7.00149	2.9879	0.001881	0.04201	sp|O81833|SD11_ARATH G-type lectin S-receptor-like serine/threonine-protein kinase SD1-1 OS=Arabidopsis thaliana GN=SD11 PE=1 SV=1//5.61955e-134
VIT_18s0001g09790	57.246	7.23871	2.9834	2.635e-07	2.5375e-05	sp|P17801|KPRO_MAIZE Putative receptor protein kinase ZmPK1 OS=Zea mays GN=PK1 PE=2 SV=2//3.59503e-166
VIT_07s0197g00170	1048.28	132.675	2.9821	1.227e-12	4.5708e-10	sp|Q9FKZ1|DRL42_ARATH Probable disease resistance protein At5g66900 OS=Arabidopsis thaliana GN=At5g66900 PE=2 SV=1//1.11219e-170
VIT_08s0040g02170	349.025	44.2347	2.9801	3.1414e-21	6.3529e-18	sp|Q94KB7|MLO6_ARATH MLO-like protein 6 OS=Arabidopsis thaliana GN=MLO6 PE=2 SV=2//0
VIT_03s0132g00350	806.634	102.376	2.978	7.0421e-05	0.0028979	sp|Q9LMP1|WAK2_ARATH Wall-associated receptor kinase 2 OS=Arabidopsis thaliana GN=WAK2 PE=1 SV=1//3.91924e-31
VIT_05s0020g02200	5203.16	663.117	2.9721	0.00071896	0.019723	sp|Q9P6J4|YHD6_SCHPO Uncharacterized protein C1683.06c OS=Schizosaccharomyces pombe (strain 972 / ATCC 24843) GN=SPBC1683.06c PE=2 SV=1//5.22141e-08
VIT_01s0146g00440	369.773	47.1928	2.97	4.7083e-05	0.0020763	sp|Q5UNY4|YL728_MIMIV Uncharacterized protein L728 OS=Acanthamoeba polyphaga mimivirus GN=MIMI_L728 PE=4 SV=1//6.20587e-59
VIT_02s0087g00330	176.952	22.595	2.9693	1.9267e-05	0.00097932	sp|Q59002|Y1607_METJA Uncharacterized glycosyltransferase MJ1607 OS=Methanocaldococcus jannaschii (strain ATCC 43067 / DSM 2661 / JAL-1 / JCM 10045 / NBRC 100440) GN=MJ1607 PE=3 SV=1//7.1368e-14
VIT_11s0016g04750	2235.08	286.702	2.9627	0.00046224	0.014027	sp|Q38998|AKT1_ARATH Potassium channel AKT1 OS=Arabidopsis thaliana GN=AKT1 PE=1 SV=2//0
VIT_17s0000g03420	94.1886	12.1173	2.9585	4.6561e-05	0.002063	-//-
VIT_04s0008g00370	333.461	42.9059	2.9583	0.00030714	0.010103	sp|Q9SGP2|HSL1_ARATH Receptor-like protein kinase HSL1 OS=Arabidopsis thaliana GN=HSL1 PE=2 SV=1//0
VIT_05s0049g01420	231.455	29.9164	2.9517	1.0231e-06	8.2059e-05	sp|Q9ZS51|PMP22_ARATH Peroxisomal membrane protein PMP22 OS=Arabidopsis thaliana GN=PMP22 PE=1 SV=1//4.89481e-70
VIT_04s0008g02070	137.822	17.8344	2.9501	0.0014163	0.034034	sp|Q8GXZ3|Y5102_ARATH Serine/threonine-protein kinase At5g01020 OS=Arabidopsis thaliana GN=At5g01020 PE=1 SV=1//3.18202e-160
Novel02242	137.02	17.7769	2.9463	1.3208e-06	0.00010217	-//-
VIT_06s0004g07240	80.7807	10.514	2.9417	0.00058012	0.016903	sp|O64732|U87A1_ARATH UDP-glycosyltransferase 87A1 OS=Arabidopsis thaliana GN=UGT87A1 PE=2 SV=1//1.1231e-158
VIT_02s0087g00750	580.612	76.3485	2.9269	0.0007556	0.020413	sp|Q3T130|TM45B_BOVIN Transmembrane protein 45B OS=Bos taurus GN=TMEM45B PE=2 SV=1//2.23241e-09
Novel01178	254.198	33.4957	2.9239	1.7317e-06	0.00012834	sp|Q42371|ERECT_ARATH LRR receptor-like serine/threonine-protein kinase ERECTA OS=Arabidopsis thaliana GN=ERECTA PE=1 SV=1//2.56877e-42
VIT_05s0049g00750	89.9265	11.8828	2.9199	1.5739e-05	0.00082828	-//-
VIT_00s0258g00010	51.5635	6.92438	2.8966	1.7423e-06	0.00012879	sp|Q3ECH2|Y1670_ARATH Probable receptor-like protein kinase At1g67000 OS=Arabidopsis thaliana GN=At1g67000 PE=2 SV=2//2.35589e-99
Novel00012	67.5238	9.18045	2.8788	1.0063e-05	0.00056194	-//-
VIT_08s0007g01230	1250.77	170.586	2.8742	1.9012e-06	0.00013669	sp|P17801|KPRO_MAIZE Putative receptor protein kinase ZmPK1 OS=Zea mays GN=PK1 PE=2 SV=2//0
VIT_15s0024g00400	205.597	28.1357	2.8693	2.5971e-05	0.0012569	sp|Q7XA39|RGA4_SOLBU Putative disease resistance protein RGA4 OS=Solanum bulbocastanum GN=RGA4 PE=2 SV=1//1.45649e-159
VIT_01s0011g03990	453.81	62.4271	2.8618	3.099e-06	0.0002089	sp|Q3ECH2|Y1670_ARATH Probable receptor-like protein kinase At1g67000 OS=Arabidopsis thaliana GN=At1g67000 PE=2 SV=2//5.3913e-111
VIT_12s0055g00990	70.9173	9.7887	2.8569	1.1339e-05	0.00062577	sp|P22196|PER2_ARAHY Cationic peroxidase 2 OS=Arachis hypogaea GN=PNC2 PE=2 SV=1//2.44941e-44
VIT_16s0050g02510	488.178	67.4147	2.8563	1.8136e-06	0.00013234	sp|Q9SUP6|WRK53_ARATH Probable WRKY transcription factor 53 OS=Arabidopsis thaliana GN=WRKY53 PE=1 SV=1//8.343e-51
VIT_12s0057g00070	241.653	33.3758	2.8561	5.1903e-17	4.5921e-14	-//-
VIT_07s0031g01980	817.1	113.069	2.8533	0.00089988	0.02359	sp|Q9FGF8|ABR1_ARATH Ethylene-responsive transcription factor ABR1 OS=Arabidopsis thaliana GN=ABR1 PE=2 SV=1//3.30717e-26
VIT_16s0013g00390	145.931	20.2308	2.8507	3.4946e-05	0.0016273	-//-
VIT_10s0071g00440	54.7108	7.59205	2.8493	0.0010886	0.02774	sp|Q9ZT07|RKS1_ARATH G-type lectin S-receptor-like serine/threonine-protein kinase RKS1 OS=Arabidopsis thaliana GN=RKS1 PE=3 SV=3//1.35898e-15
VIT_07s0031g03070	126.325	17.574	2.8456	0.00095032	0.024729	sp|Q15GI3|IGS1_PETHY Isoeugenol synthase 1 OS=Petunia hybrida GN=IGS1 PE=1 SV=1//5.0414e-168
VIT_00s0424g00030	76.3264	10.6757	2.8379	1.3802e-08	1.8608e-06	sp|Q9FID6|Y5392_ARATH Probable receptor-like protein kinase At5g39020 OS=Arabidopsis thaliana GN=At5g39020 PE=2 SV=1//1.87297e-97
VIT_03s0063g00400	1832.81	256.589	2.8365	3.6033e-05	0.0016697	sp|P17859|AMYA_VIGMU Alpha-amylase OS=Vigna mungo GN=AMY1.1 PE=2 SV=1//0
VIT_04s0044g00640	504.053	70.6593	2.8346	3.2525e-06	0.00021616	sp|Q39202|RLK1_ARATH G-type lectin S-receptor-like serine/threonine-protein kinase RLK1 OS=Arabidopsis thaliana GN=RLK1 PE=2 SV=2//4.33912e-19
VIT_13s0067g01940	1301.99	182.926	2.8314	8.134e-08	9.2859e-06	sp|O80920|PYL4_ARATH Abscisic acid receptor PYL4 OS=Arabidopsis thaliana GN=PYL4 PE=1 SV=1//3.31694e-77
VIT_05s0049g00430	147.618	20.7991	2.8273	4.4992e-07	4.0311e-05	sp|Q84MB3|ACCH1_ARATH 1-aminocyclopropane-1-carboxylate oxidase homolog 1 OS=Arabidopsis thaliana GN=At1g06620 PE=2 SV=1//1.38835e-132
VIT_03s0038g03410	3152.81	444.727	2.8256	4.7603e-06	0.00029363	sp|Q9FIW5|NAC94_ARATH Putative NAC domain-containing protein 94 OS=Arabidopsis thaliana GN=ANAC094 PE=2 SV=1//8.58828e-51
VIT_04s0008g07230	67.2156	9.51617	2.8203	9.1698e-08	1.0262e-05	-//-
VIT_12s0057g00780	210.07	29.9015	2.8126	0.00044674	0.013659	sp|Q9C9H7|RLP12_ARATH Receptor-like protein 12 OS=Arabidopsis thaliana GN=RLP12 PE=2 SV=2//1.20301e-35
VIT_11s0016g04160	91.9719	13.0956	2.8121	7.6484e-06	0.0004474	sp|Q94LW6|SUT35_ARATH Probable sulfate transporter 3.5 OS=Arabidopsis thaliana GN=SULTR3;5 PE=2 SV=1//0
VIT_09s0002g03020	1009	145.707	2.7918	6.0747e-09	9.1972e-07	sp|C0LGR6|Y4291_ARATH Probable LRR receptor-like serine/threonine-protein kinase At4g29180 OS=Arabidopsis thaliana GN=At4g29180 PE=2 SV=2//0
VIT_01s0011g03330	321.286	46.4536	2.79	1.0162e-06	8.1731e-05	sp|Q54I39|IST1L_DICDI IST1-like protein OS=Dictyostelium discoideum GN=DDB_G0289029 PE=3 SV=1//2.50278e-18
VIT_14s0060g01470	1919.01	278.136	2.7865	1.59e-06	0.00012068	-//-
VIT_08s0032g00300	940.225	136.719	2.7818	0.00054956	0.016157	sp|P14669|ANXA3_RAT Annexin A3 OS=Rattus norvegicus GN=Anxa3 PE=1 SV=4//2.31824e-08
VIT_08s0105g00420	1024	151.387	2.7579	1.7391e-05	0.00089688	-//-
VIT_11s0016g01060	151.79	22.4433	2.7577	0.00090679	0.023749	sp|Q8GXZ3|Y5102_ARATH Serine/threonine-protein kinase At5g01020 OS=Arabidopsis thaliana GN=At5g01020 PE=1 SV=1//1.45181e-154
VIT_14s0066g02040	1504	223.05	2.7534	2.0566e-09	3.5505e-07	sp|Q54DY9|BCS1B_DICDI Probable mitochondrial chaperone BCS1-B OS=Dictyostelium discoideum GN=bcsl1b PE=3 SV=1//4.486e-24
VIT_08s0007g01410	28.6241	4.24989	2.7517	0.0005819	0.016932	sp|Q9SR36|GSTU8_ARATH Glutathione S-transferase U8 OS=Arabidopsis thaliana GN=GSTU8 PE=2 SV=1//1.1837e-84
VIT_14s0066g01830	4542.69	677.012	2.7463	2.1154e-12	7.6784e-10	-//-
VIT_12s0055g01020	247.644	36.9201	2.7458	2.6237e-16	1.9047e-13	sp|Q9XIV8|PERN1_TOBAC Peroxidase N1 OS=Nicotiana tabacum GN=poxN1 PE=1 SV=1//1.55611e-162
VIT_13s0067g00890	168.141	25.1326	2.742	3.6143e-10	7.3618e-08	sp|Q8GV43|PLCD6_ARATH Phosphoinositide phospholipase C 6 OS=Arabidopsis thaliana GN=PLC6 PE=2 SV=2//0
VIT_18s0001g11610	212.272	31.8554	2.7363	3.3647e-05	0.0015694	-//-
VIT_01s0011g06600	560.193	84.2869	2.7325	2.2967e-10	5.0019e-08	sp|Q42521|DCE1_ARATH Glutamate decarboxylase 1 OS=Arabidopsis thaliana GN=GAD1 PE=1 SV=2//0
VIT_15s0045g00680	54.5786	8.21886	2.7313	2.2523e-05	0.001122	sp|Q9SX38|DRL4_ARATH Putative disease resistance protein At1g50180 OS=Arabidopsis thaliana GN=At1g50180 PE=2 SV=2//7.75869e-105
VIT_02s0087g00720	23.995	3.6147	2.7308	0.0014848	0.035266	sp|Q8VYY5|NCRK_ARATH Receptor-like serine/threonine-protein kinase NCRK OS=Arabidopsis thaliana GN=NCRK PE=1 SV=1//2.11517e-56
VIT_08s0058g00790	176.507	26.6086	2.7298	0.0017762	0.040328	sp|Q9SCU0|SDR2A_ARATH Short-chain dehydrogenase reductase 2a OS=Arabidopsis thaliana GN=SDR2a PE=3 SV=1//1.89807e-138
VIT_05s0020g03680	158.365	24.0995	2.7162	9.9792e-05	0.0039186	sp|P05332|YP20_BACLI Uncharacterized N-acetyltransferase p20 OS=Bacillus licheniformis GN=p20 PE=4 SV=1//4.0204e-15
VIT_19s0014g04470	603.269	92.0284	2.7126	6.2436e-10	1.2025e-07	sp|Q9SXB8|Y1133_ARATH G-type lectin S-receptor-like serine/threonine-protein kinase At1g11330 OS=Arabidopsis thaliana GN=At1g11330 PE=1 SV=3//0
VIT_01s0011g03440	892.912	136.853	2.7059	0.00047954	0.01449	-//-
VIT_14s0171g00400	11239	1730.89	2.6989	4.8056e-05	0.0021061	sp|Q9FKS8|LHT1_ARATH Lysine histidine transporter 1 OS=Arabidopsis thaliana GN=LHT1 PE=1 SV=1//0
Novel00119	74.3042	11.4765	2.6948	2.3809e-05	0.0011703	-//-
VIT_04s0008g07220	29.619	4.59676	2.6878	0.00025099	0.0085616	sp|Q766C2|NEP2_NEPGR Aspartic proteinase nepenthesin-2 OS=Nepenthes gracilis GN=nep2 PE=1 SV=1//7.31551e-26
Novel04190	185.231	29.018	2.6743	5.6556e-05	0.0024042	sp|P10978|POLX_TOBAC Retrovirus-related Pol polyprotein from transposon TNT 1-94 OS=Nicotiana tabacum PE=2 SV=1//1.55234e-13
VIT_14s0108g00340	224.744	35.3214	2.6697	8.7465e-06	0.00050332	sp|Q8VZG8|Y4885_ARATH Probable LRR receptor-like serine/threonine-protein kinase At4g08850 OS=Arabidopsis thaliana GN=At4g08850 PE=1 SV=3//4.87741e-63
VIT_12s0057g00420	2739.87	433.928	2.6586	0.0011849	0.029608	sp|Q94BT2|AIR12_ARATH Auxin-induced in root cultures protein 12 OS=Arabidopsis thaliana GN=AIR12 PE=1 SV=3//1.18214e-17
VIT_05s0077g00500	509.476	80.932	2.6542	5.858e-05	0.0024607	sp|P81391|MYB05_ANTMA Myb-related protein 305 OS=Antirrhinum majus GN=MYB305 PE=2 SV=1//1.07966e-54
VIT_08s0007g01160	407.339	64.982	2.6481	0.00012669	0.0048082	sp|P17801|KPRO_MAIZE Putative receptor protein kinase ZmPK1 OS=Zea mays GN=PK1 PE=2 SV=2//0
VIT_00s0388g00010	252.961	40.3595	2.6479	0.00051586	0.015357	-//-
VIT_06s0004g06600	24.8935	4.00059	2.6375	0.0012198	0.030215	sp|O04211|ELF4_ARATH Protein EARLY FLOWERING 4 OS=Arabidopsis thaliana GN=ELF4 PE=1 SV=1//2.88061e-22
VIT_17s0000g08370	408.668	65.6885	2.6372	6.0261e-19	7.7551e-16	sp|Q9ZUD9|SRO2_ARATH Probable inactive poly [ADP-ribose] polymerase SRO2 OS=Arabidopsis thaliana GN=SRO2 PE=1 SV=1//7.45999e-76
VIT_11s0016g01520	450.569	72.4883	2.6359	1.1337e-05	0.00062577	sp|P52777|PALY_PINTA Phenylalanine ammonia-lyase OS=Pinus taeda GN=PAL PE=3 SV=1//1.18391e-45
VIT_04s0079g00790	1828.07	294.676	2.6331	1.9869e-07	1.9738e-05	sp|Q9SS00|AAE12_ARATH Probable acyl-activating enzyme 12, peroxisomal OS=Arabidopsis thaliana GN=AAE12 PE=2 SV=1//0
VIT_18s0001g09680	34.8047	5.61222	2.6326	0.00023681	0.0081596	-//-
Novel00138	22.2206	3.611	2.6214	0.001643	0.038097	-//-
VIT_03s0017g01940	1713.76	281.291	2.607	0.00016275	0.0059151	-//-
VIT_19s0093g00350	665.792	109.575	2.6032	6.6143e-08	7.6434e-06	sp|P25317|GSTXA_TOBAC Probable glutathione S-transferase parA OS=Nicotiana tabacum GN=PARA PE=2 SV=1//1.01833e-102
VIT_08s0007g00810	741.408	122.12	2.602	1.5107e-19	2.3761e-16	sp|Q9M345|LRK42_ARATH L-type lectin-domain containing receptor kinase IV.2 OS=Arabidopsis thaliana GN=LECRK42 PE=2 SV=1//0
VIT_11s0016g04490	1479.65	244.462	2.5976	1.1252e-15	7.0792e-13	sp|Q38825|IAA7_ARATH Auxin-responsive protein IAA7 OS=Arabidopsis thaliana GN=IAA7 PE=1 SV=1//1.01602e-60
VIT_19s0014g01370	581.625	96.7546	2.5877	1.062e-05	0.00059185	sp|Q39688|EP1G_DAUCA Epidermis-specific secreted glycoprotein EP1 OS=Daucus carota GN=EP1 PE=1 SV=1//1.5464e-153
VIT_16s0050g01910	153.436	25.6015	2.5833	0.00010367	0.004043	-//-
VIT_18s0041g00740	1027.8	171.989	2.5792	7.722e-05	0.0031548	sp|Q4R1I9|ANGLT_ROSHC Anthocyanidin 5,3-O-glucosyltransferase OS=Rosa hybrid cultivar GN=RhGT1 PE=2 SV=1//1.11967e-126
VIT_08s0007g01400	566.482	94.92	2.5772	9.1541e-12	2.6179e-09	sp|Q9SR36|GSTU8_ARATH Glutathione S-transferase U8 OS=Arabidopsis thaliana GN=GSTU8 PE=2 SV=1//1.07363e-83
Novel02861	43.5615	7.30189	2.5767	4.0078e-05	0.0018184	sp|Q766C2|NEP2_NEPGR Aspartic proteinase nepenthesin-2 OS=Nepenthes gracilis GN=nep2 PE=1 SV=1//1.8288e-06
VIT_18s0001g01460	471.454	79.0531	2.5762	7.5831e-19	9.3345e-16	-//-
VIT_02s0012g02340	215.312	36.1898	2.5728	0.00086653	0.022928	sp|Q8VWZ7|C76B6_CATRO Geraniol 8-hydroxylase OS=Catharanthus roseus GN=CYP76B6 PE=1 SV=1//0
Novel03901	168.15	28.2973	2.571	4.4809e-12	1.5169e-09	sp|Q9T048|DRL27_ARATH Disease resistance protein At4g27190 OS=Arabidopsis thaliana GN=At4g27190 PE=2 SV=1//0
VIT_11s0037g00660	52.3665	8.82896	2.5683	1.6255e-05	0.00085067	sp|Q9LP24|Y1571_ARATH Probable leucine-rich repeat receptor-like protein kinase At1g35710 OS=Arabidopsis thaliana GN=At1g35710 PE=2 SV=1//0
VIT_04s0044g00220	1461.27	247.871	2.5596	0.00016923	0.0061347	sp|A6T923|HPXO_KLEP7 FAD-dependent urate hydroxylase OS=Klebsiella pneumoniae subsp. pneumoniae (strain ATCC 700721 / MGH 78578) GN=hpxO PE=1 SV=1//1.30901e-16
VIT_01s0011g00380	831.933	141.243	2.5583	8.2665e-06	0.0004796	sp|Q9FW03|MES11_ARATH Putative methylesterase 11, chloroplastic OS=Arabidopsis thaliana GN=MES11 PE=2 SV=1//1.96779e-134
VIT_03s0038g02490	498.755	84.7669	2.5568	8.346e-06	0.00048261	sp|Q39255|SKP1A_ARATH SKP1-like protein 1A OS=Arabidopsis thaliana GN=SKP1A PE=1 SV=1//4.37498e-49
VIT_12s0057g00120	1595.08	271.368	2.5553	2.886e-10	6.0526e-08	-//-
VIT_00s0218g00200	118.892	20.2448	2.554	8.1232e-09	1.1978e-06	sp|Q940V3|U91A1_ARATH UDP-glycosyltransferase 91A1 OS=Arabidopsis thaliana GN=UGT91A1 PE=2 SV=1//2.22285e-23
VIT_19s0014g01150	87.8628	14.9776	2.5524	9.2042e-06	0.00052687	sp|Q39688|EP1G_DAUCA Epidermis-specific secreted glycoprotein EP1 OS=Daucus carota GN=EP1 PE=1 SV=1//1.08719e-144
VIT_14s0068g02150	1033.65	176.415	2.5507	0.00027409	0.0091293	sp|Q9LI89|FBK70_ARATH F-box/kelch-repeat protein At3g27150 OS=Arabidopsis thaliana GN=At3g27150 PE=2 SV=1//1.67612e-136
VIT_18s0001g09550	410.816	70.2158	2.5486	0.0005803	0.016903	sp|C0LGP4|Y3475_ARATH Probable LRR receptor-like serine/threonine-protein kinase At3g47570 OS=Arabidopsis thaliana GN=At3g47570 PE=1 SV=1//4.58302e-18
VIT_10s0003g01130	337.075	57.7784	2.5445	0.00012262	0.0046852	sp|Q9CAG5|PUB7_ARATH U-box domain-containing protein 7 OS=Arabidopsis thaliana GN=PUB7 PE=2 SV=1//5.84071e-16
VIT_12s0057g00090	2223.19	382.372	2.5396	3.9783e-06	0.00025541	-//-
VIT_14s0066g01820	6572.12	1131.08	2.5387	1.812e-08	2.3641e-06	-//-
VIT_02s0154g00480	180.347	31.2035	2.531	0.00040956	0.0127	sp|P11890|HS23C_CHERU Small heat shock protein, chloroplastic OS=Chenopodium rubrum GN=HSP23 PE=2 SV=1//1.33858e-64
VIT_03s0038g00250	2054.27	356.341	2.5273	2.1086e-09	3.6181e-07	sp|Q09131|PPAF_SOYBN Purple acid phosphatase OS=Glycine max GN=PAP PE=1 SV=2//0
VIT_12s0034g00030	583.995	101.45	2.5252	0.0017025	0.039219	sp|Q2V6K0|UFOG6_FRAAN UDP-glucose flavonoid 3-O-glucosyltransferase 6 OS=Fragaria ananassa GN=GT6 PE=1 SV=1//7.01161e-159
VIT_09s0054g01110	49.4298	8.58896	2.5248	1.2143e-05	0.00066498	sp|O82139|CAS1_PANGI Cycloartenol Synthase OS=Panax ginseng GN=OSCPNX1 PE=1 SV=1//0
VIT_08s0007g04180	2991.18	519.946	2.5243	3.7992e-06	0.00024727	-//-
VIT_18s0001g15220	438.433	77.1672	2.5063	4.3581e-06	0.00027358	-//-
VIT_00s0357g00060	202.213	35.6736	2.503	0.00014278	0.0053048	sp|Q7Z9L3|EXGA_ASPOR Glucan 1,3-beta-glucosidase A OS=Aspergillus oryzae (strain ATCC 42149 / RIB 40) GN=exgA PE=1 SV=1//1.23689e-41
VIT_04s0008g07130	55.711	9.83049	2.5026	5.2989e-06	0.0003203	sp|Q766C2|NEP2_NEPGR Aspartic proteinase nepenthesin-2 OS=Nepenthes gracilis GN=nep2 PE=1 SV=1//5.32546e-20
VIT_04s0008g07170	57.5468	10.2489	2.4893	3.8109e-06	0.00024747	sp|Q766C2|NEP2_NEPGR Aspartic proteinase nepenthesin-2 OS=Nepenthes gracilis GN=nep2 PE=1 SV=1//3.60241e-34
VIT_14s0066g02660	38.8465	6.92068	2.4888	0.00016176	0.0058866	sp|Q8VZG8|Y4885_ARATH Probable LRR receptor-like serine/threonine-protein kinase At4g08850 OS=Arabidopsis thaliana GN=At4g08850 PE=1 SV=3//2.26888e-13
VIT_16s0050g01900	326.708	58.2306	2.4882	4.0946e-06	0.0002611	sp|Q9SCT4|IMK2_ARATH Probably inactive leucine-rich repeat receptor-like protein kinase IMK2 OS=Arabidopsis thaliana GN=IMK2 PE=1 SV=1//3.19327e-12
VIT_00s0187g00010	2163.88	386.666	2.4845	9.1619e-25	2.5939e-21	-//-
VIT_02s0087g01010	1091.8	195.173	2.4839	6.026e-12	1.8456e-09	sp|Q9M0X5|CRK25_ARATH Cysteine-rich receptor-like protein kinase 25 OS=Arabidopsis thaliana GN=CRK25 PE=2 SV=1//1.83813e-31
VIT_13s0067g03260	947.855	169.485	2.4835	2.2715e-05	0.0011282	sp|Q9SG92|MES17_ARATH Methylesterase 17 OS=Arabidopsis thaliana GN=MES17 PE=1 SV=1//1.30853e-110
VIT_08s0007g04570	397.316	71.449	2.4753	8.1365e-17	6.5817e-14	sp|Q9SCP6|U73D1_ARATH UDP-glycosyltransferase 73D1 OS=Arabidopsis thaliana GN=UGT73D1 PE=3 SV=1//0
VIT_13s0156g00550	345.233	62.1316	2.4742	0.0001418	0.0052895	sp|Q39202|RLK1_ARATH G-type lectin S-receptor-like serine/threonine-protein kinase RLK1 OS=Arabidopsis thaliana GN=RLK1 PE=2 SV=2//0
VIT_16s0050g01920	38.6468	6.96617	2.4719	0.00010447	0.0040685	sp|Q9FLV4|Y5248_ARATH G-type lectin S-receptor-like serine/threonine-protein kinase At5g24080 OS=Arabidopsis thaliana GN=At5g24080 PE=2 SV=1//0
VIT_06s0004g00990	3999.1	722.197	2.4692	2.5389e-06	0.00017489	sp|P13240|DR206_PEA Disease resistance response protein 206 OS=Pisum sativum GN=PI206 PE=2 SV=2//4.55312e-13
VIT_05s0077g01560	31521.4	5730.32	2.4596	2.0288e-05	0.0010239	sp|O24248|PRU1_PRUAV Major allergen Pru av 1 OS=Prunus avium GN=PRUA1 PE=1 SV=1//2.80772e-69
VIT_16s0050g01400	260.277	47.5341	2.453	5.0827e-07	4.511e-05	-//-
VIT_01s0011g02630	94.3204	17.3808	2.4401	1.9243e-06	0.00013792	-//-
VIT_14s0030g00670	210.306	38.7928	2.4386	6.5741e-07	5.6402e-05	sp|Q9SQT8|DHQSD_ARATH Bifunctional 3-dehydroquinate dehydratase/shikimate dehydrogenase, chloroplastic OS=Arabidopsis thaliana GN=EMB3004 PE=1 SV=1//2.58388e-170
Novel02944	114.739	21.1834	2.4373	1.5501e-07	1.5901e-05	sp|Q9ZT07|RKS1_ARATH G-type lectin S-receptor-like serine/threonine-protein kinase RKS1 OS=Arabidopsis thaliana GN=RKS1 PE=3 SV=3//3.99418e-28
VIT_15s0045g00920	58.3637	10.7819	2.4365	7.272e-06	0.00042977	sp|Q9SX38|DRL4_ARATH Putative disease resistance protein At1g50180 OS=Arabidopsis thaliana GN=At1g50180 PE=2 SV=2//9.24737e-52
Novel02841	217.787	40.379	2.4312	1.0205e-12	3.9046e-10	-//-
Novel04097	47.9133	8.88658	2.4307	3.0136e-05	0.0014268	-//-
VIT_08s0058g00150	582.883	108.926	2.4199	2.6903e-05	0.0012954	sp|Q9M6N7|AMT2_ARATH Ammonium transporter 2 OS=Arabidopsis thaliana GN=AMT2 PE=1 SV=2//0
VIT_14s0060g01320	381.866	71.5408	2.4162	1.6508e-06	0.00012364	sp|Q8LGG8|USPAL_ARATH Universal stress protein A-like protein OS=Arabidopsis thaliana GN=At3g01520 PE=1 SV=2//2.99018e-11
VIT_12s0028g00560	97.8499	18.3609	2.4139	9.0008e-05	0.0035993	sp|O23144|PPI1_ARATH Proton pump-interactor 1 OS=Arabidopsis thaliana GN=PPI1 PE=1 SV=2//9.09856e-10
VIT_14s0108g01000	596.467	113.594	2.3926	2.8336e-06	0.00019238	sp|Q93Z27|CML45_ARATH Probable calcium-binding protein CML45 OS=Arabidopsis thaliana GN=CML45 PE=1 SV=1//3.60707e-30
VIT_05s0020g03210	100.02	19.0602	2.3916	1.2894e-05	0.00070068	sp|Q39202|RLK1_ARATH G-type lectin S-receptor-like serine/threonine-protein kinase RLK1 OS=Arabidopsis thaliana GN=RLK1 PE=2 SV=2//1.91768e-137
VIT_01s0011g01160	1513.28	288.628	2.3904	8.5789e-05	0.0034612	sp|Q7T012|HDHD3_DANRE Haloacid dehalogenase-like hydrolase domain-containing protein 3 OS=Danio rerio GN=hdhd3 PE=2 SV=1//1.67958e-30
VIT_16s0050g00400	303.087	58.0967	2.3832	2.1054e-05	0.0010587	-//-
VIT_02s0236g00120	274.079	52.7316	2.3779	1.6855e-13	7.5746e-11	-//-
VIT_11s0016g02780	552.938	106.387	2.3778	8.8659e-05	0.0035554	sp|Q9M2Y9|RAX3_ARATH Transcription factor RAX3 OS=Arabidopsis thaliana GN=RAX3 PE=2 SV=1//4.27021e-61
VIT_10s0003g02930	119.132	23.0116	2.3721	3.0669e-05	0.0014496	sp|Q9FL28|FLS2_ARATH LRR receptor-like serine/threonine-protein kinase FLS2 OS=Arabidopsis thaliana GN=FLS2 PE=1 SV=1//7.35197e-13
VIT_12s0028g01630	187.491	36.2446	2.371	0.00061393	0.017646	sp|Q8RWZ5|SD25_ARATH G-type lectin S-receptor-like serine/threonine-protein kinase SD2-5 OS=Arabidopsis thaliana GN=SD25 PE=1 SV=1//1.88261e-121
VIT_08s0007g05030	354.99	68.6413	2.3706	0.0020564	0.045414	sp|Q9SJL7|RAX2_ARATH Transcription factor RAX2 OS=Arabidopsis thaliana GN=RAX2 PE=1 SV=1//5.13219e-69
VIT_14s0066g02670	76.5512	14.8391	2.367	4.8919e-05	0.0021373	sp|Q8VZG8|Y4885_ARATH Probable LRR receptor-like serine/threonine-protein kinase At4g08850 OS=Arabidopsis thaliana GN=At4g08850 PE=1 SV=3//2.35853e-06
VIT_04s0044g00250	841.85	163.397	2.3652	1.5829e-07	1.6121e-05	sp|Q1KLZ2|CAS1_MALDO L-3-cyanoalanine synthase 1, mitochondrial OS=Malus domestica GN=CAS1 PE=1 SV=1//0
VIT_16s0022g00680	419.515	81.4848	2.3641	2.7708e-07	2.6413e-05	sp|Q9SU40|SKU5_ARATH Monocopper oxidase-like protein SKU5 OS=Arabidopsis thaliana GN=SKU5 PE=1 SV=1//0
VIT_11s0016g01540	32.3579	6.30313	2.36	0.00064446	0.018246	-//-
VIT_06s0080g00040	32.0992	6.31428	2.3458	0.00066343	0.018597	sp|Q2PCF1|PDR2_NICPL Pleiotropic drug resistance protein 2 OS=Nicotiana plumbaginifolia GN=PDR2 PE=2 SV=1//6.78503e-17
VIT_13s0074g00570	605.387	119.14	2.3452	0.00010564	0.0040972	sp|F4HW02|GAT1_ARATH GABA transporter 1 OS=Arabidopsis thaliana GN=GAT1 PE=1 SV=1//1.29673e-171
VIT_04s0008g01470	2591.9	513.122	2.3366	1.0626e-07	1.1439e-05	sp|Q8VWQ5|WRK50_ARATH Probable WRKY transcription factor 50 OS=Arabidopsis thaliana GN=WRKY50 PE=2 SV=1//2.02487e-41
VIT_04s0008g00440	6065.48	1205.49	2.331	8.515e-24	2.009e-20	sp|Q9SGP2|HSL1_ARATH Receptor-like protein kinase HSL1 OS=Arabidopsis thaliana GN=HSL1 PE=2 SV=1//0
VIT_14s0066g01810	1129.71	227.533	2.3118	2.5811e-05	0.0012534	-//-
VIT_01s0026g01730	634.6	128.134	2.3082	4.8787e-05	0.0021349	sp|Q9LXG8|WRK72_ARATH Probable WRKY transcription factor 72 OS=Arabidopsis thaliana GN=WRKY72 PE=2 SV=1//3.0304e-58
VIT_08s0058g00860	1765.68	357.513	2.3042	2.6241e-05	0.0012678	sp|Q9LZX1|LOR15_ARATH Protein LURP-one-related 15 OS=Arabidopsis thaliana GN=At5g01750 PE=1 SV=1//1.23667e-82
VIT_17s0000g09710	6793.09	1376.15	2.3034	2.2164e-18	2.4135e-15	sp|Q9SKB2|SBIR1_ARATH Leucine-rich repeat receptor-like serine/threonine/tyrosine-protein kinase SOBIR1 OS=Arabidopsis thaliana GN=SOBIR1 PE=1 SV=1//0
VIT_05s0020g04420	117.77	24.0057	2.2945	0.001059	0.027133	sp|Q9LIK5|CML11_ARATH Calmodulin-like protein 11 OS=Arabidopsis thaliana GN=CML11 PE=2 SV=1//2.9605e-87
VIT_12s0035g00330	462.861	94.6018	2.2906	0.0019352	0.043005	sp|Q54DY9|BCS1B_DICDI Probable mitochondrial chaperone BCS1-B OS=Dictyostelium discoideum GN=bcsl1b PE=3 SV=1//1.50658e-31
VIT_03s0063g00780	295.341	60.3693	2.2905	0.00031253	0.010241	sp|Q9SX78|CXE2_ARATH Probable carboxylesterase 2 OS=Arabidopsis thaliana GN=CXE2 PE=2 SV=1//5.52974e-73
VIT_00s0271g00110	240.218	49.4099	2.2815	0.00051849	0.015403	sp|B1JNA9|WRBA_YERPY Flavoprotein WrbA OS=Yersinia pseudotuberculosis serotype O:3 (strain YPIII) GN=wrbA PE=3 SV=1//1.32676e-54
VIT_01s0011g01170	143.151	29.59	2.2744	0.00038146	0.011973	-//-
VIT_15s0048g02750	238.314	49.3931	2.2705	1.504e-09	2.6448e-07	-//-
VIT_00s0262g00130	50.282	10.4935	2.2605	8.582e-05	0.0034612	sp|Q9T0J1|CRK26_ARATH Cysteine-rich receptor-like protein kinase 26 OS=Arabidopsis thaliana GN=CRK26 PE=2 SV=1//4.30506e-43
VIT_10s0116g00960	2029.89	424.119	2.2589	3.9736e-06	0.00025541	sp|Q9Y4C1|KDM3A_HUMAN Lysine-specific demethylase 3A OS=Homo sapiens GN=KDM3A PE=1 SV=4//1.13141e-55
VIT_08s0007g02110	2264.66	473.642	2.2574	1.742e-16	1.333e-13	sp|C0LGP4|Y3475_ARATH Probable LRR receptor-like serine/threonine-protein kinase At3g47570 OS=Arabidopsis thaliana GN=At3g47570 PE=1 SV=1//1.6523e-66
VIT_16s0022g01720	36.1808	7.56789	2.2573	0.00088113	0.023228	sp|Q3ECH2|Y1670_ARATH Probable receptor-like protein kinase At1g67000 OS=Arabidopsis thaliana GN=At1g67000 PE=2 SV=2//6.69598e-104
VIT_04s0008g07140	412.69	86.3886	2.2561	2.4634e-15	1.3949e-12	sp|Q766C2|NEP2_NEPGR Aspartic proteinase nepenthesin-2 OS=Nepenthes gracilis GN=nep2 PE=1 SV=1//5.4536e-44
VIT_12s0057g01110	185.826	39.2223	2.2442	2.6561e-06	0.00018208	sp|Q94B74|NUDT2_ARATH Nudix hydrolase 2 OS=Arabidopsis thaliana GN=NUDT2 PE=1 SV=1//2.39928e-113
VIT_12s0057g01130	405.819	85.7363	2.2429	3.7216e-10	7.5194e-08	sp|Q39214|RPM1_ARATH Disease resistance protein RPM1 OS=Arabidopsis thaliana GN=RPM1 PE=1 SV=1//3.47882e-14
VIT_07s0031g01010	1024.66	216.828	2.2405	0.00065812	0.018485	sp|Q40588|ASO_TOBAC L-ascorbate oxidase OS=Nicotiana tabacum GN=AAO PE=2 SV=1//0
VIT_17s0000g02950	4808.05	1022.96	2.2327	1.9762e-05	0.00099914	sp|P32110|GSTX6_SOYBN Probable glutathione S-transferase OS=Glycine max GN=HSP26-A PE=2 SV=1//9.88562e-61
VIT_05s0077g01730	573.723	122.604	2.2264	1.4954e-08	1.9877e-06	-//-
VIT_01s0011g03960	241.187	51.5489	2.2261	1.2809e-11	3.5554e-09	sp|P0C5E2|Y1839_ARATH Probable serine/threonine-protein kinase At1g18390 OS=Arabidopsis thaliana GN=At1g18390 PE=1 SV=2//1.61638e-146
VIT_12s0028g03520	90.7906	19.7706	2.1992	1.228e-06	9.6044e-05	sp|O64477|Y2913_ARATH G-type lectin S-receptor-like serine/threonine-protein kinase At2g19130 OS=Arabidopsis thaliana GN=At2g19130 PE=2 SV=1//0
VIT_12s0057g00100	2051.84	447.119	2.1982	5.6205e-18	5.6831e-15	-//-
VIT_03s0063g00880	3328.44	731.648	2.1856	0.00016078	0.0058658	-//-
VIT_00s0226g00100	184.681	40.8191	2.1777	0.0011687	0.02936	-//-
VIT_10s0116g01840	34.2321	7.56882	2.1772	0.0013349	0.03244	-//-
VIT_02s0154g00350	853.123	189.574	2.17	9.215e-05	0.0036642	sp|P22988|LDHA_HORVU L-lactate dehydrogenase A OS=Hordeum vulgare PE=1 SV=1//2.12362e-163
VIT_18s0001g11630	7499.42	1672.5	2.1648	0.00026039	0.0088183	sp|P48417|CP74_LINUS Allene oxide synthase, chloroplastic OS=Linum usitatissimum GN=CYP74A PE=1 SV=1//0
VIT_08s0058g01000	365.603	81.7101	2.1617	0.00089131	0.023409	sp|P46643|AAT1_ARATH Aspartate aminotransferase, mitochondrial OS=Arabidopsis thaliana GN=ASP1 PE=1 SV=1//0
VIT_00s0822g00010	38.1223	8.52949	2.1601	0.00068669	0.019153	sp|Q8RXN0|AB11G_ARATH ABC transporter G family member 11 OS=Arabidopsis thaliana GN=ABCG11 PE=1 SV=1//2.07004e-73
VIT_17s0000g03330	394.287	88.3878	2.1573	8.8721e-11	2.0589e-08	sp|Q3ECH2|Y1670_ARATH Probable receptor-like protein kinase At1g67000 OS=Arabidopsis thaliana GN=At1g67000 PE=2 SV=2//2.11607e-11
VIT_02s0012g00880	62.7441	14.085	2.1553	3.9836e-05	0.0018132	sp|Q9S7C9|ESCA_ARATH Putative DNA-binding protein ESCAROLA OS=Arabidopsis thaliana GN=ESC PE=2 SV=1//1.52787e-45
VIT_14s0066g02170	1074.82	241.81	2.1521	0.00018317	0.0065493	sp|P16924|P4HA1_CHICK Prolyl 4-hydroxylase subunit alpha-1 OS=Gallus gallus GN=P4HA1 PE=1 SV=1//3.08992e-31
VIT_16s0022g00700	62.8348	14.1928	2.1464	0.00035226	0.011256	sp|O04887|PME2_CITSI Pectinesterase 2 OS=Citrus sinensis GN=PECS-2.1 PE=2 SV=1//0
VIT_04s0008g02510	3897.36	882.732	2.1424	4.948e-08	5.8127e-06	sp|Q9XID3|Y1343_ARATH G-type lectin S-receptor-like serine/threonine-protein kinase At1g34300 OS=Arabidopsis thaliana GN=At1g34300 PE=1 SV=1//6.74979e-78
VIT_09s0002g01090	8766.05	1999.82	2.1321	4.4179e-08	5.2554e-06	sp|Q9SD85|F3PH_ARATH Flavonoid 3&apos;-monooxygenase OS=Arabidopsis thaliana GN=CYP75B1 PE=1 SV=1//5.34635e-137
VIT_02s0236g00020	1781.04	407.892	2.1265	3.8934e-19	5.5115e-16	-//-
VIT_19s0015g00020	3854.87	885.038	2.1229	8.5087e-05	0.0034463	sp|Q9LK64|AB3C_ARATH ABC transporter C family member 3 OS=Arabidopsis thaliana GN=ABCC3 PE=1 SV=1//1.17683e-31
VIT_00s0218g00190	384.77	88.4011	2.1219	0.00034147	0.010974	sp|Q66PF2|URT1_FRAAN Putative UDP-rhamnose:rhamnosyltransferase 1 OS=Fragaria ananassa GN=GT4 PE=2 SV=1//3.2849e-08
VIT_07s0005g04880	91.2982	21.0215	2.1187	1.0095e-06	8.1429e-05	sp|Q9FQA3|GST23_MAIZE Glutathione transferase GST 23 OS=Zea mays PE=2 SV=1//3.34736e-57
VIT_07s0129g00360	2642.63	609.268	2.1168	2.9603e-13	1.2509e-10	sp|Q43873|PER73_ARATH Peroxidase 73 OS=Arabidopsis thaliana GN=PER73 PE=1 SV=1//5.75093e-172
VIT_05s0077g01750	410.046	94.6287	2.1154	7.1132e-06	0.0004222	-//-
VIT_19s0015g00050	3528	814.254	2.1153	5.8135e-05	0.0024456	sp|Q9LK64|AB3C_ARATH ABC transporter C family member 3 OS=Arabidopsis thaliana GN=ABCC3 PE=1 SV=1//0
VIT_08s0007g01190	182.529	42.1731	2.1137	1.731e-09	3.0252e-07	sp|P17801|KPRO_MAIZE Putative receptor protein kinase ZmPK1 OS=Zea mays GN=PK1 PE=2 SV=2//0
VIT_09s0054g00300	35.6125	8.23839	2.1119	0.0019005	0.042356	sp|C0LGS2|Y4361_ARATH Probable LRR receptor-like serine/threonine-protein kinase At4g36180 OS=Arabidopsis thaliana GN=At4g36180 PE=1 SV=1//1.76191e-06
Novel04101	181.873	42.3119	2.1038	0.00069881	0.01934	sp|O04478|GUN7_ARATH Endoglucanase 7 OS=Arabidopsis thaliana GN=KOR2 PE=2 SV=1//2.30705e-34
VIT_16s0050g01430	2062.59	480.403	2.1021	1.0811e-05	0.00059897	sp|Q9HDZ0|YK01_SCHPO Uncharacterized protein P11E10.01 OS=Schizosaccharomyces pombe (strain 972 / ATCC 24843) GN=SPAP11E10.01 PE=2 SV=1//4.39e-44
VIT_05s0077g00730	700.625	163.93	2.0956	0.00027883	0.0092584	sp|Q9FGZ4|WRK48_ARATH Probable WRKY transcription factor 48 OS=Arabidopsis thaliana GN=WRKY48 PE=2 SV=1//4.02489e-43
VIT_07s0255g00090	107.371	25.1437	2.0943	2.136e-07	2.0998e-05	sp|Q9SZ46|C82C4_ARATH Cytochrome P450 82C4 OS=Arabidopsis thaliana GN=CYP82C4 PE=2 SV=1//0
VIT_19s0014g02120	245.291	57.8288	2.0846	5.8876e-11	1.4495e-08	-//-
VIT_04s0044g00750	475.658	112.229	2.0835	1.1576e-13	5.3729e-11	sp|Q39202|RLK1_ARATH G-type lectin S-receptor-like serine/threonine-protein kinase RLK1 OS=Arabidopsis thaliana GN=RLK1 PE=2 SV=2//7.82785e-117
VIT_01s0026g01870	82.3635	19.4638	2.0812	0.00094882	0.024713	sp|O49840|APK2B_ARATH Protein kinase 2B, chloroplastic OS=Arabidopsis thaliana GN=APK2B PE=1 SV=1//8.59683e-112
Novel00536	41.963	9.93921	2.0779	0.00048733	0.014683	sp|Q8RXS5|DRL40_ARATH Probable disease resistance protein At5g63020 OS=Arabidopsis thaliana GN=At5g63020 PE=2 SV=2//4.12877e-123
VIT_07s0031g02400	118.727	28.1428	2.0768	0.00013693	0.0051349	sp|B9EXZ6|BAT1_ORYSJ Amino-acid permease BAT1 homolog OS=Oryza sativa subsp. japonica GN=BAT1 PE=2 SV=1//3.64994e-138
VIT_16s0039g01070	7378.13	1769.26	2.0601	4.7047e-05	0.0020763	sp|Q03663|GSTX2_TOBAC Probable glutathione S-transferase OS=Nicotiana tabacum PE=2 SV=1//1.08904e-54
VIT_04s0044g01430	4737.17	1136.31	2.0597	2.8386e-07	2.6969e-05	-//-
VIT_00s0780g00040	2184.32	524.771	2.0574	2.7417e-09	4.5129e-07	sp|Q9LY87|RGLG2_ARATH E3 ubiquitin-protein ligase RGLG2 OS=Arabidopsis thaliana GN=RGLG2 PE=1 SV=1//1.62553e-169
VIT_00s0302g00020	145.209	34.8898	2.0573	0.00078799	0.021166	sp|Q9SX98|LHTL8_ARATH Lysine histidine transporter-like 8 OS=Arabidopsis thaliana GN=AATL1 PE=1 SV=1//0
VIT_08s0040g02730	211.872	51.0391	2.0535	0.0013963	0.033674	sp|Q9VSJ8|EXOC7_DROME Exocyst complex component 7 OS=Drosophila melanogaster GN=exo70 PE=1 SV=2//5.09814e-10
VIT_03s0088g00750	759.529	183.842	2.0466	8.3669e-07	6.9467e-05	sp|P11670|PRB1_TOBAC Basic form of pathogenesis-related protein 1 OS=Nicotiana tabacum PE=3 SV=1//3.50039e-72
VIT_06s0061g01480	3639.75	882.714	2.0438	5.1408e-09	7.9533e-07	sp|Q2PCF1|PDR2_NICPL Pleiotropic drug resistance protein 2 OS=Nicotiana plumbaginifolia GN=PDR2 PE=2 SV=1//0
VIT_10s0042g01180	63.6363	15.4669	2.0407	0.0020564	0.045414	sp|Q9SHF3|AGO2_ARATH Protein argonaute 2 OS=Arabidopsis thaliana GN=AGO2 PE=1 SV=1//0
VIT_07s0104g01260	574.914	140.255	2.0353	2.6773e-05	0.0012913	sp|Q9FVQ0|YUC10_ARATH Flavin-containing monooxygenase YUCCA10 OS=Arabidopsis thaliana GN=YUC10 PE=2 SV=1//1.49567e-137
VIT_13s0019g02300	619.169	151.739	2.0287	1.4337e-06	0.00010971	sp|Q9LZM4|WAKLQ_ARATH Wall-associated receptor kinase-like 20 OS=Arabidopsis thaliana GN=WAKL20 PE=2 SV=1//0
VIT_14s0036g00520	5510.58	1351.73	2.0274	5.0256e-19	6.7754e-16	sp|O07051|LTAA_AERJA L-allo-threonine aldolase OS=Aeromonas jandaei GN=ltaA PE=1 SV=1//9.7982e-97
VIT_08s0105g00380	2575.97	633.468	2.0238	0.0007547	0.020408	sp|Q7XZQ6|FLS_PETCR Flavonol synthase/flavanone 3-hydroxylase OS=Petroselinum crispum GN=FLS PE=1 SV=1//1.28832e-74
VIT_07s0031g00880	987.043	243.532	2.019	6.1231e-07	5.3177e-05	-//-
VIT_03s0017g02170	7712.91	1910.57	2.0133	3.338e-05	0.0015595	sp|Q6L8G0|ZIP5_ORYSJ Zinc transporter 5 OS=Oryza sativa subsp. japonica GN=ZIP5 PE=2 SV=1//7.10589e-104
VIT_12s0057g00110	142.313	35.4711	2.0044	1.7386e-07	1.7517e-05	-//-
VIT_17s0000g03350	60.5519	15.1339	2.0004	6.014e-05	0.0025187	sp|P0C5E2|Y1839_ARATH Probable serine/threonine-protein kinase At1g18390 OS=Arabidopsis thaliana GN=At1g18390 PE=1 SV=2//1.04734e-12
VIT_07s0141g00930	557.53	140.245	1.9911	7.0402e-07	5.9322e-05	sp|Q9LV60|CRR55_ARATH Cysteine-rich repeat secretory protein 55 OS=Arabidopsis thaliana GN=CRRSP55 PE=2 SV=1//1.15386e-91
VIT_00s0434g00090	655.838	165.057	1.9904	0.0010454	0.026834	sp|Q9LX20|ASPL1_ARATH Aspartic proteinase-like protein 1 OS=Arabidopsis thaliana GN=At5g10080 PE=1 SV=1//6.65154e-17
VIT_05s0020g03870	550.821	140.027	1.9759	0.0010327	0.026627	sp|Q2MHE4|HT1_ARATH Serine/threonine-protein kinase HT1 OS=Arabidopsis thaliana GN=HT1 PE=1 SV=1//2.3847e-66
VIT_02s0025g04320	450.416	114.572	1.975	2.7558e-10	5.9107e-08	sp|P81370|TLP_ACTDE Thaumatin-like protein OS=Actinidia deliciosa GN=tlp PE=1 SV=2//1.31314e-44
VIT_01s0011g02480	2102.53	534.841	1.9749	0.0011232	0.028393	sp|Q9SX33|ALA9_ARATH Putative phospholipid-transporting ATPase 9 OS=Arabidopsis thaliana GN=ALA9 PE=2 SV=1//0
VIT_18s0001g07380	2270.77	579.723	1.9697	5.3316e-12	1.735e-09	sp|Q9S7C9|ESCA_ARATH Putative DNA-binding protein ESCAROLA OS=Arabidopsis thaliana GN=ESC PE=2 SV=1//6.00736e-14
Novel00561	123.66	31.8861	1.9554	3.4645e-07	3.2265e-05	-//-
Novel01616	69.7464	17.9887	1.955	0.00035447	0.011301	-//-
VIT_04s0008g04180	124.334	32.152	1.9512	0.0022456	0.048734	sp|Q54GU0|ARSB_DICDI Putative transporter arsB OS=Dictyostelium discoideum GN=arsB PE=2 SV=1//1.76459e-59
VIT_03s0091g00670	511.521	132.834	1.9452	2.0577e-07	2.037e-05	sp|Q9SN23|LBD38_ARATH LOB domain-containing protein 38 OS=Arabidopsis thaliana GN=LBD38 PE=2 SV=1//1.2508e-62
VIT_07s0005g04890	4464.38	1166.92	1.9357	2.2146e-12	7.9368e-10	sp|Q9FQA3|GST23_MAIZE Glutathione transferase GST 23 OS=Zea mays PE=2 SV=1//5.56012e-66
VIT_12s0057g00150	385.984	101.152	1.932	6.3007e-07	5.4552e-05	-//-
VIT_12s0059g01380	17938.2	4708.12	1.9298	0.00013148	0.0049634	sp|Q08507|ACCO3_PETHY 1-aminocyclopropane-1-carboxylate oxidase 3 OS=Petunia hybrida GN=ACO3 PE=3 SV=1//0
VIT_19s0027g00020	371.189	97.45	1.9294	1.6493e-06	0.00012364	sp|A2YBX5|G11A_ORYSI Protein kinase G11A OS=Oryza sativa subsp. indica GN=OsI_021818 PE=2 SV=1//9.52699e-100
VIT_05s0077g01150	7239.09	1901.09	1.929	0.00035394	0.011297	sp|P52407|E13B_HEVBR Glucan endo-1,3-beta-glucosidase, basic vacuolar isoform OS=Hevea brasiliensis GN=HGN1 PE=1 SV=2//0
Novel00313	60.5506	15.9122	1.928	0.00041396	0.012795	-//-
VIT_14s0108g00930	8158.1	2149.9	1.924	1.2718e-08	1.7228e-06	-//-
VIT_11s0016g02970	70.8442	18.8016	1.9138	3.9609e-05	0.0018058	sp|Q9FJV0|M2K6_ARATH Mitogen-activated protein kinase kinase 6 OS=Arabidopsis thaliana GN=MKK6 PE=1 SV=1//0
VIT_08s0007g02100	702.848	186.677	1.9127	0.00051253	0.015291	sp|P0C8Q4|Y4990_ARATH Uncharacterized protein At4g19900 OS=Arabidopsis thaliana GN=At4g19900 PE=2 SV=1//2.69211e-37
VIT_17s0000g00730	752.507	201.191	1.9031	3.1871e-12	1.1004e-09	-//-
VIT_01s0011g06500	694.028	186.001	1.8997	4.6017e-06	0.00028634	sp|Q9SQ64|COR2_PAPSO Non-functional NADPH-dependent codeinone reductase 2 OS=Papaver somniferum GN=COR2 PE=1 SV=1//6.92898e-122
VIT_06s0004g07230	672.384	180.209	1.8996	2.4787e-05	0.001211	sp|O64733|U87A2_ARATH UDP-glycosyltransferase 87A2 OS=Arabidopsis thaliana GN=UGT87A2 PE=2 SV=1//4.88445e-128
VIT_01s0011g02600	145.582	39.0523	1.8984	7.7059e-07	6.4547e-05	-//-
VIT_04s0008g01380	1270.79	341.029	1.8978	0.00023389	0.0080854	sp|Q17QR8|HARB1_BOVIN Putative nuclease HARBI1 OS=Bos taurus GN=HARBI1 PE=2 SV=1//1.68762e-21
VIT_04s0044g00870	422.843	113.491	1.8976	0.0017624	0.040142	sp|Q9FLF4|PUB27_ARATH U-box domain-containing protein 27 OS=Arabidopsis thaliana GN=PUB27 PE=2 SV=1//6.46865e-148
VIT_07s0031g00670	2797.01	752.398	1.8943	4.3683e-09	6.8329e-07	sp|P22335|HSF24_SOLPE Heat shock factor protein HSF24 OS=Solanum peruvianum GN=HSF24 PE=2 SV=1//3.96536e-109
VIT_13s0019g01490	1041.78	280.513	1.8929	0.00017835	0.006416	sp|Q0JHU5|ERG1_ORYSJ Elicitor-responsive protein 1 OS=Oryza sativa subsp. japonica GN=ERG1 PE=2 SV=1//3.99389e-53
Novel02087	59.457	16.1615	1.8793	0.00027731	0.0092258	-//-
VIT_19s0015g01440	453.646	123.43	1.8779	0.0017089	0.03927	sp|Q9SD53|Y3720_ARATH UPF0481 protein At3g47200 OS=Arabidopsis thaliana GN=At3g47200 PE=1 SV=1//3.74669e-56
VIT_14s0066g02610	631.448	171.906	1.877	1.6725e-07	1.6911e-05	-//-
VIT_19s0014g01360	163.342	44.5381	1.8748	1.8948e-05	0.00096484	sp|Q39688|EP1G_DAUCA Epidermis-specific secreted glycoprotein EP1 OS=Daucus carota GN=EP1 PE=1 SV=1//1.69172e-101
VIT_14s0068g01360	190.369	52.0946	1.8696	3.1537e-08	3.9508e-06	sp|Q9LYV6|GEML5_ARATH GEM-like protein 5 OS=Arabidopsis thaliana GN=At5g13200 PE=1 SV=1//3.24795e-102
VIT_12s0059g01580	293.192	80.3082	1.8682	0.00075104	0.02033	-//-
VIT_08s0007g07390	90.9438	25.0407	1.8607	0.00018321	0.0065493	-//-
VIT_09s0096g00930	91.8221	25.3206	1.8585	0.0018661	0.041766	sp|Q9SX38|DRL4_ARATH Putative disease resistance protein At1g50180 OS=Arabidopsis thaliana GN=At1g50180 PE=2 SV=2//9.85575e-58
VIT_16s0050g01550	741.831	205.816	1.8497	0.0012785	0.031311	sp|Q9LHP4|RCH2_ARATH Receptor-like protein kinase 2 OS=Arabidopsis thaliana GN=RCH2 PE=1 SV=1//6.94933e-12
VIT_01s0026g00910	245.409	68.3233	1.8447	0.00015928	0.0058276	-//-
VIT_08s0007g00850	42.6501	11.9014	1.8414	0.0015003	0.035546	sp|C0LGT6|EFR_ARATH LRR receptor-like serine/threonine-protein kinase EFR OS=Arabidopsis thaliana GN=EFR PE=1 SV=1//0
VIT_00s0179g00350	2207.14	616	1.8412	2.992e-07	2.8142e-05	sp|Q43117|KPYA_RICCO Pyruvate kinase isozyme A, chloroplastic OS=Ricinus communis PE=1 SV=1//0
VIT_02s0236g00060	416.335	116.265	1.8403	0.0001937	0.0068549	-//-
VIT_12s0028g01650	555.507	156.129	1.8311	2.062e-08	2.6658e-06	sp|Q8RWZ5|SD25_ARATH G-type lectin S-receptor-like serine/threonine-protein kinase SD2-5 OS=Arabidopsis thaliana GN=SD25 PE=1 SV=1//3.07658e-109
VIT_19s0015g02730	198.832	55.9148	1.8302	5.4906e-05	0.0023553	sp|P49332|GSTXC_TOBAC Probable glutathione S-transferase parC OS=Nicotiana tabacum GN=PARC PE=2 SV=1//1.58695e-104
VIT_01s0127g00560	34661.8	9763.72	1.8278	7.5128e-09	1.1136e-06	sp|O80763|NRX1_ARATH Probable nucleoredoxin 1 OS=Arabidopsis thaliana GN=At1g60420 PE=1 SV=1//0
VIT_06s0004g01400	1029.19	290.992	1.8225	8.0587e-14	3.8671e-11	sp|Q39202|RLK1_ARATH G-type lectin S-receptor-like serine/threonine-protein kinase RLK1 OS=Arabidopsis thaliana GN=RLK1 PE=2 SV=2//3.60905e-08
VIT_14s0066g01150	3179.34	899.568	1.8214	0.0014695	0.035038	sp|Q9S9N9|CCR1_ARATH Cinnamoyl-CoA reductase 1 OS=Arabidopsis thaliana GN=CCR1 PE=1 SV=1//3.5742e-31
Novel04303	68.4665	19.4015	1.8192	0.00015873	0.0058213	sp|Q40392|TMVRN_NICGU TMV resistance protein N OS=Nicotiana glutinosa GN=N PE=1 SV=1//8.11056e-14
VIT_03s0038g00230	2104.23	600.571	1.8089	7.154e-10	1.3503e-07	sp|Q9SDZ9|PPAF2_IPOBA Purple acid phosphatase 2 OS=Ipomoea batatas GN=PAP2 PE=1 SV=1//0
VIT_08s0058g00060	74.7531	21.3516	1.8078	9.4446e-05	0.0037317	sp|Q9C9H7|RLP12_ARATH Receptor-like protein 12 OS=Arabidopsis thaliana GN=RLP12 PE=2 SV=2//3.9915e-10
VIT_00s0340g00050	958.021	274.354	1.804	0.00059906	0.017342	sp|O04478|GUN7_ARATH Endoglucanase 7 OS=Arabidopsis thaliana GN=KOR2 PE=2 SV=1//2.01889e-150
VIT_19s0015g01540	48.1161	13.8199	1.7998	0.0014153	0.034034	sp|Q9LF46|HACL_ARATH 2-hydroxyacyl-CoA lyase OS=Arabidopsis thaliana GN=HACL PE=2 SV=1//1.16924e-62
VIT_00s0510g00050	2187.97	628.816	1.7989	0.0015991	0.037231	sp|Q9LX20|ASPL1_ARATH Aspartic proteinase-like protein 1 OS=Arabidopsis thaliana GN=At5g10080 PE=1 SV=1//5.69114e-41
Novel02840	953.618	274.665	1.7957	3.0836e-13	1.2839e-10	-//-
VIT_02s0154g00170	337.517	97.259	1.7951	4.149e-05	0.0018795	sp|Q9C8U0|GSXL5_ARATH Flavin-containing monooxygenase FMO GS-OX-like 5 OS=Arabidopsis thaliana GN=At1g63370 PE=2 SV=2//0
VIT_15s0046g01140	5210.03	1502.24	1.7942	1.1557e-06	9.1653e-05	sp|Q9SKD9|WRK46_ARATH Probable WRKY transcription factor 46 OS=Arabidopsis thaliana GN=WRKY46 PE=2 SV=1//5.92694e-48
VIT_07s0197g00130	512.706	147.935	1.7932	9.7909e-09	1.393e-06	sp|Q9FKZ1|DRL42_ARATH Probable disease resistance protein At5g66900 OS=Arabidopsis thaliana GN=At5g66900 PE=2 SV=1//3.14507e-12
VIT_06s0009g01620	1465.67	423.141	1.7924	3.3842e-06	0.00022334	sp|Q8VZ13|Y1816_ARATH Uncharacterized protein At1g08160 OS=Arabidopsis thaliana GN=At1g08160 PE=2 SV=1//1.02979e-07
VIT_13s0047g00060	62.3733	18.0596	1.7882	0.0012343	0.030467	sp|P0C897|Y3264_ARATH Putative UPF0481 protein At3g02645 OS=Arabidopsis thaliana GN=At3g02645 PE=3 SV=1//4.03552e-45
VIT_06s0004g01670	2269.35	657.133	1.788	0.00017637	0.006353	sp|Q9LXV0|U92A1_ARATH UDP-glycosyltransferase 92A1 OS=Arabidopsis thaliana GN=UGT92A1 PE=2 SV=1//0
VIT_13s0067g03130	65.4751	18.9701	1.7872	0.00022822	0.0079281	sp|Q9SHB5|WRK55_ARATH WRKY transcription factor 55 OS=Arabidopsis thaliana GN=WRKY55 PE=2 SV=1//1.71031e-47
VIT_13s0067g03140	4592.12	1332.56	1.785	4.1706e-05	0.0018862	sp|Q9LY00|WRK70_ARATH Probable WRKY transcription factor 70 OS=Arabidopsis thaliana GN=WRKY70 PE=2 SV=1//7.85835e-43
VIT_05s0077g01720	1388.49	407.048	1.7702	2.072e-06	0.00014666	-//-
VIT_17s0000g01400	2595.81	769.049	1.755	7.2914e-06	0.00042977	sp|Q5MAU8|PPA27_ARATH Probable inactive purple acid phosphatase 27 OS=Arabidopsis thaliana GN=PAP27 PE=2 SV=1//0
VIT_04s0044g01020	243.918	72.3025	1.7543	8.2094e-09	1.2043e-06	sp|Q9LXD9|PME51_ARATH Probable pectinesterase/pectinesterase inhibitor 51 OS=Arabidopsis thaliana GN=PME51 PE=2 SV=1//1.86212e-67
Novel01595	42.1151	12.5041	1.7519	0.0022481	0.048734	-//-
VIT_14s0108g00890	1387.42	411.952	1.7519	6.6242e-05	0.0027499	sp|Q8L7F9|B3GTF_ARATH Beta-1,3-galactosyltransferase 15 OS=Arabidopsis thaliana GN=B3GALT15 PE=2 SV=1//0
VIT_12s0057g00140	383.699	114.024	1.7506	2.7401e-05	0.0013141	-//-
VIT_04s0008g05550	143.631	42.7636	1.7479	1.8132e-06	0.00013234	sp|C0LGH2|Y1561_ARATH Probable LRR receptor-like serine/threonine-protein kinase At1g56130 OS=Arabidopsis thaliana GN=At1g56130 PE=1 SV=2//8.60957e-152
VIT_00s0780g00030	11631	3466.26	1.7465	7.9469e-15	4.3268e-12	-//-
VIT_06s0004g04150	1018.44	304.093	1.7438	9.0692e-08	1.0219e-05	-//-
VIT_06s0004g02360	1102.81	330.222	1.7397	6.7663e-11	1.6373e-08	-//-
VIT_05s0049g01290	148.566	44.487	1.7396	0.00061249	0.017623	sp|Q9LW60|P2C44_ARATH Putative protein phosphatase 2C-like protein 44 OS=Arabidopsis thaliana GN=At3g23360 PE=5 SV=1//1.95329e-77
VIT_04s0008g00280	48.1496	14.4727	1.7342	0.0013602	0.032959	sp|Q42400|AAP1_ARATH Amino acid permease 1 OS=Arabidopsis thaliana GN=AAP1 PE=1 SV=1//1.56643e-163
VIT_08s0007g07730	408.394	123.245	1.7284	9.6279e-10	1.7473e-07	sp|Q42798|C93A1_SOYBN Cytochrome P450 93A1 OS=Glycine max GN=CYP93A1 PE=2 SV=1//0
VIT_16s0039g01330	690.253	208.806	1.725	0.00095902	0.024887	sp|Q3ECH2|Y1670_ARATH Probable receptor-like protein kinase At1g67000 OS=Arabidopsis thaliana GN=At1g67000 PE=2 SV=2//2.52117e-99
VIT_14s0030g02170	1657.99	503.484	1.7194	0.00044557	0.013638	-//-
VIT_14s0006g02630	131.044	39.8491	1.7174	0.00097457	0.025244	sp|Q3ECH2|Y1670_ARATH Probable receptor-like protein kinase At1g67000 OS=Arabidopsis thaliana GN=At1g67000 PE=2 SV=2//3.31409e-15
VIT_12s0035g00350	852.161	259.76	1.7139	5.1299e-05	0.002214	sp|Q54DY9|BCS1B_DICDI Probable mitochondrial chaperone BCS1-B OS=Dictyostelium discoideum GN=bcsl1b PE=3 SV=1//1.36334e-30
VIT_14s0060g02300	677.394	206.787	1.7119	0.0016582	0.038418	-//-
Novel02043	208.311	63.6509	1.7105	2.5649e-05	0.0012477	sp|Q8RZB5|CML10_ORYSJ Probable calcium-binding protein CML10 OS=Oryza sativa subsp. japonica GN=CML10 PE=2 SV=1//1.19126e-08
VIT_00s0262g00010	1109.6	339.412	1.7089	5.1071e-05	0.0022075	sp|Q8S9L6|CRK29_ARATH Cysteine-rich receptor-like protein kinase 29 OS=Arabidopsis thaliana GN=CRK29 PE=2 SV=1//0
VIT_18s0001g14500	43898.2	13472.3	1.7042	3.2201e-06	0.00021493	sp|P35016|ENPL_CATRO Endoplasmin homolog OS=Catharanthus roseus GN=HSP90 PE=2 SV=1//0
VIT_05s0102g00200	164.536	50.6561	1.6996	1.0723e-06	8.5515e-05	-//-
VIT_16s0050g01250	7479.21	2305.93	1.6975	3.1686e-05	0.0014902	sp|Q6L440|R1A3_SOLDE Putative late blight resistance protein homolog R1A-3 OS=Solanum demissum GN=R1A-3 PE=5 SV=2//2.27116e-07
VIT_01s0011g05950	300.091	92.569	1.6968	1.9503e-05	0.00098778	sp|Q8L612|MACP1_ARATH MACPF domain-containing protein At1g14780 OS=Arabidopsis thaliana GN=At1g14780 PE=2 SV=1//0
VIT_11s0052g01730	52.0772	16.0677	1.6965	0.0013211	0.03216	sp|Q6YU51|DXS2_ORYSJ Probable 1-deoxy-D-xylulose-5-phosphate synthase 2, chloroplastic OS=Oryza sativa subsp. japonica GN=Os07g0190000 PE=2 SV=1//0
VIT_10s0003g01170	1024	316.08	1.6959	0.0013563	0.032904	sp|Q9LET0|BH107_ARATH Putative transcription factor bHLH107 OS=Arabidopsis thaliana GN=BHLH107 PE=2 SV=1//8.99213e-08
VIT_07s0031g01920	232.392	71.8356	1.6938	8.996e-05	0.0035993	sp|Q9ZVM9|Y1461_ARATH Probable serine/threonine-protein kinase At1g54610 OS=Arabidopsis thaliana GN=At1g54610 PE=1 SV=1//1.69819e-134
VIT_18s0072g00990	1954.36	604.708	1.6924	3.4872e-08	4.3303e-06	sp|O22938|Y2182_ARATH Leucine-rich repeat receptor-like tyrosine-protein kinase At2g41820 OS=Arabidopsis thaliana GN=At2g41820 PE=1 SV=1//1.87609e-36
VIT_06s0004g00690	68.0607	21.0772	1.6911	0.00025509	0.0086701	-//-
VIT_13s0067g02630	472.559	146.687	1.6878	0.00045171	0.013781	-//-
Novel04256	62.3478	19.3922	1.6849	0.0004005	0.012447	sp|Q7XUK4|GUN12_ORYSJ Endoglucanase 12 OS=Oryza sativa subsp. japonica GN=GLU3 PE=2 SV=2//9.65349e-57
VIT_11s0016g01970	456.602	142.057	1.6845	0.0021737	0.047524	-//-
VIT_10s0003g01160	2836.77	885.866	1.6791	0.00039527	0.012352	sp|Q9XEF0|BH051_ARATH Transcription factor bHLH51 OS=Arabidopsis thaliana GN=BHLH51 PE=2 SV=1//1.84963e-21
VIT_17s0000g01280	357.657	111.985	1.6753	5.2405e-09	8.0636e-07	sp|Q9FYA2|WRK75_ARATH Probable WRKY transcription factor 75 OS=Arabidopsis thaliana GN=WRKY75 PE=2 SV=1//7.43629e-52
VIT_18s0001g06320	164.209	51.4279	1.6749	6.7685e-07	5.772e-05	sp|Q556I2|AEDO_DICDI Probable 2-aminoethanethiol dioxygenase OS=Dictyostelium discoideum GN=ado-1 PE=3 SV=2//7.78338e-20
VIT_09s0002g01680	166.002	52.1959	1.6692	0.00039911	0.012417	sp|Q9SF32|IQD1_ARATH Protein IQ-DOMAIN 1 OS=Arabidopsis thaliana GN=IQD1 PE=1 SV=1//1.80186e-09
VIT_17s0000g06710	1433.15	452.986	1.6617	0.0011131	0.028189	sp|C0LGJ1|Y1743_ARATH Probable LRR receptor-like serine/threonine-protein kinase At1g74360 OS=Arabidopsis thaliana GN=At1g74360 PE=1 SV=1//0
VIT_16s0098g00460	447.04	141.966	1.6549	0.00085155	0.022617	sp|Q680C0|GDL62_ARATH GDSL esterase/lipase At4g10955 OS=Arabidopsis thaliana GN=At4g10955 PE=2 SV=1//2.24574e-67
VIT_04s0008g01800	185.619	59.0152	1.6532	7.0372e-07	5.9322e-05	sp|P10290|MYBC_MAIZE Anthocyanin regulatory C1 protein OS=Zea mays GN=C1 PE=2 SV=1//2.25464e-62
VIT_03s0038g04510	4630.43	1473.9	1.6515	5.5952e-05	0.0023821	sp|Q9P6Q3|BCS1_SCHPO Probable mitochondrial chaperone bcs1 OS=Schizosaccharomyces pombe (strain 972 / ATCC 24843) GN=SPAC644.07 PE=2 SV=1//4.93226e-31
VIT_18s0075g00520	408.856	130.912	1.643	1.8429e-05	0.00094179	sp|O64798|Y1747_ARATH Inactive serine/threonine-protein kinase At1g67470 OS=Arabidopsis thaliana GN=At1g67470 PE=2 SV=1//1.11884e-52
VIT_14s0128g00790	614.076	196.648	1.6428	3.4018e-07	3.1786e-05	sp|Q43191|LOX15_SOLTU Probable linoleate 9S-lipoxygenase 5 OS=Solanum tuberosum GN=LOX1.5 PE=2 SV=1//0
VIT_04s0008g05760	10829.9	3473.04	1.6407	0.0008047	0.021575	sp|Q9SAH7|WRK40_ARATH Probable WRKY transcription factor 40 OS=Arabidopsis thaliana GN=WRKY40 PE=1 SV=1//4.57063e-77
VIT_01s0010g02770	639.132	205.765	1.6351	9.766e-06	0.0005486	sp|Q08480|KAD2_ORYSJ Adenylate kinase B OS=Oryza sativa subsp. japonica GN=ADK-B PE=2 SV=1//6.1005e-159
VIT_04s0023g02210	3452.3	1112.68	1.6335	1.4193e-05	0.00076104	sp|Q9FYZ9|BAMT_ANTMA Benzoate carboxyl methyltransferase OS=Antirrhinum majus GN=BAMT PE=1 SV=1//9.76928e-118
VIT_18s0122g00590	510.448	164.518	1.6335	0.00029101	0.0096363	sp|Q9S7C9|ESCA_ARATH Putative DNA-binding protein ESCAROLA OS=Arabidopsis thaliana GN=ESC PE=2 SV=1//1.57137e-43
VIT_12s0055g01280	719.539	232.912	1.6273	1.0344e-07	1.1178e-05	sp|Q94F62|BAK1_ARATH BRASSINOSTEROID INSENSITIVE 1-associated receptor kinase 1 OS=Arabidopsis thaliana GN=BAK1 PE=1 SV=2//0
VIT_14s0066g02080	106.843	34.716	1.6218	0.00044097	0.013512	-//-
VIT_08s0058g00040	494.149	160.755	1.6201	2.6791e-09	4.4358e-07	sp|C0LGQ5|GSO1_ARATH LRR receptor-like serine/threonine-protein kinase GSO1 OS=Arabidopsis thaliana GN=GSO1 PE=2 SV=1//8.63244e-74
VIT_04s0069g00860	537.639	174.955	1.6197	0.00091602	0.023947	sp|Q9SJA7|SOX_ARATH Probable sarcosine oxidase OS=Arabidopsis thaliana GN=At2g24580 PE=2 SV=1//0
VIT_00s0515g00020	163.422	53.4805	1.6115	3.7399e-06	0.00024397	sp|Q9FJK8|RP8L4_ARATH Probable disease resistance RPP8-like protein 4 OS=Arabidopsis thaliana GN=RPP8L4 PE=2 SV=1//1.14402e-103
VIT_09s0096g00090	9440.89	3094.5	1.6092	8.301e-13	3.2641e-10	sp|F4JMJ1|HSP7R_ARATH Heat shock 70 kDa protein 17 OS=Arabidopsis thaliana GN=HSP70-17 PE=2 SV=1//0
VIT_04s0008g04810	1941.98	639.331	1.6029	7.0306e-12	2.0953e-09	-//-
VIT_18s0001g09730	160.357	52.8425	1.6015	4.3434e-06	0.00027326	sp|P17801|KPRO_MAIZE Putative receptor protein kinase ZmPK1 OS=Zea mays GN=PK1 PE=2 SV=2//1.65307e-178
VIT_17s0000g07560	12531.3	4131.54	1.6008	3.2263e-06	0.00021493	-//-
VIT_05s0077g01570	143846	47472.3	1.5994	1.5458e-05	0.00081804	sp|O50001|PRU1_PRUAR Major allergen Pru ar 1 OS=Prunus armeniaca PE=1 SV=1//4.19853e-57
VIT_00s0340g00060	308.993	102.098	1.5976	9.3766e-06	0.00053307	sp|O04478|GUN7_ARATH Endoglucanase 7 OS=Arabidopsis thaliana GN=KOR2 PE=2 SV=1//5.53954e-37
VIT_18s0001g06610	1434.71	474.492	1.5963	2.3401e-07	2.2845e-05	-//-
VIT_06s0061g01490	681.654	225.485	1.596	1.5233e-08	2.0154e-06	sp|Q2PCF1|PDR2_NICPL Pleiotropic drug resistance protein 2 OS=Nicotiana plumbaginifolia GN=PDR2 PE=2 SV=1//0
VIT_09s0018g00780	158.587	52.6266	1.5914	4.079e-06	0.00026069	sp|C0LGQ5|GSO1_ARATH LRR receptor-like serine/threonine-protein kinase GSO1 OS=Arabidopsis thaliana GN=GSO1 PE=2 SV=1//2.63109e-73
VIT_00s2547g00010	512.838	170.279	1.5906	7.2595e-08	8.3549e-06	-//-
VIT_06s0004g01470	1111.44	369.474	1.5889	0.00064535	0.018253	sp|O24370|LOX21_SOLTU Linoleate 13S-lipoxygenase 2-1, chloroplastic OS=Solanum tuberosum GN=LOX2.1 PE=1 SV=1//0
VIT_16s0013g00890	3556.9	1188.06	1.582	1.2328e-05	0.00067338	sp|Q9LW50|ERF2_NICSY Ethylene-responsive transcription factor 2 OS=Nicotiana sylvestris GN=ERF2 PE=2 SV=1//4.35678e-69
VIT_19s0014g02620	71.6972	24.0401	1.5765	0.00073324	0.019995	sp|O64477|Y2913_ARATH G-type lectin S-receptor-like serine/threonine-protein kinase At2g19130 OS=Arabidopsis thaliana GN=At2g19130 PE=2 SV=1//0
VIT_04s0008g00150	191.582	64.2509	1.5762	1.0275e-06	8.2175e-05	sp|Q9FIW5|NAC94_ARATH Putative NAC domain-containing protein 94 OS=Arabidopsis thaliana GN=ANAC094 PE=2 SV=1//3.90995e-49
VIT_04s0044g01010	384.605	129.581	1.5695	1.0098e-08	1.4199e-06	sp|Q9LXD9|PME51_ARATH Probable pectinesterase/pectinesterase inhibitor 51 OS=Arabidopsis thaliana GN=PME51 PE=2 SV=1//1.29103e-121
VIT_04s0008g07010	122.976	41.5491	1.5655	2.4809e-05	0.001211	sp|Q8S944|DRP3A_ARATH Dynamin-related protein 3A OS=Arabidopsis thaliana GN=DRP3A PE=1 SV=2//0
VIT_18s0001g08660	241.788	81.7097	1.5652	5.6893e-05	0.0024099	-//-
VIT_14s0060g00120	9196.36	3114.58	1.562	0.00014259	0.0053048	sp|Q6I544|GL52_ORYSJ Germin-like protein 5-1 OS=Oryza sativa subsp. japonica GN=Os05g0277500 PE=2 SV=1//2.13936e-111
Novel02070	2904.79	986.225	1.5584	0.0017343	0.039599	-//-
VIT_02s0025g00350	2479.36	842.177	1.5578	1.1538e-08	1.5935e-06	sp|Q6L440|R1A3_SOLDE Putative late blight resistance protein homolog R1A-3 OS=Solanum demissum GN=R1A-3 PE=5 SV=2//4.82201e-06
VIT_05s0020g04000	845.213	287.624	1.5551	5.2418e-06	0.00031847	sp|Q9CY62|RN181_MOUSE E3 ubiquitin-protein ligase RNF181 OS=Mus musculus GN=Rnf181 PE=2 SV=1//7.4715e-10
VIT_14s0108g00100	64.7179	22.0723	1.5519	0.00068836	0.019153	sp|Q8VY01|SCP46_ARATH Serine carboxypeptidase-like 46 OS=Arabidopsis thaliana GN=SCPL46 PE=2 SV=1//6.42771e-142
VIT_03s0038g03220	5725.84	1958.76	1.5475	1.4345e-07	1.4931e-05	sp|O23006|LYM2_ARATH LysM domain-containing GPI-anchored protein 2 OS=Arabidopsis thaliana GN=LYM2 PE=1 SV=1//4.99042e-93
VIT_12s0055g00580	1136.26	388.78	1.5473	1.865e-07	1.8658e-05	sp|C0LGH2|Y1561_ARATH Probable LRR receptor-like serine/threonine-protein kinase At1g56130 OS=Arabidopsis thaliana GN=At1g56130 PE=1 SV=2//0
VIT_17s0000g03340	2130.29	728.957	1.5471	5.6984e-06	0.00034326	sp|P0C5E2|Y1839_ARATH Probable serine/threonine-protein kinase At1g18390 OS=Arabidopsis thaliana GN=At1g18390 PE=1 SV=2//2.79173e-08
Novel03522	261.56	89.6756	1.5444	0.000308	0.010104	-//-
VIT_07s0031g00490	991.35	341.013	1.5396	7.6056e-05	0.0031162	sp|Q93XX5|Y5713_ARATH PI-PLC X domain-containing protein At5g67130 OS=Arabidopsis thaliana GN=At5g67130 PE=1 SV=1//8.42373e-141
VIT_17s0000g07370	644.083	221.68	1.5388	2.131e-09	3.6344e-07	-//-
VIT_05s0077g01860	831.496	286.48	1.5373	1.2785e-06	9.9168e-05	sp|P42736|RAP23_ARATH Ethylene-responsive transcription factor RAP2-3 OS=Arabidopsis thaliana GN=RAP2-3 PE=1 SV=2//8.42489e-36
VIT_04s0023g00830	39431.4	13611.3	1.5345	4.3268e-07	3.9138e-05	sp|O04153|CALR3_ARATH Calreticulin-3 OS=Arabidopsis thaliana GN=CRT3 PE=2 SV=2//0
VIT_16s0050g01650	136.907	47.2599	1.5345	0.00049479	0.014871	-//-
VIT_01s0127g00540	15146.5	5236.89	1.5322	8.9788e-07	7.3683e-05	sp|O80763|NRX1_ARATH Probable nucleoredoxin 1 OS=Arabidopsis thaliana GN=At1g60420 PE=1 SV=1//3.38766e-10
VIT_08s0040g01520	331.986	114.883	1.531	8.4897e-08	9.653e-06	sp|Q9ZQ96|U73C3_ARATH UDP-glycosyltransferase 73C3 OS=Arabidopsis thaliana GN=UGT73C3 PE=2 SV=1//1.03786e-151
VIT_01s0011g04550	1154.84	399.676	1.5308	4.192e-06	0.0002667	-//-
VIT_18s0072g00160	13755.7	4763.22	1.53	1.1313e-11	3.2028e-09	sp|Q96520|PER12_ARATH Peroxidase 12 OS=Arabidopsis thaliana GN=PER12 PE=1 SV=1//6.8891e-154
VIT_17s0119g00120	173.359	60.1434	1.5273	0.00019269	0.006828	sp|P13087|MIRA_RICDU Miraculin OS=Richadella dulcifica PE=1 SV=3//4.91685e-65
VIT_08s0007g02810	566.689	196.673	1.5268	0.00088031	0.023228	sp|Q8GYJ2|Y2608_ARATH B3 domain-containing protein At2g36080 OS=Arabidopsis thaliana GN=ARF31 PE=2 SV=1//7.47095e-70
Novel04238	56.5756	19.7642	1.5173	0.0018334	0.041275	sp|P10978|POLX_TOBAC Retrovirus-related Pol polyprotein from transposon TNT 1-94 OS=Nicotiana tabacum PE=2 SV=1//1.97448e-32
VIT_04s0044g00730	581.482	203.391	1.5155	7.3855e-09	1.1063e-06	sp|Q39202|RLK1_ARATH G-type lectin S-receptor-like serine/threonine-protein kinase RLK1 OS=Arabidopsis thaliana GN=RLK1 PE=2 SV=2//4.64778e-113
VIT_19s0014g02850	217.476	76.09	1.5151	4.4777e-06	0.00027985	sp|Q86A88|DYL_DICDI Dynein light chain, cytoplasmic OS=Dictyostelium discoideum GN=dlcB PE=3 SV=1//4.73231e-18
VIT_03s0063g00060	1073.95	375.973	1.5142	0.0010926	0.027792	sp|O23193|CBSX1_ARATH CBS domain-containing protein CBSX1, chloroplastic OS=Arabidopsis thaliana GN=CBSX1 PE=1 SV=2//7.51779e-89
VIT_03s0097g00070	79.2729	27.8836	1.5074	0.00060418	0.017472	sp|Q9LXA5|LRK91_ARATH L-type lectin-domain containing receptor kinase IX.1 OS=Arabidopsis thaliana GN=LECRK91 PE=2 SV=1//1.86725e-79
VIT_01s0150g00140	451.94	159.237	1.505	2.9604e-06	0.00020052	sp|Q8VYZ0|ORTH2_ARATH E3 ubiquitin-protein ligase ORTHRUS 2 OS=Arabidopsis thaliana GN=ORTH2 PE=1 SV=1//0
VIT_03s0063g00450	117.042	41.3391	1.5014	0.0016126	0.037515	sp|P17859|AMYA_VIGMU Alpha-amylase OS=Vigna mungo GN=AMY1.1 PE=2 SV=1//0
VIT_08s0007g06030	556.416	197.775	1.4923	3.205e-06	0.00021452	sp|P52408|E13B_PRUPE Glucan endo-1,3-beta-glucosidase, basic isoform OS=Prunus persica GN=GNS1 PE=3 SV=1//5.00828e-147
VIT_10s0003g00680	59.9761	21.3943	1.4872	0.0023095	0.049573	sp|Q93YT1|GLR32_ARATH Glutamate receptor 3.2 OS=Arabidopsis thaliana GN=GLR3.2 PE=1 SV=2//1.01679e-64
VIT_02s0025g01070	323.158	115.307	1.4868	0.00023661	0.0081596	-//-
VIT_05s0049g01090	171.921	61.3865	1.4858	0.0012338	0.030467	sp|Q9FQA3|GST23_MAIZE Glutathione transferase GST 23 OS=Zea mays PE=2 SV=1//7.38256e-63
Novel02827	78.7717	28.1617	1.4839	0.00059822	0.017337	sp|P51413|RL172_ARATH 60S ribosomal protein L17-2 OS=Arabidopsis thaliana GN=RPL17B PE=2 SV=2//4.36342e-57
VIT_16s0013g00480	79.1901	28.3559	1.4817	0.00041067	0.012721	-//-
VIT_08s0056g01190	1077.38	386.226	1.48	0.00033222	0.010731	sp|Q9FDW1|MYB44_ARATH Transcription factor MYB44 OS=Arabidopsis thaliana GN=MYB44 PE=2 SV=1//3.68634e-33
VIT_02s0236g00100	5767.43	2068.03	1.4797	3.1289e-05	0.001474	-//-
VIT_19s0014g00810	929.086	333.142	1.4797	0.00054064	0.015928	sp|C0LGG9|Y5344_ARATH Probable LRR receptor-like serine/threonine-protein kinase At1g53440 OS=Arabidopsis thaliana GN=At1g53440 PE=1 SV=2//0
VIT_08s0007g07670	444.479	159.655	1.4772	4.7294e-06	0.00029274	sp|A0SPJ9|NAM2_HORVD NAC transcription factor NAM-2 OS=Hordeum vulgare var. distichum GN=NAM-2 PE=4 SV=1//1.2705e-76
VIT_01s0011g01050	10949.4	3942.34	1.4737	1.2433e-06	9.6973e-05	sp|Q9FYH7|VSR6_ARATH Vacuolar-sorting receptor 6 OS=Arabidopsis thaliana GN=VSR6 PE=2 SV=3//0
VIT_04s0023g01080	838.723	302.402	1.4717	3.6113e-06	0.00023613	sp|O64825|LYK4_ARATH LysM domain receptor-like kinase 4 OS=Arabidopsis thaliana GN=LYK4 PE=1 SV=1//1.10323e-154
VIT_07s0031g00700	171.653	61.9363	1.4706	0.00074029	0.02009	sp|P41210|CATR_ATRNU Caltractin OS=Atriplex nummularia PE=2 SV=1//6.6146e-87
VIT_15s0048g01350	530.055	191.38	1.4697	0.00069064	0.019189	sp|O64640|CXE8_ARATH Probable carboxylesterase 8 OS=Arabidopsis thaliana GN=CXE8 PE=2 SV=1//5.20765e-103
VIT_19s0093g00400	705.516	254.864	1.469	1.8298e-06	0.00013283	sp|P25317|GSTXA_TOBAC Probable glutathione S-transferase parA OS=Nicotiana tabacum GN=PARA PE=2 SV=1//6.72125e-100
VIT_02s0025g04870	2434.62	881.485	1.4657	0.00024122	0.0082882	-//-
Novel01708	1071.52	389.613	1.4595	0.0019165	0.042658	-//-
VIT_10s0003g00980	649.167	236.511	1.4567	5.6254e-07	4.9156e-05	-//-
VIT_17s0000g07400	650.862	237.17	1.4564	9.2887e-09	1.3282e-06	-//-
VIT_00s0283g00030	24077.7	8827.42	1.4476	0.00012088	0.0046247	sp|Q39817|CALX_SOYBN Calnexin homolog OS=Glycine max PE=2 SV=1//0
VIT_00s2607g00010	1788.98	655.99	1.4474	0.0006361	0.018102	sp|Q96255|SERC_ARATH Phosphoserine aminotransferase, chloroplastic OS=Arabidopsis thaliana GN=At4g35630 PE=2 SV=1//0
VIT_02s0012g02190	1596.19	588.314	1.44	4.0939e-08	4.9322e-06	sp|Q9LFL0|CSLD2_ARATH Cellulose synthase-like protein D2 OS=Arabidopsis thaliana GN=CSLD2 PE=1 SV=1//0
VIT_10s0003g00760	78.2995	28.9892	1.4335	0.0012013	0.029886	sp|O81078|GLR29_ARATH Glutamate receptor 2.9 OS=Arabidopsis thaliana GN=GLR2.9 PE=2 SV=1//5.03602e-118
VIT_05s0049g00410	3702.63	1377.58	1.4264	1.5976e-06	0.00012094	sp|Q84MB3|ACCH1_ARATH 1-aminocyclopropane-1-carboxylate oxidase homolog 1 OS=Arabidopsis thaliana GN=At1g06620 PE=2 SV=1//8.48029e-156
VIT_13s0158g00420	185.794	69.1415	1.4261	0.0002651	0.0089282	-//-
VIT_12s0059g02150	3646.4	1359.12	1.4238	0.00064032	0.018183	sp|P49608|ACOC_CUCMA Aconitate hydratase, cytoplasmic OS=Cucurbita maxima PE=2 SV=1//0
Novel01035	101.628	37.9325	1.4218	0.00022325	0.0077709	-//-
VIT_16s0039g00570	3179.52	1186.9	1.4216	6.9634e-10	1.3231e-07	sp|Q8GT20|BEBT_TOBAC Benzyl alcohol O-benzoyltransferase OS=Nicotiana tabacum GN=HSR201 PE=1 SV=1//0
VIT_00s0353g00060	3781.63	1414.49	1.4187	1.4448e-07	1.4983e-05	sp|O81905|SD18_ARATH Receptor-like serine/threonine-protein kinase SD1-8 OS=Arabidopsis thaliana GN=SD18 PE=1 SV=1//0
VIT_17s0000g03560	2505.27	938.028	1.4173	0.00032535	0.010576	sp|Q9LK95|MYB21_ARATH Transcription factor MYB21 OS=Arabidopsis thaliana GN=MYB21 PE=1 SV=1//7.56612e-60
VIT_15s0021g02470	638.71	239.441	1.4155	2.6272e-08	3.3505e-06	sp|P34914|HYES_MOUSE Bifunctional epoxide hydrolase 2 OS=Mus musculus GN=Ephx2 PE=1 SV=2//8.99151e-55
VIT_03s0038g02450	110.112	41.3046	1.4146	0.0011831	0.029591	-//-
VIT_01s0011g06080	8840.48	3316.68	1.4144	1.6211e-10	3.5856e-08	sp|Q9XID3|Y1343_ARATH G-type lectin S-receptor-like serine/threonine-protein kinase At1g34300 OS=Arabidopsis thaliana GN=At1g34300 PE=1 SV=1//3.13891e-121
VIT_18s0001g15660	1849.95	695.534	1.4113	0.0021197	0.046557	sp|P16273|PRPX_HORVU Pathogen-related protein OS=Hordeum vulgare PE=2 SV=2//7.90498e-86
VIT_18s0072g00980	199.086	74.8822	1.4107	1.5153e-05	0.00080642	sp|Q9FL28|FLS2_ARATH LRR receptor-like serine/threonine-protein kinase FLS2 OS=Arabidopsis thaliana GN=FLS2 PE=1 SV=1//1.327e-51
VIT_09s0002g00890	6014.14	2263.5	1.4098	1.9595e-06	0.00013998	sp|Q9LMA8|TI10A_ARATH Protein TIFY 10A OS=Arabidopsis thaliana GN=TIFY10A PE=1 SV=1//6.65087e-42
VIT_04s0008g03840	567.571	213.672	1.4094	0.00027259	0.0091088	sp|Q9C7A2|Y3236_ARATH Ankyrin repeat-containing protein At3g12360 OS=Arabidopsis thaliana GN=At3g12360 PE=2 SV=1//1.35134e-09
VIT_05s0094g01150	155.608	58.7774	1.4046	5.0734e-05	0.0021966	sp|Q39172|P1_ARATH NADP-dependent alkenal double bond reductase P1 OS=Arabidopsis thaliana GN=P1 PE=1 SV=1//1.33962e-163
Novel03778	172.689	65.3476	1.402	2.4854e-05	0.0012111	sp|Q9M020|LRK63_ARATH Lectin-domain containing receptor kinase VI.3 OS=Arabidopsis thaliana GN=LECRK63 PE=2 SV=1//2.12571e-28
VIT_05s0049g01550	12192.6	4616.12	1.4013	2.0422e-06	0.00014491	sp|Q9FNL7|PTR3_ARATH Peptide transporter PTR3-A OS=Arabidopsis thaliana GN=PTR3-A PE=2 SV=1//0
VIT_03s0017g02260	2455.29	932.511	1.3967	0.00012034	0.0046166	sp|Q00451|PRF1_SOLLC 36.4 kDa proline-rich protein OS=Solanum lycopersicum GN=TPRP-F1 PE=2 SV=1//2.84887e-28
VIT_00s1217g00020	198.642	75.6419	1.3929	1.5625e-05	0.00082531	-//-
VIT_05s0077g01970	1243.72	474.641	1.3898	2.5441e-08	3.2592e-06	sp|Q8L9T5|ATL2_ARATH RING-H2 finger protein ATL2 OS=Arabidopsis thaliana GN=ATL2 PE=2 SV=2//9.59156e-65
VIT_11s0016g02850	4190.58	1600.08	1.389	1.276e-06	9.9168e-05	sp|Q94AA4|K6PF3_ARATH 6-phosphofructokinase 3 OS=Arabidopsis thaliana GN=PFK3 PE=1 SV=1//0
VIT_14s0108g00190	1150.32	439.713	1.3874	1.4318e-08	1.9212e-06	sp|Q9GKX6|GALM_PIG Aldose 1-epimerase OS=Sus scrofa GN=GALM PE=2 SV=1//9.19182e-88
VIT_18s0001g11520	119.005	45.5291	1.3862	0.0014173	0.034034	sp|O49858|C82A3_SOYBN Cytochrome P450 82A3 OS=Glycine max GN=CYP82A3 PE=2 SV=1//0
VIT_04s0044g01420	133.31	51.0178	1.3857	7.3875e-05	0.0030356	sp|A7PZL3|PGLR_VITVI Probable polygalacturonase OS=Vitis vinifera GN=GSVIVT00026920001 PE=1 SV=1//7.14604e-136
VIT_04s0008g02520	436.765	167.279	1.3846	3.9152e-07	3.599e-05	sp|Q9XID3|Y1343_ARATH G-type lectin S-receptor-like serine/threonine-protein kinase At1g34300 OS=Arabidopsis thaliana GN=At1g34300 PE=1 SV=1//5.08492e-77
VIT_18s0001g15120	2097.57	803.749	1.3839	0.0020049	0.04438	-//-
VIT_18s0072g01010	169.394	64.9976	1.3819	0.00024568	0.0084108	sp|P35614|ERF1Z_ARATH Eukaryotic peptide chain release factor subunit 1-3 OS=Arabidopsis thaliana GN=ERF1-3 PE=2 SV=1//0
VIT_00s0809g00010	93.4324	35.8969	1.3801	0.00068812	0.019153	-//-
VIT_16s0098g01580	28284.2	10888.1	1.3772	2.3543e-06	0.00016307	sp|Q03685|BIP5_TOBAC Luminal-binding protein 5 OS=Nicotiana tabacum GN=BIP5 PE=2 SV=1//0
VIT_14s0068g00070	322.437	124.18	1.3766	1.6343e-06	0.00012339	sp|Q9SCZ4|FERON_ARATH Receptor-like protein kinase FERONIA OS=Arabidopsis thaliana GN=FER PE=1 SV=1//9.56172e-146
VIT_08s0007g00030	3154.61	1216.76	1.3744	3.9422e-08	4.7697e-06	sp|Q9M353|CHX20_ARATH Cation/H(+) antiporter 20 OS=Arabidopsis thaliana GN=CHX20 PE=2 SV=1//0
VIT_14s0066g01570	532.834	205.606	1.3738	0.00028749	0.0095308	-//-
VIT_16s0050g00270	266.276	102.759	1.3737	0.0001863	0.0066345	sp|Q9C9H7|RLP12_ARATH Receptor-like protein 12 OS=Arabidopsis thaliana GN=RLP12 PE=2 SV=2//1.04847e-74
Novel01404	4150.79	1603.22	1.3724	0.0013915	0.033615	sp|O64640|CXE8_ARATH Probable carboxylesterase 8 OS=Arabidopsis thaliana GN=CXE8 PE=2 SV=1//1.41307e-97
VIT_18s0001g01310	111.875	43.3319	1.3684	0.0011618	0.029216	sp|Q9LMN7|WAK5_ARATH Wall-associated receptor kinase 5 OS=Arabidopsis thaliana GN=WAK5 PE=2 SV=1//7.60448e-81
VIT_18s0001g05030	3287.74	1276.37	1.3651	0.00040193	0.012477	sp|Q5B5X8|EXGA_EMENI Probable glucan 1,3-beta-glucosidase A OS=Emericella nidulans (strain FGSC A4 / ATCC 38163 / CBS 112.46 / NRRL 194 / M139) GN=exgA PE=3 SV=2//2.38656e-38
VIT_05s0062g00980	1104.68	429.364	1.3634	0.00026411	0.0089229	sp|Q7XT99|AKR2_ORYSJ Probable aldo-keto reductase 2 OS=Oryza sativa subsp. japonica GN=Os04g0338000 PE=2 SV=2//0
VIT_12s0059g01560	7051.84	2749.88	1.3586	2.197e-09	3.7247e-07	sp|Q67UF5|PDI23_ORYSJ Protein disulfide isomerase-like 2-3 OS=Oryza sativa subsp. japonica GN=PDIL2-3 PE=2 SV=1//0
VIT_08s0056g00290	1432.43	558.718	1.3583	0.00021193	0.0074166	sp|P43187|ALLB3_BETPN Calcium-binding allergen Bet v 3 OS=Betula pendula GN=BETVIII PE=1 SV=1//1.0633e-60
VIT_17s0000g05410	990.342	386.357	1.358	0.0017564	0.040037	sp|Q9LV16|B3GTJ_ARATH Probable beta-1,3-galactosyltransferase 19 OS=Arabidopsis thaliana GN=B3GALT19 PE=2 SV=2//0
VIT_02s0087g00710	930.561	363.161	1.3575	0.0018641	0.041754	sp|Q949P1|ABAH1_ARATH Abscisic acid 8&apos;-hydroxylase 1 OS=Arabidopsis thaliana GN=CYP707A1 PE=2 SV=1//0
Novel03497	192.117	75.0606	1.3559	3.0093e-05	0.0014268	sp|Q9FLW0|Y5241_ARATH Probable receptor-like protein kinase At5g24010 OS=Arabidopsis thaliana GN=At5g24010 PE=1 SV=1//7.66113e-09
VIT_16s0013g01920	4069.75	1591.2	1.3548	0.001688	0.03895	sp|Q9SW11|PUB35_ARATH U-box domain-containing protein 35 OS=Arabidopsis thaliana GN=PUB35 PE=1 SV=2//0
VIT_05s0020g03710	2263.1	885.33	1.354	3.1177e-05	0.0014711	sp|P05332|YP20_BACLI Uncharacterized N-acetyltransferase p20 OS=Bacillus licheniformis GN=p20 PE=4 SV=1//3.02696e-14
VIT_17s0000g07420	2216.73	868.599	1.3517	7.4276e-09	1.1068e-06	-//-
VIT_16s0098g00970	3421.38	1343.09	1.349	4.6068e-05	0.0020513	sp|O65351|SUBL_ARATH Subtilisin-like protease OS=Arabidopsis thaliana GN=ARA12 PE=1 SV=1//1.70158e-124
VIT_09s0002g00410	475.324	187.043	1.3455	1.2108e-05	0.00066432	-//-
VIT_15s0048g02240	4257.57	1675.48	1.3455	1.1851e-09	2.1236e-07	sp|Q9FMK9|PPA29_ARATH Probable inactive purple acid phosphatase 29 OS=Arabidopsis thaliana GN=PAP29 PE=2 SV=1//5.1315e-178
VIT_14s0068g02290	125.471	49.4362	1.3437	0.00033525	0.010811	sp|Q9C9H7|RLP12_ARATH Receptor-like protein 12 OS=Arabidopsis thaliana GN=RLP12 PE=2 SV=2//4.14724e-32
VIT_02s0241g00100	1062.47	419.866	1.3394	1.5872e-08	2.0804e-06	-//-
VIT_08s0056g01500	230.559	91.4349	1.3343	0.0016427	0.038097	sp|Q4I8E9|PNS1_GIBZE Protein PNS1 OS=Gibberella zeae (strain PH-1 / ATCC MYA-4620 / FGSC 9075 / NRRL 31084) GN=PNS1 PE=3 SV=1//2.53616e-12
VIT_08s0040g02200	149.307	59.2292	1.3339	0.0013949	0.033668	sp|Q42580|PER21_ARATH Peroxidase 21 OS=Arabidopsis thaliana GN=PER21 PE=1 SV=1//6.20754e-171
VIT_19s0014g00470	1893.47	751.145	1.3339	1.2209e-06	9.5748e-05	sp|C0LGN2|Y3148_ARATH Probable leucine-rich repeat receptor-like serine/threonine-protein kinase At3g14840 OS=Arabidopsis thaliana GN=LRR-RLK PE=1 SV=1//0
Novel03071	1490.16	591.196	1.3338	8.8414e-09	1.2837e-06	-//-
VIT_03s0091g00560	8723.08	3475.08	1.3278	3.3715e-06	0.00022334	sp|Q94AG2|SERK1_ARATH Somatic embryogenesis receptor kinase 1 OS=Arabidopsis thaliana GN=SERK1 PE=1 SV=2//5.1472e-67
VIT_05s0020g04560	1198.01	477.742	1.3263	1.4847e-08	1.9827e-06	sp|Q9SFX2|PUB43_ARATH U-box domain-containing protein 43 OS=Arabidopsis thaliana GN=PUB43 PE=2 SV=1//2.68371e-37
VIT_03s0063g00550	2677.33	1072.59	1.3197	4.4999e-08	5.3084e-06	sp|B6TZ45|CNR1_MAIZE Cell number regulator 1 OS=Zea mays GN=CNR1 PE=2 SV=1//1.27344e-53
VIT_08s0007g08410	4872.21	1958.75	1.3146	0.00060744	0.017549	sp|Q949R4|DIOXL_ARATH 4,5-DOPA dioxygenase extradiol-like protein OS=Arabidopsis thaliana GN=At4g15093 PE=2 SV=1//1.42451e-128
VIT_06s0061g00680	268.733	108.402	1.3098	5.9794e-06	0.00035942	-//-
VIT_08s0058g00290	568.755	229.549	1.309	0.0001616	0.0058866	sp|Q9M020|LRK63_ARATH Lectin-domain containing receptor kinase VI.3 OS=Arabidopsis thaliana GN=LECRK63 PE=2 SV=1//4.06631e-149
VIT_14s0068g01760	920.803	371.63	1.309	0.00088752	0.023331	sp|P51831|FABG_BACSU 3-oxoacyl-[acyl-carrier-protein] reductase FabG OS=Bacillus subtilis (strain 168) GN=fabG PE=3 SV=3//1.5073e-19
VIT_13s0074g00760	119.992	48.4641	1.308	0.0004654	0.014107	-//-
VIT_00s0487g00030	230.25	93.0738	1.3068	1.071e-05	0.00059455	sp|Q9FKZ1|DRL42_ARATH Probable disease resistance protein At5g66900 OS=Arabidopsis thaliana GN=At5g66900 PE=2 SV=1//1.99398e-12
VIT_05s0020g04570	93.8335	37.9877	1.3046	0.0011454	0.028903	sp|Q9XIW0|CIPK7_ARATH CBL-interacting serine/threonine-protein kinase 7 OS=Arabidopsis thaliana GN=CIPK7 PE=1 SV=1//8.39075e-159
VIT_18s0001g01500	287.434	117.314	1.2929	0.0002574	0.0087276	-//-
VIT_16s0050g00170	569.068	232.591	1.2908	0.00073413	0.019995	sp|Q9C9H7|RLP12_ARATH Receptor-like protein 12 OS=Arabidopsis thaliana GN=RLP12 PE=2 SV=2//1.62061e-79
VIT_19s0140g00230	255.407	104.424	1.2904	1.5445e-05	0.00081804	-//-
VIT_11s0016g02520	2782.06	1137.66	1.2901	1.0038e-06	8.1298e-05	-//-
VIT_00s0218g00170	3166.02	1295.1	1.2896	0.00017165	0.0061985	sp|Q66PF2|URT1_FRAAN Putative UDP-rhamnose:rhamnosyltransferase 1 OS=Fragaria ananassa GN=GT4 PE=2 SV=1//3.82391e-113
VIT_04s0023g03540	125.044	51.1882	1.2886	0.00056233	0.016498	sp|Q9FSG7|TP1A_MALDO Thaumatin-like protein 1a OS=Malus domestica GN=TL1 PE=1 SV=1//1.12464e-74
VIT_07s0191g00230	1323.86	542.548	1.2869	3.6868e-08	4.5581e-06	sp|Q9LX93|ATL55_ARATH E3 ubiquitin-protein ligase RING1 OS=Arabidopsis thaliana GN=ATL55 PE=1 SV=1//3.158e-37
VIT_01s0011g03890	171.864	70.8135	1.2792	0.00015111	0.0055778	sp|Q3ECH2|Y1670_ARATH Probable receptor-like protein kinase At1g67000 OS=Arabidopsis thaliana GN=At1g67000 PE=2 SV=2//8.53918e-129
VIT_03s0097g00110	104.23	43.0622	1.2753	0.0010901	0.027755	sp|Q9LXA5|LRK91_ARATH L-type lectin-domain containing receptor kinase IX.1 OS=Arabidopsis thaliana GN=LECRK91 PE=2 SV=1//7.8426e-140
VIT_01s0150g00370	92.0946	38.087	1.2738	0.0015039	0.035601	-//-
VIT_16s0022g00310	523.741	217.268	1.2694	0.0014715	0.035038	sp|C0LGQ5|GSO1_ARATH LRR receptor-like serine/threonine-protein kinase GSO1 OS=Arabidopsis thaliana GN=GSO1 PE=2 SV=1//5.41463e-06
Novel02104	504.508	209.861	1.2654	7.769e-07	6.4884e-05	sp|Q40392|TMVRN_NICGU TMV resistance protein N OS=Nicotiana glutinosa GN=N PE=1 SV=1//0
VIT_00s0225g00120	850.141	354.336	1.2626	3.6166e-07	3.3462e-05	-//-
VIT_03s0091g01140	685.615	285.751	1.2626	3.8712e-05	0.0017706	sp|Q9FPT1|UBP12_ARATH Ubiquitin carboxyl-terminal hydrolase 12 OS=Arabidopsis thaliana GN=UBP12 PE=1 SV=2//1.32467e-15
VIT_01s0011g02200	10990.6	4581.44	1.2624	5.1124e-08	5.9811e-06	sp|P32289|GLNA_VIGAC Glutamine synthetase nodule isozyme OS=Vigna aconitifolia PE=2 SV=1//0
VIT_18s0001g05690	574.182	239.487	1.2616	6.5689e-07	5.6402e-05	sp|Q9S9Z7|P2C10_ARATH Probable protein phosphatase 2C 10 OS=Arabidopsis thaliana GN=At1g34750 PE=1 SV=1//3.94011e-164
VIT_00s0187g00040	536.015	223.851	1.2597	0.00032178	0.010484	sp|Q6TPK4|CYT1_ACTDE Cysteine proteinase inhibitor 1 OS=Actinidia deliciosa PE=1 SV=1//1.80314e-37
VIT_02s0025g02140	37494.7	15788.3	1.2478	0.00049676	0.014914	sp|Q03685|BIP5_TOBAC Luminal-binding protein 5 OS=Nicotiana tabacum GN=BIP5 PE=2 SV=1//0
VIT_00s1566g00010	398.141	167.778	1.2467	4.4321e-05	0.0019886	-//-
VIT_10s0071g01060	337.748	142.76	1.2424	4.8068e-06	0.00029521	sp|Q42806|KPYC_SOYBN Pyruvate kinase, cytosolic isozyme OS=Glycine max PE=2 SV=1//0
VIT_14s0083g00520	780.46	332.905	1.2292	8.6445e-07	7.1563e-05	sp|Q6NKX1|PROD2_ARATH Proline dehydrogenase 2, mitochondrial OS=Arabidopsis thaliana GN=POX2 PE=2 SV=1//0
VIT_01s0137g00050	131.517	56.1475	1.228	0.00066058	0.018536	sp|Q700D9|MYBF_ARATH Putative Myb family transcription factor At1g14600 OS=Arabidopsis thaliana GN=At1g14600 PE=2 SV=2//1.84699e-30
VIT_07s0104g00220	676.451	288.87	1.2276	0.0013425	0.032599	sp|Q9DCG6|PBLD1_MOUSE Phenazine biosynthesis-like domain-containing protein 1 OS=Mus musculus GN=Pbld1 PE=2 SV=2//1.55751e-50
VIT_09s0070g00490	1523.61	650.708	1.2274	0.00048749	0.014683	sp|Q0JAA0|P2C44_ORYSJ Probable protein phosphatase 2C 44 OS=Oryza sativa subsp. japonica GN=Os04g0609600 PE=2 SV=1//7.96432e-172
VIT_07s0005g01680	249.354	106.654	1.2253	4.3801e-05	0.0019684	sp|Q93XK2|STSYN_PEA Stachyose synthase OS=Pisum sativum GN=STS1 PE=1 SV=1//0
VIT_16s0050g02340	2315.33	991.158	1.224	5.7131e-08	6.6291e-06	sp|B6SFA4|MAA3_ARATH Probable helicase MAGATAMA 3 OS=Arabidopsis thaliana GN=MAA3 PE=2 SV=1//1.6172e-44
VIT_09s0002g01190	181.961	77.9501	1.223	0.0006307	0.018044	sp|Q4VYC8|NSP1_MEDTR Nodulation-signaling pathway 1 protein OS=Medicago truncatula GN=NSP1 PE=1 SV=1//0
VIT_13s0101g00060	303.607	130.197	1.2215	1.9457e-05	0.00098721	-//-
VIT_14s0066g00750	226.701	97.2744	1.2207	0.00023375	0.0080854	sp|Q39214|RPM1_ARATH Disease resistance protein RPM1 OS=Arabidopsis thaliana GN=RPM1 PE=1 SV=1//1.24678e-49
VIT_05s0049g01070	113.905	48.9933	1.2172	0.0015764	0.036885	sp|P32110|GSTX6_SOYBN Probable glutathione S-transferase OS=Glycine max GN=HSP26-A PE=2 SV=1//3.19426e-63
VIT_17s0000g04400	2208.8	954.551	1.2104	3.962e-07	3.6301e-05	sp|Q9C9L5|WAKLH_ARATH Wall-associated receptor kinase-like 9 OS=Arabidopsis thaliana GN=WAKL9 PE=2 SV=1//1.0641e-15
VIT_08s0007g03230	2117.87	920.42	1.2022	1.5695e-07	1.6042e-05	-//-
VIT_15s0048g00610	872.153	379.945	1.1988	0.0004227	0.013008	-//-
VIT_09s0002g04160	394.901	172.076	1.1984	1.405e-05	0.00075481	sp|Q9CQR4|ACO13_MOUSE Acyl-coenzyme A thioesterase 13 OS=Mus musculus GN=Acot13 PE=1 SV=1//3.9468e-08
VIT_17s0000g05030	9628.91	4196.16	1.1983	0.001284	0.03142	sp|Q8H8T0|RGP1_ORYSJ UDP-arabinopyranose mutase 1 OS=Oryza sativa subsp. japonica GN=UAM1 PE=1 SV=1//0
VIT_01s0011g04900	816.811	356.526	1.196	2.2859e-06	0.00015902	sp|Q9M9Q6|SCP50_ARATH Serine carboxypeptidase-like 50 OS=Arabidopsis thaliana GN=SCPL50 PE=2 SV=1//1.64218e-168
VIT_07s0005g01220	9874.08	4316.97	1.1936	9.2334e-08	1.0292e-05	sp|Q6TUG0|DJB11_RAT DnaJ homolog subfamily B member 11 OS=Rattus norvegicus GN=Dnajb11 PE=2 SV=1//1.00645e-97
VIT_08s0058g01390	23531.9	10313.1	1.1901	2.255e-05	0.001122	sp|Q9LY00|WRK70_ARATH Probable WRKY transcription factor 70 OS=Arabidopsis thaliana GN=WRKY70 PE=2 SV=1//1.25975e-32
VIT_08s0007g01250	972.881	426.627	1.1893	0.00088738	0.023331	-//-
VIT_13s0019g04440	1455.89	639.888	1.186	4.6124e-05	0.0020513	sp|Q55874|Y103_SYNY3 Uncharacterized protein sll0103 OS=Synechocystis sp. (strain PCC 6803 / Kazusa) GN=sll0103 PE=4 SV=1//6.02411e-17
VIT_16s0148g00330	369.321	162.41	1.1852	1.7673e-05	0.00090647	sp|Q9FID6|Y5392_ARATH Probable receptor-like protein kinase At5g39020 OS=Arabidopsis thaliana GN=At5g39020 PE=2 SV=1//1.26412e-90
VIT_17s0053g00850	359.294	158.095	1.1844	1.2754e-05	0.00069438	sp|Q9LD37|CNG20_ARATH Probable cyclic nucleotide-gated ion channel 20, chloroplastic OS=Arabidopsis thaliana GN=CNGC20 PE=2 SV=1//1.51039e-116
VIT_16s0148g00070	529.555	233.246	1.1829	0.0001337	0.0050335	sp|Q9FID6|Y5392_ARATH Probable receptor-like protein kinase At5g39020 OS=Arabidopsis thaliana GN=At5g39020 PE=2 SV=1//2.8954e-48
VIT_18s0122g01270	538.718	237.302	1.1828	0.0011086	0.0281	sp|P27450|CX32_ARATH Probable serine/threonine-protein kinase Cx32, chloroplastic OS=Arabidopsis thaliana GN=At4g35600 PE=1 SV=2//1.9462e-134
VIT_08s0040g01570	1404.93	618.897	1.1827	8.2613e-05	0.0033557	sp|Q9LFP7|Y5158_ARATH Probable receptor-like protein kinase At5g15080 OS=Arabidopsis thaliana GN=At5g15080 PE=1 SV=1//9.16698e-70
VIT_19s0177g00270	618.727	273.321	1.1787	0.00014075	0.0052573	sp|Q2JW78|DNAJ_SYNJA Chaperone protein DnaJ OS=Synechococcus sp. (strain JA-3-3Ab) GN=dnaJ PE=3 SV=1//6.46135e-10
VIT_19s0015g00010	89.6596	39.6231	1.1781	0.0020816	0.045917	sp|Q9LK64|AB3C_ARATH ABC transporter C family member 3 OS=Arabidopsis thaliana GN=ABCC3 PE=1 SV=1//0
VIT_07s0031g02540	574.884	254.708	1.1744	2.8661e-05	0.0013661	-//-
VIT_18s0001g02510	25421	11293.4	1.1705	9.7216e-08	1.0668e-05	sp|Q43116|PDI_RICCO Protein disulfide-isomerase OS=Ricinus communis PE=2 SV=1//0
VIT_18s0001g04860	5179.38	2303.15	1.1692	0.00043167	0.013255	sp|E9L7A5|PAT_PETHY Bifunctional aspartate aminotransferase and glutamate/aspartate-prephenate aminotransferase OS=Petunia hybrida PE=1 SV=1//0
VIT_19s0090g00060	741.133	329.726	1.1685	3.0764e-06	0.00020787	sp|Q8RWQ5|FBT4_ARATH Probable folate-biopterin transporter 4 OS=Arabidopsis thaliana GN=At5g54860 PE=2 SV=1//0
VIT_02s0025g04620	595.256	265.022	1.1674	0.00030723	0.010103	sp|P93733|PLDB1_ARATH Phospholipase D beta 1 OS=Arabidopsis thaliana GN=PLDBETA1 PE=2 SV=4//0
VIT_02s0025g01320	19512.1	8722.45	1.1616	2.0866e-06	0.00014732	-//-
VIT_01s0011g01140	1942.59	871.451	1.1565	1.3738e-06	0.00010598	sp|O64759|CAAT5_ARATH Cationic amino acid transporter 5 OS=Arabidopsis thaliana GN=CAT5 PE=1 SV=1//0
VIT_08s0007g03260	127.012	57.0076	1.1557	0.001001	0.025906	-//-
VIT_11s0016g01810	640.823	288.543	1.1511	0.0013181	0.032116	sp|Q96MB7|HARB1_HUMAN Putative nuclease HARBI1 OS=Homo sapiens GN=HARBI1 PE=1 SV=1//3.59756e-23
VIT_07s0031g03090	8256.72	3729.04	1.1468	9.2704e-07	7.5856e-05	sp|Q6NQB7|B3GT7_ARATH Beta-1,3-galactosyltransferase 7 OS=Arabidopsis thaliana GN=B3GALT7 PE=2 SV=1//0
VIT_17s0053g00860	263.31	118.92	1.1468	5.9911e-05	0.0025129	sp|Q9LD37|CNG20_ARATH Probable cyclic nucleotide-gated ion channel 20, chloroplastic OS=Arabidopsis thaliana GN=CNGC20 PE=2 SV=1//2.81472e-20
VIT_17s0000g05580	287.359	129.816	1.1464	0.00017391	0.0062723	sp|Q94K41|SDR3B_ARATH Short-chain dehydrogenase reductase 3b OS=Arabidopsis thaliana GN=SDR3b PE=2 SV=1//2.82381e-33
VIT_04s0008g05820	4369.04	1975.78	1.1449	5.5273e-07	4.8599e-05	sp|Q93ZE8|SDF2_ARATH Stromal cell-derived factor 2-like protein OS=Arabidopsis thaliana GN=At2g25110 PE=1 SV=1//1.21784e-115
VIT_08s0040g02090	2453.43	1110.74	1.1433	7.569e-07	6.3589e-05	sp|Q54M21|DNJC3_DICDI DnaJ homolog subfamily C member 3 homolog OS=Dictyostelium discoideum GN=dnajc3 PE=3 SV=1//2.21079e-49
VIT_05s0077g02200	144.146	65.4489	1.1391	0.00085074	0.022616	sp|Q6PBU0|F136A_DANRE Protein FAM136A OS=Danio rerio GN=fam136a PE=2 SV=1//6.15735e-13
VIT_13s0147g00220	1354.36	615.041	1.1389	0.00048726	0.014683	sp|Q0J709|UP12_ORYSJ Unknown protein DS12 from 2D-PAGE of leaf, chloroplastic OS=Oryza sativa subsp. japonica GN=Os08g0242700 PE=2 SV=2//8.63405e-85
VIT_08s0056g00250	261.067	118.955	1.134	0.00010799	0.0041711	-//-
VIT_14s0108g00270	3510.72	1599.82	1.1339	4.3989e-07	3.9663e-05	sp|Q9GKX6|GALM_PIG Aldose 1-epimerase OS=Sus scrofa GN=GALM PE=2 SV=1//2.7523e-88
VIT_16s0050g02700	999.131	455.497	1.1332	2.7971e-06	0.00019075	sp|Q9FID6|Y5392_ARATH Probable receptor-like protein kinase At5g39020 OS=Arabidopsis thaliana GN=At5g39020 PE=2 SV=1//6.81101e-94
VIT_10s0003g04540	4533.06	2066.98	1.133	8.673e-07	7.1589e-05	sp|Q84MA5|CAAT1_ARATH Cationic amino acid transporter 1 OS=Arabidopsis thaliana GN=CAT1 PE=1 SV=1//0
VIT_10s0092g00570	200.118	91.2447	1.133	0.00052754	0.015591	sp|C0LGH3|Y5614_ARATH Probable LRR receptor-like serine/threonine-protein kinase At1g56140 OS=Arabidopsis thaliana GN=At1g56140 PE=1 SV=2//1.63342e-06
VIT_03s0017g00670	1403.73	640.421	1.1322	1.3792e-06	0.00010611	sp|Q8LFY8|ATL54_ARATH RING-H2 finger protein ATL54 OS=Arabidopsis thaliana GN=ATL54 PE=2 SV=2//1.02965e-42
VIT_17s0053g00810	546.991	249.992	1.1296	5.6942e-05	0.0024099	sp|Q9LDR2|CNG19_ARATH Putative cyclic nucleotide-gated ion channel 19 OS=Arabidopsis thaliana GN=CNGC19 PE=2 SV=1//2.53504e-75
VIT_14s0006g00350	17006.5	7773.74	1.1294	9.3102e-06	0.00053036	sp|P51119|GLNA2_VITVI Glutamine synthetase cytosolic isozyme 2 OS=Vitis vinifera GN=GS1-2 PE=2 SV=1//0
VIT_00s0424g00020	201.298	92.0797	1.1284	0.00052587	0.015557	sp|P0CH02|AT21B_ARATH Putative RING-H2 finger protein ATL21B OS=Arabidopsis thaliana GN=ATL21B PE=3 SV=1//5.77781e-24
VIT_08s0007g08480	2870.45	1317.81	1.1231	0.00041969	0.01293	sp|O22941|PXM16_ARATH Zinc-metallopeptidase, peroxisomal OS=Arabidopsis thaliana GN=PXM16 PE=2 SV=1//0
VIT_18s0001g07320	1705.67	784.02	1.1214	0.0017791	0.040361	sp|Q9SJY5|PUMP5_ARATH Mitochondrial uncoupling protein 5 OS=Arabidopsis thaliana GN=PUMP5 PE=2 SV=1//1.55535e-145
VIT_13s0106g00790	2544.43	1170.42	1.1203	0.00073563	0.020007	sp|Q99JF5|MVD1_MOUSE Diphosphomevalonate decarboxylase OS=Mus musculus GN=Mvd PE=1 SV=2//1.18836e-117
VIT_14s0030g02020	1408.1	647.904	1.1199	0.0012383	0.030539	sp|C6TBN2|AKR1_SOYBN Probable aldo-keto reductase 1 OS=Glycine max GN=AKR1 PE=2 SV=1//8.93189e-177
VIT_14s0066g01190	604.125	278.078	1.1194	1.2344e-05	0.00067338	-//-
VIT_01s0011g00160	2479.23	1141.56	1.1189	1.6979e-06	0.00012627	sp|Q8RU27|UPTG2_SOLTU Alpha-1,4-glucan-protein synthase [UDP-forming] 2 OS=Solanum tuberosum GN=UPTG2 PE=1 SV=1//0
VIT_03s0063g01770	4554.6	2097.61	1.1186	0.001834	0.041275	-//-
VIT_01s0010g01830	338.771	156.185	1.1171	0.00071489	0.019677	sp|O15050|TRNK1_HUMAN TPR and ankyrin repeat-containing protein 1 OS=Homo sapiens GN=TRANK1 PE=2 SV=4//5.03625e-68
VIT_13s0067g01270	1325.83	612.422	1.1143	7.8365e-05	0.0031969	sp|Q9XEE8|P2C30_ARATH Probable protein phosphatase 2C 30 OS=Arabidopsis thaliana GN=PP2C5 PE=2 SV=1//7.68532e-124
VIT_03s0063g00580	217.211	100.579	1.1108	0.00069549	0.019267	sp|A4PBL4|RAD54_ORYSJ DNA repair and recombination protein RAD54 OS=Oryza sativa subsp. japonica GN=RAD54 PE=1 SV=1//0
VIT_17s0000g04910	1595.04	739.322	1.1093	0.00057584	0.016825	sp|P50287|ASPGA_ARATH Isoaspartyl peptidase/L-asparaginase 1 OS=Arabidopsis thaliana GN=At5g08100 PE=1 SV=2//1.38557e-159
VIT_06s0004g06940	2138.43	991.756	1.1085	1.1777e-06	9.3139e-05	sp|O64738|ZIP6_ARATH Zinc transporter 6, chloroplastic OS=Arabidopsis thaliana GN=ZIP6 PE=2 SV=1//1.59291e-138
VIT_11s0052g00100	1698	788.881	1.106	4.0395e-06	0.00025875	sp|Q2HIV9|BH035_ARATH Transcription factor bHLH35 OS=Arabidopsis thaliana GN=BHLH35 PE=2 SV=1//1.0393e-86
VIT_14s0006g01250	1398.71	651.833	1.1015	0.00026484	0.0089282	sp|Q8LFN9|AGD13_ARATH Probable ADP-ribosylation factor GTPase-activating protein AGD13 OS=Arabidopsis thaliana GN=AGD13 PE=2 SV=1//3.90786e-32
VIT_06s0009g00680	949.795	442.985	1.1004	0.0014359	0.034365	sp|Q54NS9|AIFA_DICDI Apoptosis-inducing factor homolog A OS=Dictyostelium discoideum GN=aifA PE=3 SV=1//6.62004e-43
VIT_15s0046g00440	1751.89	818.455	1.0979	0.00068866	0.019153	sp|Q9C671|P4K2B_ARATH Probable phosphatidylinositol 4-kinase type 2-beta At1g26270 OS=Arabidopsis thaliana GN=At1g26270 PE=1 SV=1//2.67664e-56
VIT_11s0118g00490	452.173	211.508	1.0962	8.0293e-05	0.0032662	sp|Q3ZBR5|TTC1_BOVIN Tetratricopeptide repeat protein 1 OS=Bos taurus GN=TTC1 PE=2 SV=1//1.3533e-12
VIT_03s0017g00650	5519.71	2585.7	1.094	0.00085958	0.022773	sp|P47924|RIBBA_ARATH Riboflavin biosynthesis protein ribBA, chloroplastic OS=Arabidopsis thaliana GN=RIBBA PE=2 SV=2//0
VIT_04s0210g00170	670.582	314.456	1.0926	0.00013915	0.0052044	sp|Q9S7P5|SPL12_ARATH Squamosa promoter-binding-like protein 12 OS=Arabidopsis thaliana GN=SPL12 PE=1 SV=1//5.46399e-34
VIT_16s0050g01990	3575.41	1677.93	1.0914	0.0010641	0.027229	-//-
VIT_11s0016g03590	1016.88	478.778	1.0867	0.0012553	0.030797	sp|C6L7U1|LIN1_LOTJA Putative E3 ubiquitin-protein ligase LIN-1 OS=Lotus japonicus GN=CERBERUS PE=2 SV=2//0
VIT_17s0000g03510	903.011	425.753	1.0847	9.2303e-06	0.00052687	sp|Q8GYA4|CRK10_ARATH Cysteine-rich receptor-like protein kinase 10 OS=Arabidopsis thaliana GN=CRK10 PE=1 SV=3//3.94393e-114
Novel02912	228.727	107.911	1.0838	0.00051711	0.015379	sp|Q9SXB5|Y1135_ARATH G-type lectin S-receptor-like serine/threonine-protein kinase At1g11305 OS=Arabidopsis thaliana GN=At1g11305 PE=3 SV=1//1.86857e-06
VIT_01s0150g00440	564.264	266.535	1.082	0.00073699	0.020025	sp|Q2HXL0|RBOHC_SOLTU Respiratory burst oxidase homolog protein C OS=Solanum tuberosum GN=RBOHC PE=1 SV=2//0
VIT_12s0028g03550	203.151	96.1908	1.0786	0.00073043	0.019961	-//-
VIT_04s0044g01460	1128.46	534.351	1.0785	9.9121e-06	0.00055461	sp|Q9FXA4|PUB26_ARATH U-box domain-containing protein 26 OS=Arabidopsis thaliana GN=PUB26 PE=2 SV=1//3.16396e-41
VIT_07s0197g00240	129.387	61.381	1.0758	0.0020124	0.044511	sp|Q9FKZ1|DRL42_ARATH Probable disease resistance protein At5g66900 OS=Arabidopsis thaliana GN=At5g66900 PE=2 SV=1//2.30611e-175
VIT_00s0187g00160	209.978	99.714	1.0744	0.00064378	0.018245	-//-
VIT_18s0001g02570	910.048	434.57	1.0664	2.7775e-05	0.0013261	sp|Q8VYX0|ILL6_ARATH IAA-amino acid hydrolase ILR1-like 6 OS=Arabidopsis thaliana GN=ILL6 PE=2 SV=2//0
VIT_12s0034g01320	277.983	132.907	1.0646	0.00095194	0.024749	-//-
VIT_08s0032g01150	1898.09	909.812	1.0609	0.0020867	0.045975	sp|Q9ZSD4|SY121_ARATH Syntaxin-121 OS=Arabidopsis thaliana GN=SYP121 PE=1 SV=1//1.20377e-130
VIT_19s0014g03770	1992.27	955.823	1.0596	5.4121e-05	0.0023251	-//-
VIT_16s0039g01260	295.777	142.17	1.0569	0.00025679	0.0087173	sp|Q9FID6|Y5392_ARATH Probable receptor-like protein kinase At5g39020 OS=Arabidopsis thaliana GN=At5g39020 PE=2 SV=1//3.3309e-91
VIT_16s0050g01950	227.003	109.115	1.0569	0.0006086	0.017564	sp|Q9FRS6|PXL1_ARATH Leucine-rich repeat receptor-like protein kinase PXL1 OS=Arabidopsis thaliana GN=PXL1 PE=2 SV=1//4.36417e-18
VIT_11s0016g03720	3044.4	1466.93	1.0534	1.6726e-06	0.00012495	sp|P28734|AATC_DAUCA Aspartate aminotransferase, cytoplasmic OS=Daucus carota PE=2 SV=1//0
VIT_17s0000g00800	2628.57	1269.56	1.0499	0.00013659	0.005129	sp|Q0WQK2|ZDHC9_ARATH Probable S-acyltransferase At3g26935 OS=Arabidopsis thaliana GN=At3g26935 PE=1 SV=1//0
VIT_12s0028g01640	1048.55	507.219	1.0477	7.7139e-06	0.0004503	sp|Q8RWZ5|SD25_ARATH G-type lectin S-receptor-like serine/threonine-protein kinase SD2-5 OS=Arabidopsis thaliana GN=SD25 PE=1 SV=1//1.32636e-102
VIT_14s0030g00740	2378.35	1150.62	1.0475	7.3015e-06	0.00042977	sp|P93092|ACP1_CASGL Acyl carrier protein 1, chloroplastic OS=Casuarina glauca GN=ACP1 PE=2 SV=1//3.25542e-51
VIT_07s0104g00850	682.432	332.185	1.0387	0.0016729	0.038665	sp|Q8RXC8|RBK2_ARATH Receptor-like cytosolic serine/threonine-protein kinase RBK2 OS=Arabidopsis thaliana GN=RBK2 PE=1 SV=1//4.11489e-129
Novel03911	293.604	142.984	1.038	0.00031437	0.010289	sp|Q9SX38|DRL4_ARATH Putative disease resistance protein At1g50180 OS=Arabidopsis thaliana GN=At1g50180 PE=2 SV=2//9.71861e-19
VIT_14s0060g01290	34522.2	16865.1	1.0335	4.5254e-06	0.00028221	sp|P93508|CALR_RICCO Calreticulin OS=Ricinus communis PE=2 SV=1//0
VIT_10s0003g00790	1218.97	596.602	1.0308	1.8726e-05	0.00095526	sp|Q8LGN0|GLR27_ARATH Glutamate receptor 2.7 OS=Arabidopsis thaliana GN=GLR2.7 PE=2 SV=3//3.12385e-129
VIT_13s0019g00870	708.246	346.968	1.0294	2.3259e-05	0.0011533	sp|C7J4U3|OST4A_ORYSJ Dolichyl-diphosphooligosaccharide--protein glycosyltransferase subunit 4A OS=Oryza sativa subsp. japonica GN=OST4A PE=3 SV=1//4.39967e-17
VIT_06s0004g04580	6428.18	3151.13	1.0285	6.6188e-05	0.0027499	sp|Q8GUH1|PUB33_ARATH U-box domain-containing protein 33 OS=Arabidopsis thaliana GN=PUB33 PE=2 SV=2//5.08782e-164
VIT_00s0160g00110	1797.14	881.748	1.0273	1.354e-05	0.00073157	sp|Q9FL92|WRK16_ARATH Probable WRKY transcription factor 16 OS=Arabidopsis thaliana GN=WRKY16 PE=2 SV=1//4.21335e-23
VIT_15s0021g02050	2852.37	1401.04	1.0257	0.00084065	0.02239	-//-
VIT_09s0018g01660	1847.25	912.78	1.017	3.5652e-05	0.0016568	sp|Q9SQN2|FBT3_ARATH Probable folate-biopterin transporter 3 OS=Arabidopsis thaliana GN=At1g79710 PE=2 SV=1//0
VIT_17s0000g03720	4800.93	2372.8	1.0167	3.8443e-06	0.00024906	sp|Q9M886|LBD41_ARATH LOB domain-containing protein 41 OS=Arabidopsis thaliana GN=LBD41 PE=2 SV=1//4.35927e-87
Novel04435	474.561	235.473	1.011	0.00063043	0.018044	sp|P0C5E2|Y1839_ARATH Probable serine/threonine-protein kinase At1g18390 OS=Arabidopsis thaliana GN=At1g18390 PE=1 SV=2//5.69849e-08
VIT_00s0253g00140	395.337	196.425	1.0091	0.00026521	0.0089282	sp|Q6RYA0|SABP2_TOBAC Salicylic acid-binding protein 2 OS=Nicotiana tabacum GN=SABP2 PE=1 SV=1//1.66942e-119
VIT_03s0038g04670	2503.78	1245.39	1.0075	0.001858	0.041688	sp|E1U332|ALL12_OLEEU Isoflavone reductase-like protein OS=Olea europaea PE=1 SV=1//1.3508e-177
VIT_07s0031g01320	168.264	83.719	1.0071	0.0015808	0.036956	sp|Q39237|TGA1_ARATH Transcription factor TGA1 OS=Arabidopsis thaliana GN=TGA1 PE=1 SV=2//0
VIT_12s0057g01430	2702.68	1345.45	1.0063	8.3527e-06	0.00048261	-//-
VIT_10s0003g00490	509.016	253.416	1.0062	0.00018134	0.0065069	sp|Q9P7W0|OPA3_SCHPO OPA3-like protein OS=Schizosaccharomyces pombe (strain 972 / ATCC 24843) GN=SPBC1703.11 PE=2 SV=1//1.4153e-19
VIT_10s0003g00150	1812.44	902.868	1.0053	0.0016903	0.038971	sp|Q9SGN6|NSL1_ARATH MACPF domain-containing protein NSL1 OS=Arabidopsis thaliana GN=NSL1 PE=1 SV=1//0
VIT_11s0016g04720	5532.69	2761.73	1.0024	4.3109e-05	0.0019435	sp|Q9ZP41|EGC_CITJA EG45-like domain containing protein OS=Citrus jambhiri GN=CjBAp12 PE=1 SV=1//1.02574e-10
VIT_13s0067g03430	391.277	195.966	0.99759	0.00026601	0.0089444	sp|O80366|ARR9_ARATH Two-component response regulator ARR9 OS=Arabidopsis thaliana GN=ARR9 PE=1 SV=1//4.40683e-72
VIT_17s0053g00840	233.602	117.016	0.99735	0.00065077	0.018369	sp|Q9LD37|CNG20_ARATH Probable cyclic nucleotide-gated ion channel 20, chloroplastic OS=Arabidopsis thaliana GN=CNGC20 PE=2 SV=1//2.60748e-42
VIT_18s0001g11490	322.018	161.406	0.99644	0.00037139	0.011722	sp|O49858|C82A3_SOYBN Cytochrome P450 82A3 OS=Glycine max GN=CYP82A3 PE=2 SV=1//9.44407e-113
VIT_05s0094g01530	1632.98	818.739	0.99603	0.00063364	0.018066	-//-
VIT_19s0014g03730	570.495	286.202	0.99518	0.00032536	0.010576	-//-
VIT_01s0010g03750	5745.3	2883.35	0.99463	9.467e-06	0.00053714	-//-
VIT_01s0011g04270	396.856	199.312	0.99359	0.0002508	0.0085616	sp|Q9FID5|Y5393_ARATH Probable receptor-like protein kinase At5g39030 OS=Arabidopsis thaliana GN=At5g39030 PE=2 SV=1//7.81953e-35
VIT_08s0217g00100	9955.97	5001.48	0.99321	0.0011199	0.028335	sp|A2XFI3|PDC2_ORYSI Pyruvate decarboxylase isozyme 2 OS=Oryza sativa subsp. indica GN=PDC2 PE=2 SV=2//0
VIT_01s0150g00120	1847.01	928.043	0.99293	0.0022614	0.04889	sp|Q9FH54|EF114_ARATH Ethylene-responsive transcription factor ERF114 OS=Arabidopsis thaliana GN=ERF114 PE=2 SV=1//1.02717e-22
VIT_09s0070g00160	7956.36	4002.56	0.99119	0.0016337	0.037974	sp|O65554|CIPK6_ARATH CBL-interacting serine/threonine-protein kinase 6 OS=Arabidopsis thaliana GN=CIPK6 PE=1 SV=1//2.51157e-173
VIT_03s0038g03960	10265.2	5164.89	0.99096	7.4964e-06	0.00043942	sp|A5A7I7|CDPK4_SOLTU Calcium-dependent protein kinase 4 OS=Solanum tuberosum GN=CPK4 PE=2 SV=1//0
VIT_00s0370g00070	971.304	488.729	0.99089	3.9436e-05	0.0018008	sp|P34914|HYES_MOUSE Bifunctional epoxide hydrolase 2 OS=Mus musculus GN=Ephx2 PE=1 SV=2//8.36599e-42
VIT_01s0026g00220	5913.53	2981.88	0.9878	0.0012098	0.030045	sp|Q9SU63|AL2B4_ARATH Aldehyde dehydrogenase family 2 member B4, mitochondrial OS=Arabidopsis thaliana GN=ALDH2B4 PE=1 SV=1//0
VIT_13s0047g00260	318.029	160.437	0.98715	0.00041388	0.012795	sp|Q6RET7|CCAMK_MEDTR Calcium and calcium/calmodulin-dependent serine/threonine-protein kinase DMI-3 OS=Medicago truncatula GN=DMI3 PE=2 SV=1//0
VIT_13s0019g02040	1917.75	967.605	0.98693	5.6989e-05	0.0024099	sp|Q9M2S4|LRKS4_ARATH L-type lectin-domain containing receptor kinase S.4 OS=Arabidopsis thaliana GN=LECRKS4 PE=1 SV=1//0
VIT_11s0052g00240	2197.79	1109.66	0.98593	1.3489e-05	0.00073023	sp|Q5TA50|GLTD1_HUMAN Glycolipid transfer protein domain-containing protein 1 OS=Homo sapiens GN=GLTPD1 PE=1 SV=1//7.50935e-07
VIT_16s0148g00060	3304.82	1669.95	0.98476	0.00083437	0.022265	sp|Q9FID6|Y5392_ARATH Probable receptor-like protein kinase At5g39020 OS=Arabidopsis thaliana GN=At5g39020 PE=2 SV=1//2.31768e-99
VIT_16s0050g01240	6331.46	3200	0.98447	6.3425e-06	0.00037964	sp|Q6L406|R1B19_SOLDE Putative late blight resistance protein homolog R1B-19 OS=Solanum demissum GN=R1B-19 PE=5 SV=2//7.73259e-06
VIT_16s0050g02720	1125.07	569.067	0.98335	4.2277e-05	0.001909	sp|Q9FID6|Y5392_ARATH Probable receptor-like protein kinase At5g39020 OS=Arabidopsis thaliana GN=At5g39020 PE=2 SV=1//1.53366e-102
VIT_02s0025g02800	998.385	505.528	0.9818	6.383e-05	0.0026693	-//-
VIT_01s0011g04740	555.521	281.709	0.97964	0.000126	0.0047882	sp|P07788|COTA_BACSU Spore coat protein A OS=Bacillus subtilis (strain 168) GN=cotA PE=1 SV=4//3.2712e-110
VIT_13s0067g03220	598.184	304.577	0.97378	9.1399e-05	0.0036395	sp|Q9FHK4|Y5519_ARATH Uncharacterized protein At5g05190 OS=Arabidopsis thaliana GN=Y-1 PE=1 SV=1//2.10935e-10
VIT_06s0004g03620	2600.8	1325.12	0.97284	0.00049891	0.014947	sp|Q40531|NTF6_TOBAC Mitogen-activated protein kinase homolog NTF6 OS=Nicotiana tabacum GN=NTF6 PE=2 SV=1//0
VIT_11s0016g05130	484.02	246.637	0.97268	0.00010045	0.003939	sp|Q5RC30|SC11C_PONAB Signal peptidase complex catalytic subunit SEC11C OS=Pongo abelii GN=SEC11C PE=2 SV=3//5.14683e-54
VIT_19s0014g02770	14447.3	7368.91	0.97128	1.5665e-05	0.00082587	-//-
VIT_01s0026g01570	1448.99	741.17	0.96717	0.0017053	0.039248	sp|Q8H157|PTR19_ARATH Nitrate transporter 1.2 OS=Arabidopsis thaliana GN=NRT1.2 PE=1 SV=1//0
VIT_14s0068g00130	4059.94	2078.75	0.96575	1.8186e-05	0.00093107	sp|Q9SCZ4|FERON_ARATH Receptor-like protein kinase FERONIA OS=Arabidopsis thaliana GN=FER PE=1 SV=1//3.69683e-146
VIT_13s0019g02530	541.728	277.855	0.96324	0.00013108	0.0049549	sp|Q39547|CUCM1_CUCME Cucumisin OS=Cucumis melo PE=1 SV=1//0
VIT_19s0090g00330	862.674	442.688	0.96253	3.7943e-05	0.0017439	sp|Q42670|PLSC_COCNU 1-acyl-sn-glycerol-3-phosphate acyltransferase OS=Cocos nucifera PE=1 SV=1//2.01595e-144
Novel02183	222.933	114.413	0.96235	0.0012408	0.030548	-//-
VIT_04s0023g01100	469.87	241.55	0.95994	0.0020824	0.045917	sp|Q8L3R2|CML41_ARATH Probable calcium-binding protein CML41 OS=Arabidopsis thaliana GN=CML41 PE=2 SV=2//1.57486e-53
VIT_01s0010g01850	2656.2	1365.54	0.95989	2.9199e-05	0.0013894	sp|O15050|TRNK1_HUMAN TPR and ankyrin repeat-containing protein 1 OS=Homo sapiens GN=TRANK1 PE=2 SV=4//6.47458e-30
VIT_13s0019g02140	309.586	159.234	0.95919	0.00039643	0.012373	sp|Q9ASX2|TRNH1_ARATH Tropinone reductase homolog At1g07440 OS=Arabidopsis thaliana GN=At1g07440 PE=1 SV=1//3.26196e-100
VIT_15s0048g01390	1169.5	601.985	0.95809	5.5291e-05	0.0023602	sp|O64640|CXE8_ARATH Probable carboxylesterase 8 OS=Arabidopsis thaliana GN=CXE8 PE=2 SV=1//4.03743e-129
VIT_12s0035g00340	729.127	375.569	0.95709	0.00012982	0.0049136	sp|Q54DY9|BCS1B_DICDI Probable mitochondrial chaperone BCS1-B OS=Dictyostelium discoideum GN=bcsl1b PE=3 SV=1//1.54126e-28
VIT_01s0011g02750	186.156	95.9592	0.95602	0.0015185	0.035828	sp|Q9CA40|NUDT1_ARATH Nudix hydrolase 1 OS=Arabidopsis thaliana GN=NUDT1 PE=1 SV=1//3.88302e-64
VIT_12s0142g00430	1663.19	858.03	0.95485	0.0012242	0.030297	sp|Q41266|AOX2_SOYBN Ubiquinol oxidase 2, mitochondrial OS=Glycine max GN=AOX2 PE=1 SV=2//4.45776e-166
VIT_06s0004g02980	1964.51	1014.96	0.95274	0.00018673	0.0066418	sp|Q9FKJ0|FK132_ARATH F-box/kelch-repeat protein At5g60570 OS=Arabidopsis thaliana GN=At5g60570 PE=2 SV=1//0
VIT_07s0129g00890	230.52	119.356	0.94962	0.0014708	0.035038	sp|Q9FLW0|Y5241_ARATH Probable receptor-like protein kinase At5g24010 OS=Arabidopsis thaliana GN=At5g24010 PE=1 SV=1//7.59788e-170
VIT_16s0050g01700	2133.04	1105.7	0.94795	2.7432e-05	0.0013141	sp|Q9FID6|Y5392_ARATH Probable receptor-like protein kinase At5g39020 OS=Arabidopsis thaliana GN=At5g39020 PE=2 SV=1//3.17586e-94
VIT_00s0299g00040	287.788	149.736	0.94258	0.00083898	0.022366	sp|Q7LL04|YQK1_SCHPO UPF0676 protein C1494.01 OS=Schizosaccharomyces pombe (strain 972 / ATCC 24843) GN=SPCC1494.01 PE=3 SV=2//2.95771e-10
VIT_16s0148g00280	558.033	290.407	0.94227	0.0002521	0.0085891	sp|Q9FID6|Y5392_ARATH Probable receptor-like protein kinase At5g39020 OS=Arabidopsis thaliana GN=At5g39020 PE=2 SV=1//2.6256e-94
VIT_10s0071g00930	1582.44	824.263	0.94098	4.6182e-05	0.0020513	sp|Q59536|PTRB_MORLA Protease 2 OS=Moraxella lacunata GN=ptrB PE=3 SV=1//5.05706e-167
VIT_08s0007g03830	15441.6	8045.25	0.94061	3.252e-05	0.0015243	sp|P17784|ALF_ORYSJ Fructose-bisphosphate aldolase cytoplasmic isozyme OS=Oryza sativa subsp. japonica GN=FBA PE=1 SV=2//0
VIT_12s0028g03180	3813.64	1988.2	0.9397	2.0659e-05	0.0010407	sp|O49453|Y4844_ARATH Uncharacterized protein At4g28440 OS=Arabidopsis thaliana GN=At4g28440 PE=1 SV=1//1.4633e-41
VIT_10s0003g00990	14142	7400.86	0.93422	1.0655e-05	0.00059269	sp|P51850|PDC1_PEA Pyruvate decarboxylase isozyme 1 OS=Pisum sativum GN=PDC1 PE=2 SV=1//0
VIT_03s0038g02480	423.168	221.573	0.93345	0.00059253	0.017223	sp|Q39255|SKP1A_ARATH SKP1-like protein 1A OS=Arabidopsis thaliana GN=SKP1A PE=1 SV=1//6.74925e-21
VIT_02s0154g00090	1550.93	814.819	0.92858	3.6595e-05	0.0016874	sp|P29001|INVA_VIGRR Acid beta-fructofuranosidase OS=Vigna radiata var. radiata GN=INVA PE=1 SV=1//0
VIT_06s0004g00310	246.591	129.671	0.92727	0.00074083	0.02009	sp|Q9FL28|FLS2_ARATH LRR receptor-like serine/threonine-protein kinase FLS2 OS=Arabidopsis thaliana GN=FLS2 PE=1 SV=1//1.4645e-06
VIT_18s0001g11240	753.357	396.556	0.92581	9.5093e-05	0.0037497	sp|O22040|ANP1_ARATH Mitogen-activated protein kinase kinase kinase ANP1 OS=Arabidopsis thaliana GN=ANP1 PE=1 SV=2//1.96482e-71
VIT_04s0008g00420	1990.44	1049.87	0.92288	6.9628e-05	0.0028695	sp|Q9SGP2|HSL1_ARATH Receptor-like protein kinase HSL1 OS=Arabidopsis thaliana GN=HSL1 PE=2 SV=1//0
VIT_04s0008g06730	511.179	269.687	0.92254	0.0011619	0.029216	sp|Q9LNQ1|TI231_ARATH Mitochondrial import inner membrane translocase subunit TIM23-1 OS=Arabidopsis thaliana GN=TIM23-1 PE=2 SV=1//1.76692e-56
VIT_07s0031g02970	864.576	456.988	0.91984	9.6923e-05	0.0038165	-//-
VIT_06s0061g01070	1238.91	655.824	0.91769	8.7406e-05	0.0035151	sp|P44573|OPDA_HAEIN Oligopeptidase A OS=Haemophilus influenzae (strain ATCC 51907 / DSM 11121 / KW20 / Rd) GN=prlC PE=3 SV=1//2.03107e-142
VIT_08s0007g07370	650.437	344.811	0.9156	0.00014304	0.0053078	sp|Q43295|KAP1_ARATH Adenylyl-sulfate kinase 1, chloroplastic OS=Arabidopsis thaliana GN=AKN1 PE=1 SV=1//1.7482e-110
VIT_01s0146g00400	281.225	149.088	0.91556	0.00084198	0.022404	-//-
VIT_19s0090g00660	340.564	180.814	0.91342	0.0008952	0.023489	sp|Q9FIA1|GDL87_ARATH GDSL esterase/lipase At5g55050 OS=Arabidopsis thaliana GN=At5g55050 PE=2 SV=1//1.76844e-105
VIT_18s0001g06310	3881.29	2060.96	0.91322	0.00010839	0.0041808	sp|A2YNT8|SAPK2_ORYSI Serine/threonine-protein kinase SAPK2 OS=Oryza sativa subsp. indica GN=SAPK2 PE=2 SV=2//0
VIT_08s0040g01190	1820.75	967.294	0.91251	4.9883e-05	0.0021694	sp|Q9X248|FABG_THEMA 3-oxoacyl-[acyl-carrier-protein] reductase FabG OS=Thermotoga maritima (strain ATCC 43589 / MSB8 / DSM 3109 / JCM 10099) GN=fabG PE=3 SV=1//2.19294e-29
VIT_18s0001g14410	8351.1	4452.84	0.90724	0.0014265	0.034227	-//-
VIT_12s0059g00880	3868.03	2067.64	0.90361	5.7455e-05	0.0024242	sp|Q9C519|WRKY6_ARATH WRKY transcription factor 6 OS=Arabidopsis thaliana GN=WRKY6 PE=1 SV=1//1.15949e-115
VIT_05s0049g00610	1127.39	604.671	0.89876	0.00023028	0.0079896	-//-
VIT_00s0160g00130	1988.39	1067.58	0.89726	0.00010517	0.0040844	sp|Q9XGM2|MRE11_ARATH Double-strand break repair protein MRE11 OS=Arabidopsis thaliana GN=MRE11 PE=2 SV=1//2.78771e-11
VIT_11s0016g03690	5322.75	2859.22	0.89655	3.5696e-05	0.0016568	sp|Q9ZPI6|AIM1_ARATH Peroxisomal fatty acid beta-oxidation multifunctional protein AIM1 OS=Arabidopsis thaliana GN=AIM1 PE=1 SV=1//0
VIT_01s0127g00590	858.099	461.049	0.89622	0.00032932	0.010668	sp|O80763|NRX1_ARATH Probable nucleoredoxin 1 OS=Arabidopsis thaliana GN=At1g60420 PE=1 SV=1//4.08744e-36
VIT_00s0160g00120	367.032	197.38	0.89493	0.0010545	0.027041	-//-
VIT_07s0005g00990	544.505	293.129	0.89341	0.00037573	0.011833	sp|Q8VXU6|DI194_ARATH Protein DEHYDRATION-INDUCED 19 homolog 4 OS=Arabidopsis thaliana GN=DI19-4 PE=1 SV=1//5.31167e-30
VIT_13s0019g03410	1202.72	648.44	0.89125	0.00014701	0.0054407	sp|O04200|PXN_ARATH Peroxisomal nicotinamide adenine dinucleotide carrier OS=Arabidopsis thaliana GN=PXN PE=1 SV=1//6.50811e-157
VIT_17s0000g05960	372.035	200.88	0.8891	0.00070285	0.019414	sp|Q9LUL8|PME26_ARATH Putative pectinesterase/pectinesterase inhibitor 26 OS=Arabidopsis thaliana GN=PME26 PE=2 SV=1//3.67004e-12
VIT_15s0048g02230	3266.85	1764.38	0.88874	6.6148e-05	0.0027499	sp|Q9FMK9|PPA29_ARATH Probable inactive purple acid phosphatase 29 OS=Arabidopsis thaliana GN=PAP29 PE=2 SV=1//1.69142e-179
VIT_07s0129g00920	600.778	324.698	0.88773	0.00052571	0.015557	sp|Q9FLW0|Y5241_ARATH Probable receptor-like protein kinase At5g24010 OS=Arabidopsis thaliana GN=At5g24010 PE=1 SV=1//0
VIT_05s0077g01990	858.318	464.178	0.88683	0.00065314	0.018418	sp|P34913|HYES_HUMAN Bifunctional epoxide hydrolase 2 OS=Homo sapiens GN=EPHX2 PE=1 SV=2//2.82916e-58
VIT_12s0028g00930	3745.19	2025.44	0.88681	6.6207e-05	0.0027499	sp|O80852|GSTF9_ARATH Glutathione S-transferase F9 OS=Arabidopsis thaliana GN=GSTF9 PE=1 SV=1//2.93899e-107
VIT_05s0049g01980	3403.57	1844.59	0.88375	5.5354e-05	0.0023602	sp|Q94AR8|LEUC_ARATH 3-isopropylmalate dehydratase OS=Arabidopsis thaliana GN=IIL1 PE=2 SV=1//0
VIT_16s0050g01690	3672.49	1997.46	0.87859	6.6849e-05	0.0027711	sp|Q3ECH2|Y1670_ARATH Probable receptor-like protein kinase At1g67000 OS=Arabidopsis thaliana GN=At1g67000 PE=2 SV=2//1.60762e-99
VIT_18s0072g00170	1013.47	553.365	0.87301	0.00034511	0.011065	sp|Q9FN37|PSKR2_ARATH Phytosulfokine receptor 2 OS=Arabidopsis thaliana GN=PSKR2 PE=2 SV=1//4.44962e-78
VIT_04s0008g06800	2394.82	1309.41	0.871	8.7638e-05	0.0035195	sp|Q96319|ERH_ARATH Enhancer of rudimentary homolog OS=Arabidopsis thaliana GN=At5g10810 PE=2 SV=1//7.32412e-55
VIT_08s0007g05920	2534.01	1386.39	0.87009	0.00015424	0.0056714	sp|P0CD61|GPT_DICDI UDP-N-acetylglucosamine--dolichyl-phosphate N-acetylglucosaminephosphotransferase OS=Dictyostelium discoideum GN=alg7 PE=3 SV=1//6.84684e-103
VIT_14s0006g00450	439.091	240.853	0.86637	0.0021781	0.047581	sp|Q50EX6|ODO1_PETHY Protein ODORANT1 OS=Petunia hybrida GN=ODO1 PE=2 SV=1//8.98157e-80
VIT_00s0181g00080	446.542	245.452	0.86335	0.0010201	0.026327	sp|O65416|SKI27_ARATH F-box protein SKIP27 OS=Arabidopsis thaliana GN=SKIP27 PE=1 SV=2//1.41014e-25
VIT_08s0007g04020	380.24	209.06	0.86299	0.0015272	0.035971	sp|Q9S7C9|ESCA_ARATH Putative DNA-binding protein ESCAROLA OS=Arabidopsis thaliana GN=ESC PE=2 SV=1//2.08679e-07
VIT_00s2527g00010	557.097	306.478	0.86214	0.0004619	0.014027	sp|P29001|INVA_VIGRR Acid beta-fructofuranosidase OS=Vigna radiata var. radiata GN=INVA PE=1 SV=1//2.0324e-121
VIT_13s0019g02540	761.21	419.198	0.86066	0.00020431	0.0071699	sp|Q39547|CUCM1_CUCME Cucumisin OS=Cucumis melo PE=1 SV=1//0
VIT_01s0011g03070	13787.2	7597.8	0.85968	0.0010037	0.025951	sp|Q9C6M5|RAVL1_ARATH AP2/ERF and B3 domain-containing transcription repressor TEM1 OS=Arabidopsis thaliana GN=TEM1 PE=1 SV=1//2.4273e-144
VIT_12s0057g00950	4821.24	2664.88	0.85534	0.00010252	0.0040089	-//-
VIT_15s0046g03090	2879.65	1592.43	0.85466	0.00025242	0.0085895	sp|Q5E9Q1|PGLT1_BOVIN Protein O-glucosyltransferase 1 OS=Bos taurus GN=POGLUT1 PE=2 SV=1//5.37076e-26
VIT_16s0050g02330	1773.48	981.823	0.85305	0.00018291	0.0065493	sp|B6SFA4|MAA3_ARATH Probable helicase MAGATAMA 3 OS=Arabidopsis thaliana GN=MAA3 PE=2 SV=1//5.74251e-47
VIT_04s0008g03730	1123.87	622.511	0.85231	0.0002369	0.0081596	sp|Q8L493|BCAL3_ARATH Branched-chain-amino-acid aminotransferase-like protein 3, chloroplastic OS=Arabidopsis thaliana GN=At5g57850 PE=2 SV=1//3.0039e-159
VIT_08s0058g00470	3036.44	1682.76	0.85155	0.00092692	0.024165	sp|O80920|PYL4_ARATH Abscisic acid receptor PYL4 OS=Arabidopsis thaliana GN=PYL4 PE=1 SV=1//3.59424e-86
VIT_00s0199g00050	383.774	212.935	0.84985	0.002241	0.04873	-//-
VIT_05s0020g03030	1108.52	615.112	0.84971	0.00030726	0.010103	sp|C0LGI2|Y1677_ARATH Probable LRR receptor-like serine/threonine-protein kinase At1g67720 OS=Arabidopsis thaliana GN=At1g67720 PE=2 SV=1//2.29865e-45
VIT_09s0070g00030	1424.32	791.295	0.84798	0.00016505	0.005991	sp|Q93ZE8|SDF2_ARATH Stromal cell-derived factor 2-like protein OS=Arabidopsis thaliana GN=At2g25110 PE=1 SV=1//1.22895e-114
VIT_10s0003g02910	848.531	473.167	0.84262	0.00081698	0.021828	sp|Q9FL28|FLS2_ARATH LRR receptor-like serine/threonine-protein kinase FLS2 OS=Arabidopsis thaliana GN=FLS2 PE=1 SV=1//4.01991e-113
VIT_01s0010g02580	758.315	423.894	0.83909	0.00064125	0.018191	sp|O32107|YUID_BACSU Uncharacterized membrane protein YuiD OS=Bacillus subtilis (strain 168) GN=yuiD PE=4 SV=1//1.4571e-26
VIT_04s0069g00540	1006.99	563.827	0.83672	0.00051582	0.015357	sp|Q8LGN0|GLR27_ARATH Glutamate receptor 2.7 OS=Arabidopsis thaliana GN=GLR2.7 PE=2 SV=3//0
VIT_13s0067g01890	2901.57	1628.41	0.83337	0.00019183	0.0068061	sp|Q8BX80|ENASE_MOUSE Cytosolic endo-beta-N-acetylglucosaminidase OS=Mus musculus GN=Engase PE=2 SV=1//9.7907e-100
VIT_17s0000g04890	1497.81	840.621	0.83333	0.00025097	0.0085616	sp|Q9ZPQ3|GEK1_ARATH D-aminoacyl-tRNA deacylase OS=Arabidopsis thaliana GN=GEK1 PE=1 SV=2//1.92984e-136
VIT_16s0098g01150	537.024	301.682	0.83196	0.0015869	0.037008	sp|P32295|ARG7_VIGRR Indole-3-acetic acid-induced protein ARG7 OS=Vigna radiata var. radiata GN=ARG7 PE=2 SV=1//1.21131e-13
VIT_01s0026g00880	4186.57	2361.24	0.82622	0.00017994	0.0064652	sp|Q8YRI1|YY46_NOSS1 Uncharacterized WD repeat-containing protein alr3466 OS=Nostoc sp. (strain PCC 7120 / UTEX 2576) GN=alr3466 PE=4 SV=1//8.18783e-07
VIT_12s0035g01220	6511.46	3678.05	0.82404	0.00016025	0.0058543	sp|Q9HCG7|GBA2_HUMAN Non-lysosomal glucosylceramidase OS=Homo sapiens GN=GBA2 PE=1 SV=2//8.57004e-170
VIT_01s0010g01680	694.642	392.793	0.8225	0.00090794	0.023757	-//-
VIT_00s2349g00010	2230.72	1261.8	0.82203	0.0004515	0.013781	sp|Q9SJY5|PUMP5_ARATH Mitochondrial uncoupling protein 5 OS=Arabidopsis thaliana GN=PUMP5 PE=2 SV=1//2.59446e-156
VIT_12s0059g00250	890.493	503.894	0.82148	0.0005402	0.015928	sp|Q0WUU6|PLT4_ARATH Probable polyol transporter 4 OS=Arabidopsis thaliana GN=PLT4 PE=2 SV=1//0
VIT_15s0046g00980	7302.68	4134.42	0.82074	0.00027283	0.0091088	sp|O65717|CNGC1_ARATH Cyclic nucleotide-gated ion channel 1 OS=Arabidopsis thaliana GN=CNGC1 PE=1 SV=1//0
VIT_06s0004g03190	4850.9	2749.61	0.81903	0.00035083	0.011224	sp|Q7DLR9|PSB4_ARATH Proteasome subunit beta type-4 OS=Arabidopsis thaliana GN=PBG1 PE=1 SV=2//2.96307e-150
VIT_05s0049g00940	41019.5	23259.2	0.81851	0.00067745	0.018934	sp|Q96303|PHT14_ARATH Inorganic phosphate transporter 1-4 OS=Arabidopsis thaliana GN=PHT1-4 PE=1 SV=1//0
VIT_04s0023g01040	5401.47	3064.17	0.81786	0.00015622	0.0057364	sp|Q8W4F0|DAR1_ARATH Protein DA1-related 1 OS=Arabidopsis thaliana GN=DAR1 PE=2 SV=3//0
VIT_02s0154g00370	597.305	339.162	0.81649	0.0017731	0.040312	-//-
VIT_01s0011g00400	700.764	398.058	0.81595	0.0008142	0.021788	sp|O94260|G3BP_SCHPO Putative G3BP-like protein OS=Schizosaccharomyces pombe (strain 972 / ATCC 24843) GN=nxt3 PE=1 SV=1//3.56472e-14
VIT_01s0127g00160	951.742	540.639	0.81591	0.00036344	0.011549	sp|Q9CAL3|CRK2_ARATH Cysteine-rich receptor-like protein kinase 2 OS=Arabidopsis thaliana GN=CRK2 PE=2 SV=1//0
VIT_14s0219g00120	1079	617.238	0.80579	0.00063681	0.018102	sp|P57758|CTNS_ARATH Cystinosin homolog OS=Arabidopsis thaliana GN=At5g40670 PE=2 SV=1//9.91745e-134
VIT_18s0122g00780	3706.5	2129.21	0.79974	0.00050352	0.015053	sp|Q9S735|PHT19_ARATH Probable inorganic phosphate transporter 1-9 OS=Arabidopsis thaliana GN=PHT1-9 PE=2 SV=1//0
VIT_11s0118g00510	2584.99	1486.43	0.79831	0.002094	0.046065	sp|Q9Y5A7|NUB1_HUMAN NEDD8 ultimate buster 1 OS=Homo sapiens GN=NUB1 PE=1 SV=2//1.27578e-19
VIT_16s0039g02210	1177.16	677.392	0.79724	0.0015181	0.035828	sp|Q9ZTN2|ERD2_PETHY ER lumen protein retaining receptor OS=Petunia hybrida GN=ERD2 PE=2 SV=1//1.87556e-106
VIT_01s0010g03300	3031.39	1746.99	0.79511	0.0010646	0.027229	sp|F4HTM3|GCS1_ARATH Mannosyl-oligosaccharide glucosidase GCS1 OS=Arabidopsis thaliana GN=GCS1 PE=1 SV=1//0
VIT_08s0056g00100	5422.63	3126.04	0.79466	0.00036437	0.011565	sp|Q9LT96|Y5977_ARATH Probable leucine-rich repeat receptor-like protein kinase At5g49770 OS=Arabidopsis thaliana GN=At5g49770 PE=2 SV=1//0
VIT_12s0059g00220	492.308	284.218	0.79256	0.0022581	0.048878	sp|P34913|HYES_HUMAN Bifunctional epoxide hydrolase 2 OS=Homo sapiens GN=EPHX2 PE=1 SV=2//6.38658e-40
VIT_11s0016g01770	5572.73	3220.33	0.79117	0.0003308	0.010703	sp|Q9S7U9|M2K2_ARATH Mitogen-activated protein kinase kinase 2 OS=Arabidopsis thaliana GN=MKK2 PE=1 SV=2//0
VIT_07s0005g00520	469.732	272.253	0.78689	0.0022112	0.04823	sp|Q9LZH8|OP164_ARATH Outer envelope pore protein 16-4, chloroplastic OS=Arabidopsis thaliana GN=OEP164 PE=2 SV=1//8.33623e-39
VIT_05s0077g01230	4050.84	2348.75	0.78633	0.00047066	0.014252	sp|O04834|SAR1A_ARATH GTP-binding protein SAR1A OS=Arabidopsis thaliana GN=SAR1A PE=2 SV=1//1.23127e-119
VIT_03s0097g00510	11051.5	6410.34	0.78577	0.0011736	0.029445	sp|Q9FME8|OPT4_ARATH Oligopeptide transporter 4 OS=Arabidopsis thaliana GN=OPT4 PE=2 SV=1//0
VIT_03s0091g00520	900.228	523.204	0.78292	0.001383	0.033467	sp|P16924|P4HA1_CHICK Prolyl 4-hydroxylase subunit alpha-1 OS=Gallus gallus GN=P4HA1 PE=1 SV=1//1.49547e-21
VIT_13s0019g04410	5139.79	2989.17	0.78196	0.0003854	0.01207	sp|Q9ZUA0|OST1B_ARATH Dolichyl-diphosphooligosaccharide--protein glycosyltransferase subunit 1B OS=Arabidopsis thaliana GN=OST1B PE=2 SV=1//0
VIT_00s0463g00020	1906.37	1109.07	0.78148	0.00088406	0.023283	sp|Q9M0M5|SCL13_ARATH Scarecrow-like protein 13 OS=Arabidopsis thaliana GN=SCL13 PE=2 SV=2//0
VIT_03s0091g00480	1774.16	1032.19	0.78143	0.00056653	0.016587	sp|Q9WTV7|RNF12_MOUSE E3 ubiquitin-protein ligase RLIM OS=Mus musculus GN=Rlim PE=1 SV=2//5.40787e-13
VIT_11s0118g00250	941.011	547.595	0.7811	0.0008056	0.021578	-//-
VIT_18s0122g00710	1400.54	815.091	0.78095	0.00095498	0.024805	sp|A8DZE7|D42E1_DANRE Short-chain dehydrogenase/reductase family 42E member 1 OS=Danio rerio GN=sdr42e1 PE=2 SV=1//1.08268e-90
VIT_12s0035g01020	3791.89	2209.36	0.77929	0.0019318	0.042963	sp|P35684|RL3_ORYSJ 60S ribosomal protein L3 OS=Oryza sativa subsp. japonica GN=RPL3 PE=2 SV=2//0
VIT_01s0182g00030	1578.48	919.764	0.7792	0.00075666	0.020422	sp|Q9LQY3|P24D9_ARATH Transmembrane emp24 domain-containing protein p24delta9 OS=Arabidopsis thaliana GN=At1g26690 PE=2 SV=1//2.70639e-92
VIT_16s0098g01230	6708.64	3920.58	0.77495	0.00034869	0.011168	sp|P40934|CYB5_BRAOB Cytochrome b5 OS=Brassica oleracea var. botrytis GN=CYB5 PE=1 SV=1//4.20073e-77
VIT_10s0042g00070	6369.24	3727.72	0.77283	0.00032668	0.010607	sp|P52427|PSA4_SPIOL Proteasome subunit alpha type-4 OS=Spinacia oleracea GN=PAC1 PE=2 SV=1//1.53919e-159
VIT_03s0038g03800	3794.86	2223.43	0.77126	0.0007637	0.020592	sp|P27450|CX32_ARATH Probable serine/threonine-protein kinase Cx32, chloroplastic OS=Arabidopsis thaliana GN=At4g35600 PE=1 SV=2//2.14018e-148
VIT_07s0031g00920	28655.2	16792.2	0.77101	0.00045971	0.01398	sp|Q9LW96|INO1_TOBAC Inositol-3-phosphate synthase OS=Nicotiana tabacum PE=2 SV=1//0
VIT_06s0004g03100	2367.74	1388.5	0.76998	0.00077694	0.02089	sp|Q94KB7|MLO6_ARATH MLO-like protein 6 OS=Arabidopsis thaliana GN=MLO6 PE=2 SV=2//0
VIT_03s0091g01130	1232.9	723.14	0.76971	0.0022854	0.049279	sp|Q9FPT1|UBP12_ARATH Ubiquitin carboxyl-terminal hydrolase 12 OS=Arabidopsis thaliana GN=UBP12 PE=1 SV=2//1.66756e-16
VIT_18s0001g03450	6895.41	4044.73	0.7696	0.00065448	0.018421	-//-
VIT_08s0058g00590	1414.23	830.781	0.76748	0.00071176	0.019621	sp|P81748|MIFH_TRITR Macrophage migration inhibitory factor homolog OS=Trichuris trichiura PE=1 SV=2//3.8509e-15
VIT_00s2563g00010	3223.18	1894.91	0.76635	0.0014918	0.035403	sp|F4JMI5|GUX7_ARATH Putative glucuronosyltransferase PGSIP7 OS=Arabidopsis thaliana GN=PGSIP7 PE=3 SV=1//0
VIT_13s0064g00050	4334.01	2549.24	0.76564	0.00055425	0.016278	sp|O94808|GFPT2_HUMAN Glutamine--fructose-6-phosphate aminotransferase [isomerizing] 2 OS=Homo sapiens GN=GFPT2 PE=1 SV=3//0
VIT_11s0016g03320	6054.82	3562.14	0.76534	0.0004917	0.014794	sp|Q93ZY3|STT3A_ARATH Dolichyl-diphosphooligosaccharide--protein glycosyltransferase subunit STT3A OS=Arabidopsis thaliana GN=STT3A PE=1 SV=1//0
VIT_10s0116g00550	3398.6	2004.41	0.76176	0.0004594	0.01398	sp|Q9SYB5|OST3B_ARATH Probable dolichyl-diphosphooligosaccharide--protein glycosyltransferase subunit 3B OS=Arabidopsis thaliana GN=OST3B PE=2 SV=1//3.73183e-165
VIT_12s0028g00580	1141.62	674.038	0.76018	0.0017191	0.039391	-//-
VIT_15s0048g02390	734.911	434.397	0.75855	0.0017886	0.040479	sp|Q8S8N4|Y2685_ARATH Probably inactive receptor-like protein kinase At2g46850 OS=Arabidopsis thaliana GN=At2g46850 PE=2 SV=1//0
VIT_08s0032g00470	4848.68	2867.52	0.75779	0.0015843	0.03698	sp|Q23892|GLUA_DICDI Lysosomal beta glucosidase OS=Dictyostelium discoideum GN=gluA PE=1 SV=2//5.67976e-68
VIT_01s0011g04350	3255.7	1925.53	0.75771	0.00066972	0.018736	sp|Q9ZU52|ALFC3_ARATH Probable fructose-bisphosphate aldolase 3, chloroplastic OS=Arabidopsis thaliana GN=FBA3 PE=1 SV=1//0
VIT_08s0040g00410	6523.55	3861.66	0.75644	0.00052158	0.015463	sp|O24362|PSA3_SPIOL Proteasome subunit alpha type-3 OS=Spinacia oleracea GN=PAG1 PE=2 SV=1//1.3965e-159
VIT_14s0068g00110	17140.8	10148.2	0.75621	0.00065735	0.018481	sp|Q9SCZ4|FERON_ARATH Receptor-like protein kinase FERONIA OS=Arabidopsis thaliana GN=FER PE=1 SV=1//2.66498e-08
VIT_19s0014g02210	1748.35	1036.66	0.75405	0.00066562	0.01864	-//-
VIT_02s0025g04580	9423.79	5589.33	0.75363	0.0007511	0.02033	sp|P54873|HMCS_ARATH Hydroxymethylglutaryl-CoA synthase OS=Arabidopsis thaliana GN=HMGS PE=1 SV=2//0
VIT_00s1665g00010	9669.83	5753.11	0.74915	0.00063121	0.018044	sp|Q9LD45|BI1_ARATH Bax inhibitor 1 OS=Arabidopsis thaliana GN=BI-1 PE=1 SV=1//4.70332e-84
VIT_07s0031g02390	4627.61	2755.52	0.74794	0.00085986	0.022773	-//-
VIT_02s0025g05120	817.166	486.652	0.74774	0.0018291	0.041247	sp|Q2RNG2|GLND_RHORT [Protein-PII] uridylyltransferase OS=Rhodospirillum rubrum (strain ATCC 11170 / NCIB 8255) GN=glnD PE=3 SV=1//1.14552e-09
VIT_11s0065g00320	4946.35	2946.14	0.74754	0.0016379	0.038042	sp|Q8LD27|PSB6_ARATH Proteasome subunit beta type-6 OS=Arabidopsis thaliana GN=PBA1 PE=1 SV=2//4.82663e-144
VIT_01s0146g00380	3461.6	2064.86	0.74539	0.00076682	0.020657	-//-
VIT_07s0005g02110	3995.08	2386.32	0.74343	0.0010056	0.025976	sp|Q3EAF9|P2C49_ARATH Probable protein phosphatase 2C 49 OS=Arabidopsis thaliana GN=At3g62260 PE=2 SV=1//2.95685e-145
VIT_15s0021g02620	884.116	528.425	0.74254	0.0014999	0.035546	sp|P38389|SC61B_ARATH Protein transport protein Sec61 subunit beta OS=Arabidopsis thaliana GN=At2g45070 PE=2 SV=1//5.19263e-22
VIT_00s0187g00110	4160.85	2487.3	0.74229	0.00045475	0.013859	sp|Q41916|CYT5_ARATH Cysteine proteinase inhibitor 5 OS=Arabidopsis thaliana GN=CYS5 PE=2 SV=2//2.21347e-24
VIT_09s0002g01750	2669.43	1598.57	0.73975	0.0015906	0.037065	-//-
VIT_11s0016g02160	1595.28	955.481	0.73951	0.00092048	0.024027	sp|Q32P84|TM258_BOVIN Transmembrane protein 258 OS=Bos taurus GN=TMEM258 PE=3 SV=1//1.03901e-08
VIT_07s0005g00490	6056.14	3641.45	0.73389	0.0006316	0.018044	sp|Q8NBZ7|UXS1_HUMAN UDP-glucuronic acid decarboxylase 1 OS=Homo sapiens GN=UXS1 PE=1 SV=1//2.97369e-135
VIT_17s0000g07450	4628.16	2785.3	0.73261	0.0012631	0.030961	sp|P09394|GLPQ_ECOLI Glycerophosphoryl diester phosphodiesterase OS=Escherichia coli (strain K12) GN=glpQ PE=1 SV=2//1.5112e-26
VIT_13s0019g04240	1793.32	1081.67	0.72937	0.0010415	0.026758	sp|Q8VX13|PDI13_ARATH Protein disulfide isomerase-like 1-3 OS=Arabidopsis thaliana GN=PDIL1-3 PE=2 SV=1//1.34698e-12
VIT_06s0009g01740	762.232	459.824	0.72915	0.0022315	0.048562	sp|Q9ZS34|CHLP_TOBAC Geranylgeranyl diphosphate reductase, chloroplastic OS=Nicotiana tabacum GN=CHLP PE=2 SV=1//0
VIT_07s0031g00160	9915.18	5983.67	0.72861	0.0007345	0.019995	sp|Q42551|SCE1_ARATH SUMO-conjugating enzyme SCE1 OS=Arabidopsis thaliana GN=SCE1 PE=1 SV=1//1.0131e-101
VIT_19s0014g02360	759.913	458.62	0.72853	0.0022897	0.049335	sp|Q9FN37|PSKR2_ARATH Phytosulfokine receptor 2 OS=Arabidopsis thaliana GN=PSKR2 PE=2 SV=1//0
VIT_10s0116g01660	3095.81	1869.46	0.7277	0.0017864	0.040461	sp|Q948T6|LGUL_ORYSJ Lactoylglutathione lyase OS=Oryza sativa subsp. japonica GN=GLX-I PE=1 SV=2//6.10793e-70
VIT_08s0007g01640	4572.38	2762.94	0.72674	0.00087865	0.023227	sp|Q9M1B9|SCRK4_ARATH Probable fructokinase-4 OS=Arabidopsis thaliana GN=At3g59480 PE=2 SV=1//4.64397e-48
VIT_07s0005g00750	27528.1	16638.6	0.72637	0.00063674	0.018102	sp|O24301|SUS2_PEA Sucrose synthase 2 OS=Pisum sativum GN=SUS2 PE=2 SV=1//0
VIT_14s0030g01670	2837.45	1716.52	0.7251	0.0012076	0.030017	sp|Q9LP45|PSD11_ARATH 26S proteasome non-ATPase regulatory subunit 11 OS=Arabidopsis thaliana GN=RPN6A PE=1 SV=1//0
VIT_08s0040g02750	6910.65	4181.04	0.72496	0.0011903	0.029699	sp|Q9C7A2|Y3236_ARATH Ankyrin repeat-containing protein At3g12360 OS=Arabidopsis thaliana GN=At3g12360 PE=2 SV=1//0
VIT_01s0011g03740	3573.61	2163.21	0.72421	0.00071635	0.019691	sp|P52780|SYQ_LUPLU Glutamine--tRNA ligase OS=Lupinus luteus PE=2 SV=2//0
VIT_07s0104g00950	975.002	590.472	0.72354	0.0021397	0.046961	sp|Q01484|ANK2_HUMAN Ankyrin-2 OS=Homo sapiens GN=ANK2 PE=1 SV=4//2.95022e-06
VIT_09s0018g01820	2557.25	1548.99	0.72327	0.0018198	0.041136	sp|Q8RXG3|M2K5_ARATH Mitogen-activated protein kinase kinase 5 OS=Arabidopsis thaliana GN=MKK5 PE=1 SV=2//2.75176e-157
VIT_02s0087g01020	1875.06	1137.39	0.72121	0.0010999	0.027903	sp|Q8GYA4|CRK10_ARATH Cysteine-rich receptor-like protein kinase 10 OS=Arabidopsis thaliana GN=CRK10 PE=1 SV=3//0
VIT_07s0104g01080	3950.2	2396.74	0.72085	0.00079143	0.021239	sp|O82264|NPL42_ARATH NPL4-like protein 2 OS=Arabidopsis thaliana GN=At2g47970 PE=1 SV=1//0
VIT_15s0021g00520	1077.96	654.65	0.71951	0.0023232	0.049754	-//-
VIT_01s0010g03360	1802.39	1095.47	0.71836	0.0012857	0.031433	sp|Q944J0|SPCS1_ARATH Probable signal peptidase complex subunit 1 OS=Arabidopsis thaliana GN=At2g22425 PE=2 SV=1//1.3448e-28
VIT_05s0049g00210	2775.08	1688.1	0.71713	0.0017197	0.039391	-//-
VIT_02s0025g01720	12994.9	7914.06	0.71545	0.00088	0.023228	sp|P37707|B2_DAUCA B2 protein OS=Daucus carota PE=2 SV=1//4.05868e-101
VIT_15s0045g00550	1350.14	822.913	0.7143	0.0018211	0.041136	-//-
VIT_04s0008g06170	4655.92	2838.56	0.7139	0.0010745	0.027456	-//-
VIT_04s0008g03770	2526.41	1542.18	0.71212	0.0014298	0.034268	sp|P46644|AAT3_ARATH Aspartate aminotransferase, chloroplastic OS=Arabidopsis thaliana GN=ASP3 PE=1 SV=1//0
VIT_01s0011g02080	1705.51	1044.37	0.70757	0.0017741	0.040312	sp|Q96499|RL44_GOSHI 60S ribosomal protein L44 OS=Gossypium hirsutum GN=RPL44 PE=3 SV=3//1.52579e-67
VIT_01s0137g00600	5957.27	3648.92	0.70718	0.001724	0.039427	sp|Q9C5S1|MKP1_ARATH Protein-tyrosine-phosphatase MKP1 OS=Arabidopsis thaliana GN=MKP1 PE=1 SV=1//1.6608e-09
VIT_07s0005g05610	1662.51	1018.41	0.70704	0.0021428	0.046992	sp|Q56WD9|THIK2_ARATH 3-ketoacyl-CoA thiolase 2, peroxisomal OS=Arabidopsis thaliana GN=PED1 PE=1 SV=2//0
VIT_15s0021g02490	1442.47	886.003	0.70316	0.0022638	0.04889	sp|P38389|SC61B_ARATH Protein transport protein Sec61 subunit beta OS=Arabidopsis thaliana GN=At2g45070 PE=2 SV=1//4.1766e-21
VIT_06s0009g02510	4096.38	2516.34	0.70302	0.0015205	0.035843	sp|Q5VYK3|ECM29_HUMAN Proteasome-associated protein ECM29 homolog OS=Homo sapiens GN=ECM29 PE=1 SV=2//0
VIT_01s0011g01520	2480.53	1524.25	0.70254	0.0014704	0.035038	sp|Q9LTV6|DECR2_ARATH Peroxisomal 2,4-dienoyl-CoA reductase OS=Arabidopsis thaliana GN=At3g12800 PE=2 SV=1//4.08484e-145
VIT_09s0002g05800	3275.03	2014.66	0.70097	0.0018539	0.041657	sp|Q9C5U3|PRS8A_ARATH 26S protease regulatory subunit 8 homolog A OS=Arabidopsis thaliana GN=RPT6A PE=2 SV=1//0
VIT_19s0014g01020	11591.8	7131.8	0.70076	0.0014807	0.0352	sp|Q54XK2|SC61A_DICDI Protein transport protein Sec61 subunit alpha OS=Dictyostelium discoideum GN=sec61a PE=3 SV=1//0
VIT_02s0025g04840	2400.39	1478	0.69962	0.0018815	0.04201	sp|Q9SZ63|NUD14_ARATH Nudix hydrolase 14, chloroplastic OS=Arabidopsis thaliana GN=NUDT14 PE=1 SV=2//1.21107e-138
VIT_12s0059g00640	4463.44	2749.64	0.69891	0.0013317	0.032391	sp|A8MRC7|B3GT2_ARATH Probable beta-1,3-galactosyltransferase 2 OS=Arabidopsis thaliana GN=B3GALT2 PE=2 SV=1//0
VIT_11s0065g00140	4222.8	2615.86	0.69091	0.0013063	0.031883	sp|Q2MHE4|HT1_ARATH Serine/threonine-protein kinase HT1 OS=Arabidopsis thaliana GN=HT1 PE=1 SV=1//1.5662e-95
VIT_03s0063g02100	7638.28	4736.28	0.68949	0.001315	0.032067	sp|Q944K2|OST48_ARATH Dolichyl-diphosphooligosaccharide--protein glycosyltransferase 48 kDa subunit OS=Arabidopsis thaliana GN=OST48 PE=2 SV=1//0
VIT_05s0094g01570	3795.57	2363.85	0.68318	0.0017108	0.039282	sp|O49621|MLO1_ARATH MLO-like protein 1 OS=Arabidopsis thaliana GN=MLO1 PE=1 SV=1//0
VIT_03s0063g00820	4491.86	2800.55	0.6816	0.0022437	0.048734	sp|Q9ZQ91|CXE7_ARATH Probable carboxylesterase 7 OS=Arabidopsis thaliana GN=CXE7 PE=2 SV=1//3.47734e-88
VIT_14s0083g01160	5741.35	3598.51	0.67399	0.0011821	0.029591	sp|Q94KT8|COBRA_ARATH Protein COBRA OS=Arabidopsis thaliana GN=COB PE=2 SV=1//0
VIT_14s0068g01370	6141.92	3849.78	0.67391	0.0017283	0.039494	sp|P43308|SSRB_HUMAN Translocon-associated protein subunit beta OS=Homo sapiens GN=SSR2 PE=1 SV=1//3.48499e-08
VIT_10s0116g01800	2723.62	1707.94	0.67327	0.0022165	0.048308	sp|Q9ZSA2|CDPKL_ARATH Calcium-dependent protein kinase 21 OS=Arabidopsis thaliana GN=CPK21 PE=1 SV=1//0
Novel02373	7335.29	4606.48	0.67119	0.0018298	0.041247	-//-
VIT_06s0004g08260	18042.9	11341.8	0.66978	0.0022084	0.048207	sp|Q9SPB3|RL10_VITRI 60S ribosomal protein L10 OS=Vitis riparia GN=RPL10 PE=2 SV=1//7.35903e-16
VIT_16s0039g02010	2725.64	1729.29	0.65641	0.0023051	0.049516	sp|Q5SRX1|TM1L2_MOUSE TOM1-like protein 2 OS=Mus musculus GN=Tom1l2 PE=1 SV=1//1.33869e-14
VIT_09s0002g02680	3938.09	6188.35	-0.65206	0.0016599	0.038426	sp|O82804|ELF3_ARATH Protein EARLY FLOWERING 3 OS=Arabidopsis thaliana GN=ELF3 PE=1 SV=1//2.08225e-59
VIT_08s0007g01040	8839.46	14050.5	-0.66859	0.001822	0.041136	sp|Q0PGJ6|AKRC9_ARATH Aldo-keto reductase family 4 member C9 OS=Arabidopsis thaliana GN=AKR4C9 PE=1 SV=1//4.36957e-177
Novel03396	1586.59	2570.38	-0.69606	0.002267	0.048921	-//-
VIT_06s0004g02640	1051.64	1706.58	-0.69847	0.0020907	0.046027	sp|Q8VYY5|NCRK_ARATH Receptor-like serine/threonine-protein kinase NCRK OS=Arabidopsis thaliana GN=NCRK PE=1 SV=1//0
VIT_04s0008g01450	2926.29	4749.18	-0.6986	0.0012185	0.030207	sp|Q5C9L6|CNMT_THLFG (S)-coclaurine N-methyltransferase OS=Thalictrum flavum subsp. glaucum PE=1 SV=1//1.91263e-123
VIT_04s0008g04150	2948.21	4804.56	-0.70457	0.0015322	0.036	sp|Q08298|RD22_ARATH Dehydration-responsive protein RD22 OS=Arabidopsis thaliana GN=RD22 PE=2 SV=1//5.83938e-83
VIT_05s0077g02330	3216.74	5256.09	-0.70839	0.0012455	0.030584	sp|C6L7U1|LIN1_LOTJA Putative E3 ubiquitin-protein ligase LIN-1 OS=Lotus japonicus GN=CERBERUS PE=2 SV=2//1.3144e-14
VIT_16s0098g01080	1110.06	1814.48	-0.70892	0.0021644	0.047429	sp|Q8L8A8|GRF2_ARATH Growth-regulating factor 2 OS=Arabidopsis thaliana GN=GRF2 PE=1 SV=1//2.52645e-38
VIT_00s0203g00180	1133.93	1856.65	-0.71137	0.0018962	0.042304	sp|Q9M815|PCR8_ARATH Protein PLANT CADMIUM RESISTANCE 8 OS=Arabidopsis thaliana GN=PCR8 PE=1 SV=2//3.22419e-10
VIT_01s0011g01320	1470.89	2448.25	-0.73506	0.001507	0.035645	sp|Q9Y5K3|PCY1B_HUMAN Choline-phosphate cytidylyltransferase B OS=Homo sapiens GN=PCYT1B PE=1 SV=1//2.47876e-85
VIT_10s0003g04990	375.75	625.956	-0.73629	0.0017239	0.039427	sp|Q9SA72|Y1357_ARATH Probable receptor-like protein kinase At1g30570 OS=Arabidopsis thaliana GN=At1g30570 PE=1 SV=1//0
VIT_03s0063g02360	3128.38	5229.09	-0.74114	0.0012316	0.030454	sp|P17772|OSS2_PEA Organ-specific protein S2 OS=Pisum sativum PE=2 SV=1//7.96123e-20
VIT_07s0031g00130	628.176	1051.44	-0.74313	0.0013609	0.032959	sp|Q91784|KIF4_XENLA Chromosome-associated kinesin KIF4 OS=Xenopus laevis GN=kif4 PE=2 SV=1//6.76472e-155
VIT_06s0004g07680	2135.75	3619.56	-0.76107	0.0010771	0.027474	-//-
Novel04356	498.059	849.915	-0.771	0.0022639	0.04889	-//-
VIT_06s0080g00920	37031.6	63472.8	-0.77738	0.00069165	0.019195	-//-
VIT_16s0050g00110	510.182	884.451	-0.79377	0.0014307	0.034268	-//-
VIT_15s0046g00290	2278.35	3970.79	-0.80143	0.00038301	0.012009	sp|Q9XED8|ARFI_ARATH Auxin response factor 9 OS=Arabidopsis thaliana GN=ARF9 PE=1 SV=1//0
VIT_06s0004g01250	727.432	1269.34	-0.80319	0.00071858	0.019723	sp|P48631|FD6E2_SOYBN Omega-6 fatty acid desaturase, endoplasmic reticulum isozyme 2 OS=Glycine max GN=FAD2-2 PE=2 SV=1//0
VIT_02s0025g01260	315.51	550.694	-0.80356	0.0022199	0.048346	sp|P51105|DFRA_GERHY Dihydroflavonol-4-reductase OS=Gerbera hybrida GN=DFR PE=2 SV=1//1.89772e-61
VIT_16s0039g02510	404.111	708.586	-0.81019	0.0019623	0.043532	sp|Q54MZ3|CDC20_DICDI Anaphase-promoting complex subunit cdc20 OS=Dictyostelium discoideum GN=cdc20 PE=1 SV=1//2.54607e-120
VIT_02s0154g00320	405.337	716.592	-0.82203	0.0015707	0.036783	sp|P14009|14KD_DAUCA 14 kDa proline-rich protein DC2.15 OS=Daucus carota PE=2 SV=1//1.44873e-25
VIT_00s0494g00010	301.097	532.37	-0.8222	0.0015124	0.035742	sp|O81001|GRF1_ARATH Growth-regulating factor 1 OS=Arabidopsis thaliana GN=GRF1 PE=1 SV=1//1.30193e-109
VIT_01s0011g01970	1037.25	1845.25	-0.83105	0.00037526	0.011831	sp|O82178|PP186_ARATH Pentatricopeptide repeat-containing protein At2g35130 OS=Arabidopsis thaliana GN=At2g35130 PE=2 SV=1//0
VIT_01s0011g03180	203.525	362.408	-0.83241	0.0017065	0.039248	sp|Q9C6M2|LHTL6_ARATH Lysine histidine transporter-like 6 OS=Arabidopsis thaliana GN=At1g25530 PE=2 SV=1//0
VIT_00s0194g00210	314.982	562.59	-0.83681	0.0010946	0.027819	sp|Q8LBL1|TPK1_ARATH Two-pore potassium channel 1 OS=Arabidopsis thaliana GN=TPK1 PE=1 SV=2//2.3623e-122
VIT_17s0000g07190	938.979	1678.13	-0.83769	0.00037775	0.011883	sp|P42730|CLPB1_ARATH Chaperone protein ClpB1 OS=Arabidopsis thaliana GN=CLPB1 PE=1 SV=2//0
VIT_06s0004g06430	1758.97	3154.82	-0.84283	0.00010642	0.0041162	sp|C0LGG7|Y1534_ARATH Probable LRR receptor-like serine/threonine-protein kinase At1g53420 OS=Arabidopsis thaliana GN=At1g53420 PE=2 SV=2//1.91079e-96
VIT_03s0038g02680	2137.63	3860.71	-0.85286	0.00051184	0.015286	sp|Q31N27|ZDS_SYNE7 Probable zeta-carotene desaturase OS=Synechococcus elongatus (strain PCC 7942) GN=zds PE=3 SV=1//1.2167e-15
VIT_01s0150g00510	1009.77	1844.8	-0.86944	0.00018519	0.0066117	sp|Q7XVF9|P2C39_ORYSJ Probable protein phosphatase 2C 39 OS=Oryza sativa subsp. japonica GN=Os04g0403701 PE=2 SV=2//0
VIT_14s0083g00640	2726.71	4987.63	-0.8712	0.00022342	0.0077709	sp|Q96502|COL2_ARATH Zinc finger protein CONSTANS-LIKE 2 OS=Arabidopsis thaliana GN=COL2 PE=1 SV=1//5.79038e-100
VIT_09s0002g00640	181.705	332.79	-0.87301	0.00124	0.030548	sp|Q6K7E9|HS186_ORYSJ 18.6 kDa class III heat shock protein OS=Oryza sativa subsp. japonica GN=HSP18.6 PE=2 SV=1//2.59121e-37
VIT_08s0040g01440	328.768	608.08	-0.88719	0.00029706	0.0098253	sp|Q9LD57|PGKH1_ARATH Phosphoglycerate kinase 1, chloroplastic OS=Arabidopsis thaliana GN=PGK1 PE=1 SV=1//1.52711e-46
VIT_01s0011g00600	297.879	551.296	-0.8881	0.002119	0.046557	sp|P11869|TPT_SPIOL Triose phosphate/phosphate translocator, chloroplastic OS=Spinacia oleracea PE=1 SV=1//0
VIT_14s0068g01380	1317.25	2442.21	-0.89066	9.0379e-05	0.0036091	sp|O22800|COL14_ARATH Zinc finger protein CONSTANS-LIKE 14 OS=Arabidopsis thaliana GN=COL14 PE=2 SV=2//1.44272e-77
VIT_04s0023g01600	358.643	667.417	-0.89604	0.00050037	0.014975	-//-
VIT_18s0122g01210	998.54	1865.06	-0.90133	0.0019505	0.043313	sp|P54797|T10_MOUSE Ser/Thr-rich protein T10 in DGCR region OS=Mus musculus GN=T10 PE=2 SV=1//2.82554e-29
VIT_04s0008g05010	4468.46	8369.5	-0.90536	0.00092079	0.024027	-//-
Novel04268	260.206	489.874	-0.91276	0.00031505	0.0103	-//-
VIT_01s0010g00240	372.306	711.767	-0.93492	0.00019961	0.007029	sp|Q6PEI7|PYRG1_DANRE CTP synthase 1 OS=Danio rerio GN=ctps1 PE=1 SV=1//0
VIT_04s0008g00880	144.117	276.128	-0.93809	0.0011989	0.029854	sp|P48731|ATH1_ARATH Homeobox protein ATH1 OS=Arabidopsis thaliana GN=ATH1 PE=1 SV=1//9.7143e-99
VIT_16s0022g02030	180.494	346.283	-0.94	0.00047907	0.01449	sp|C0LGW6|ERL1_ARATH LRR receptor-like serine/threonine-protein kinase ERL1 OS=Arabidopsis thaliana GN=ERL1 PE=2 SV=1//0
VIT_04s0044g00130	177.973	345.885	-0.95863	0.0006152	0.017665	sp|Q9WU70|STXB5_RAT Syntaxin-binding protein 5 OS=Rattus norvegicus GN=Stxbp5 PE=1 SV=1//2.0751e-15
VIT_17s0000g05620	679.364	1323.2	-0.96177	3.6214e-05	0.0016727	sp|Q556Z9|Y3361_DICDI Transmembrane protein DDB_G0273707/DDB_G0273361 OS=Dictyostelium discoideum GN=DDB_G0273707 PE=4 SV=2//8.13325e-06
VIT_14s0066g02530	618.394	1214.59	-0.97387	0.00010074	0.0039449	sp|Q795R8|YTFP_BACSU Uncharacterized protein YtfP OS=Bacillus subtilis (strain 168) GN=ytfP PE=4 SV=2//9.1338e-44
VIT_01s0137g00240	619.59	1253.04	-1.016	0.0011742	0.029445	sp|Q9FXD8|PLY5_ARATH Probable pectate lyase 5 OS=Arabidopsis thaliana GN=At1g67750 PE=2 SV=2//0
VIT_01s0011g04820	152.489	313.608	-1.0403	0.00062971	0.018044	sp|Q9QYI7|DNJB8_MOUSE DnaJ homolog subfamily B member 8 OS=Mus musculus GN=Dnajb8 PE=2 SV=1//2.1788e-18
VIT_10s0003g01980	2192.46	4542.93	-1.0511	0.0001496	0.0055293	sp|C0LGE0|Y1765_ARATH Probable LRR receptor-like serine/threonine-protein kinase At1g07650 OS=Arabidopsis thaliana GN=At1g07650 PE=1 SV=1//0
VIT_03s0088g00320	345.987	720.228	-1.0577	3.6216e-05	0.0016727	-//-
VIT_12s0057g00930	426.841	891.279	-1.0622	2.4084e-05	0.0011797	sp|Q94CD1|HHT1_ARATH Omega-hydroxypalmitate O-feruloyl transferase OS=Arabidopsis thaliana GN=HHT1 PE=1 SV=1//0
Novel00259	155.772	328.42	-1.0761	9.3124e-05	0.0036926	-//-
Novel04039	117.02	248.402	-1.0859	0.00034149	0.010974	sp|O64530|STR1_ARATH Thiosulfate/3-mercaptopyruvate sulfurtransferase 1, mitochondrial OS=Arabidopsis thaliana GN=STR1 PE=1 SV=1//4.09142e-13
VIT_12s0035g00880	54.4594	117.462	-1.1089	0.0022479	0.048734	sp|Q65KJ5|FOSB_BACLD Metallothiol transferase FosB OS=Bacillus licheniformis (strain DSM 13 / ATCC 14580) GN=fosB PE=3 SV=1//1.0373e-06
VIT_07s0005g01760	199.583	445.715	-1.1591	1.4818e-05	0.00079009	sp|Q9SYJ2|GPAT3_ARATH Probable glycerol-3-phosphate acyltransferase 3 OS=Arabidopsis thaliana GN=GPAT3 PE=2 SV=1//0
VIT_04s0008g03550	358.572	822.919	-1.1985	1.6589e-05	0.00086334	sp|O82316|TIP41_ARATH Aquaporin TIP4-1 OS=Arabidopsis thaliana GN=TIP4-1 PE=2 SV=1//2.98002e-103
VIT_10s0003g01410	186.988	429.351	-1.1992	3.4427e-06	0.00022562	sp|Q9LWM4|CIPK5_ORYSJ CBL-interacting protein kinase 5 OS=Oryza sativa subsp. japonica GN=CIPK5 PE=2 SV=1//0
Novel01553	62.3851	144.179	-1.2086	0.0017697	0.040277	-//-
VIT_18s0001g03670	207.975	481.204	-1.2102	6.9198e-06	0.00041245	-//-
VIT_14s0006g01710	54.3304	126.228	-1.2162	0.0016661	0.038538	sp|O48964|IDI1_CAMAC Isopentenyl-diphosphate Delta-isomerase I OS=Camptotheca acuminata GN=IPI1 PE=2 SV=1//1.33525e-28
VIT_00s0516g00010	49.2561	115.143	-1.2251	0.0022968	0.049413	sp|Q8S3M3|NOIL_ELAOL NOI-like protein OS=Elaeis oleifera PE=2 SV=1//3.01329e-11
VIT_13s0019g02740	63.2676	149.707	-1.2426	0.00070023	0.01936	sp|P27880|HSP12_MEDSA 18.2 kDa class I heat shock protein OS=Medicago sativa GN=HSP18.2 PE=2 SV=1//8.58522e-70
VIT_07s0005g01080	74.0296	176.244	-1.2514	9.4505e-05	0.0037317	-//-
VIT_13s0064g01640	51.27	129.214	-1.3336	0.0011777	0.029506	sp|Q7XKV2|BGL13_ORYSJ Beta-glucosidase 13 OS=Oryza sativa subsp. japonica GN=BGLU13 PE=2 SV=2//0
VIT_17s0000g06210	1908.33	4811.94	-1.3343	2.6241e-09	4.3961e-07	sp|Q6NMQ7|GASA6_ARATH Gibberellin-regulated protein 6 OS=Arabidopsis thaliana GN=GASA6 PE=3 SV=1//6.41866e-42
VIT_11s0103g00050	60.1749	156.167	-1.3759	0.0001205	0.0046166	sp|Q7XPF7|HKT7_ORYSJ Probable cation transporter HKT7 OS=Oryza sativa subsp. japonica GN=HKT7 PE=2 SV=2//5.24233e-62
VIT_03s0038g01090	26.2968	69.656	-1.4054	0.0011386	0.028756	sp|P33082|AXX15_SOYBN Auxin-induced protein X15 OS=Glycine max PE=2 SV=1//2.95335e-27
VIT_01s0127g00110	24.877	67.6315	-1.4429	0.0015424	0.036179	-//-
VIT_04s0008g01970	62.4264	174.608	-1.4839	0.00096191	0.024939	sp|Q42371|ERECT_ARATH LRR receptor-like serine/threonine-protein kinase ERECTA OS=Arabidopsis thaliana GN=ERECTA PE=1 SV=1//0
VIT_03s0038g02290	67.8476	196.296	-1.5327	0.00031766	0.010373	sp|Q39134|AAP3_ARATH Amino acid permease 3 OS=Arabidopsis thaliana GN=AAP3 PE=1 SV=2//0
VIT_11s0103g00040	23.1054	84.2959	-1.8672	3.991e-05	0.0018137	sp|Q6H501|HKT6_ORYSJ Probable cation transporter HKT6 OS=Oryza sativa subsp. japonica GN=HKT6 PE=2 SV=1//3.40887e-07
VIT_18s0001g13740	11.8523	49.6453	-2.0665	0.00022274	0.0077662	sp|Q9MA75|VIP1_ARATH Transcription factor VIP1 OS=Arabidopsis thaliana GN=VIP1 PE=1 SV=1//2.01794e-29
Novel01359	6.55927	31.9501	-2.2842	0.0015315	0.036	sp|P32260|CYSKP_SPIOL Cysteine synthase, chloroplastic/chromoplastic OS=Spinacia oleracea GN=CYSK PE=1 SV=2//1.58409e-11
