# Supplementary material for: Transcriptional profiling reveals multiple defense responses in downy mildew-resistant transgenic grapevine expressing a TIR-NBS-LRR gene located at the MrRUN1/MrRPV1 locus
Source: Hortic Res. 2021 Jul 1;8:161. doi: 10.1038/s41438-021-00597-w (PMC8245497; doi:10.1038/s41438-021-00597-w)
Supplement: Supplementary file 5 — Dataset 2 [file 41438_2021_597_MOESM5_ESM.xlsx]

## Sheet: Common DEGs
GeneID	Function Description
VIT_14s0108g01000	Probable calcium-binding protein CML46 OS=Arabidopsis thaliana OX=3702 GN=CML46 PE=1 SV=1
VIT_16s0100g01000	Stilbene synthase 4 OS=Vitis vinifera OX=29760 GN=GSVIVT00005194001 PE=3 SV=1
VIT_16s0100g00950	Stilbene synthase 2 OS=Vitis vinifera OX=29760 GN=GSVIVT00004047001 PE=2 SV=2
VIT_11s0016g04750	Potassium channel AKT1 OS=Arabidopsis thaliana OX=3702 GN=AKT1 PE=1 SV=2
VIT_09s0002g06400	-//-
VIT_15s0048g02070	BON1-associated protein 2 OS=Arabidopsis thaliana OX=3702 GN=BAP2 PE=1 SV=1
VIT_02s0033g01380	Ubiquinol oxidase 3, mitochondrial OS=Arabidopsis thaliana OX=3702 GN=AOX3 PE=1 SV=2
VIT_02s0087g00750	-//-
VIT_03s0017g02120	Anthocyanidin 3-O-glucosyltransferase 6 (Fragment) OS=Manihot esculenta OX=3983 GN=GT6 PE=2 SV=1
VIT_03s0088g01180	Receptor-like protein kinase 7 OS=Arabidopsis thaliana OX=3702 GN=RLK7 PE=1 SV=1
VIT_12s0059g01720	-//-
VIT_14s0036g00520	Probable low-specificity L-threonine aldolase 1 OS=Arabidopsis thaliana OX=3702 GN=THA1 PE=1 SV=1
VIT_17s0000g03380	Protein SAR DEFICIENT 1 OS=Arabidopsis thaliana OX=3702 GN=SARD1 PE=1 SV=1
VIT_00s0194g00120	Serine acetyltransferase 1, chloroplastic OS=Arabidopsis thaliana OX=3702 GN=SAT1 PE=1 SV=2
VIT_02s0033g01390	-//-
VIT_16s0100g00900	Stilbene synthase 4 OS=Vitis vinifera OX=29760 GN=GSVIVT00005194001 PE=3 SV=1
VIT_01s0150g00410	-//-
VIT_18s0001g11500	Cytochrome P450 82A4 OS=Glycine max OX=3847 GN=CYP82A4 PE=2 SV=1
VIT_11s0016g02070	Putative transcription factor bHLH041 OS=Arabidopsis thaliana OX=3702 GN=BHLH41 PE=3 SV=1
VIT_12s0035g00350	AAA-ATPase ASD, mitochondrial OS=Arabidopsis thaliana OX=3702 GN=AATP1 PE=1 SV=1
VIT_12s0134g00480	Transcription factor MYB4 OS=Oryza sativa subsp. japonica OX=39947 GN=MYB4 PE=2 SV=2
VIT_18s0001g02770	Esterase OS=Hevea brasiliensis OX=3981 PE=1 SV=1
VIT_01s0011g03850	-//-
VIT_18s0001g06400	-//-
VIT_02s0033g01400	Ubiquinol oxidase 1a, mitochondrial OS=Arabidopsis thaliana OX=3702 GN=AOX1A PE=1 SV=2
VIT_08s0007g00810	L-type lectin-domain containing receptor kinase IV.1 OS=Arabidopsis thaliana OX=3702 GN=LECRK41 PE=2 SV=1
VIT_15s0046g02170	3-methyl-2-oxobutanoate hydroxymethyltransferase 1, mitochondrial OS=Arabidopsis thaliana OX=3702 GN=KPHMT1 PE=1 SV=1
VIT_10s0042g00870	Stilbene synthase 5 OS=Vitis vinifera OX=29760 GN=GSVIVT00007357001 PE=3 SV=1
VIT_02s0025g04310	Thaumatin-like protein OS=Actinidia deliciosa OX=3627 GN=tlp PE=1 SV=2
VIT_06s0009g01620	NDR1/HIN1-like protein 13 OS=Arabidopsis thaliana OX=3702 GN=NHL13 PE=2 SV=1
VIT_14s0081g00190	-//-
VIT_11s0065g00350	Cytochrome P450 CYP73A100 OS=Panax ginseng OX=4054 PE=2 SV=1
VIT_16s0039g01110	Phenylalanine ammonia-lyase OS=Populus trichocarpa OX=3694 GN=PAL PE=2 SV=1
VIT_01s0010g03930	Probable WRKY transcription factor 75 OS=Arabidopsis thaliana OX=3702 GN=WRKY75 PE=2 SV=1
VIT_05s0077g01570	Major allergen Pru av 1 OS=Prunus avium OX=42229 GN=PRUA1 PE=1 SV=1
VIT_02s0025g04270	Thaumatin-like protein OS=Actinidia deliciosa OX=3627 GN=tlp PE=1 SV=2
VIT_12s0028g03260	S-alkyl-thiohydroximate lyase SUR1 OS=Arabidopsis thaliana OX=3702 GN=SUR1 PE=1 SV=1
VIT_14s0108g00540	ATP-dependent 6-phosphofructokinase 5, chloroplastic OS=Arabidopsis thaliana OX=3702 GN=PFK5 PE=1 SV=1
VIT_14s0219g00270	Protein terminal ear1 OS=Zea mays OX=4577 GN=TE1 PE=2 SV=1
VIT_06s0004g01010	Dirigent protein 19 OS=Arabidopsis thaliana OX=3702 GN=DIR19 PE=2 SV=1
VIT_13s0019g01360	-//-
VIT_15s0021g01270	-//-
VIT_18s0001g11480	Cytochrome P450 82A3 OS=Glycine max OX=3847 GN=CYP82A3 PE=2 SV=1
VIT_18s0122g00690	Laccase-14 OS=Arabidopsis thaliana OX=3702 GN=LAC14 PE=2 SV=1
Novel03194	Dirigent protein 7 OS=Arabidopsis thaliana OX=3702 GN=DIR7 PE=2 SV=1
VIT_10s0042g00890	Stilbene synthase 1 OS=Vitis vinifera OX=29760 GN=VINST1 PE=1 SV=2
VIT_06s0061g00120	Glucan endo-1,3-beta-glucosidase OS=Vitis vinifera OX=29760 GN=VIT_06s0061g00120 PE=1 SV=2
VIT_05s0020g03710	Uncharacterized N-acetyltransferase YoaA OS=Bacillus subtilis (strain 168) OX=224308 GN=yoaA PE=3 SV=2
VIT_16s0100g00800	Stilbene synthase 4 OS=Vitis vinifera OX=29760 GN=GSVIVT00005194001 PE=3 SV=1
VIT_05s0049g01020	Transcription factor MYB15 OS=Arabidopsis thaliana OX=3702 GN=MYB15 PE=1 SV=1
VIT_17s0000g03390	Protein SAR DEFICIENT 1 OS=Arabidopsis thaliana OX=3702 GN=SARD1 PE=1 SV=1
VIT_16s0013g00070	-//-
VIT_14s0083g00920	-//-
VIT_10s0003g01170	Transcription factor bHLH30 OS=Arabidopsis thaliana OX=3702 GN=BHLH30 PE=1 SV=1
VIT_15s0021g01260	-//-
VIT_06s0061g00100	Glucan endo-1,3-beta-glucosidase OS=Vitis vinifera OX=29760 GN=VIT_06s0061g00120 PE=1 SV=2
VIT_00s0179g00260	Calcium-transporting ATPase 12, plasma membrane-type OS=Arabidopsis thaliana OX=3702 GN=ACA12 PE=2 SV=1
VIT_17s0000g08720	Cysteine-rich receptor-like protein kinase 1 OS=Arabidopsis thaliana OX=3702 GN=CRK1 PE=2 SV=2
VIT_05s0094g00340	Endochitinase EP3 OS=Arabidopsis thaliana OX=3702 GN=EP3 PE=1 SV=1
VIT_00s0187g00020	-//-
VIT_04s0008g07250	Aspartyl protease family protein At5g10770 OS=Arabidopsis thaliana OX=3702 GN=At5g10770 PE=2 SV=1
VIT_16s0039g01170	Phenylalanine ammonia-lyase OS=Camellia sinensis OX=4442 GN=PAL PE=2 SV=1
VIT_16s0100g00860	Stilbene synthase 4 OS=Vitis vinifera OX=29760 GN=GSVIVT00005194001 PE=3 SV=1
VIT_08s0007g06560	Probable L-type lectin-domain containing receptor kinase S.5 OS=Arabidopsis thaliana OX=3702 GN=LECRKS5 PE=2 SV=1
VIT_02s0025g04230	Thaumatin-like protein OS=Actinidia deliciosa OX=3627 GN=tlp PE=1 SV=2
VIT_08s0007g04570	UDP-glycosyltransferase 73D1 OS=Arabidopsis thaliana OX=3702 GN=UGT73D1 PE=3 SV=1
VIT_14s0068g02150	F-box/kelch-repeat protein At3g27150 OS=Arabidopsis thaliana OX=3702 GN=At3g27150 PE=2 SV=1
VIT_02s0025g04730	Glyoxylate/hydroxypyruvate reductase HPR3 OS=Arabidopsis thaliana OX=3702 GN=HPR3 PE=2 SV=1
VIT_09s0054g00900	AAA-ATPase At3g50940 OS=Arabidopsis thaliana OX=3702 GN=At3g50940 PE=2 SV=1
Novel02410	-//-
VIT_16s0100g00810	Stilbene synthase 4 OS=Vitis vinifera OX=29760 GN=GSVIVT00005194001 PE=3 SV=1
VIT_04s0044g00270	Monooxygenase 2 OS=Arabidopsis thaliana OX=3702 GN=MO2 PE=2 SV=1
VIT_08s0058g00690	WRKY transcription factor WRKY24 OS=Oryza sativa subsp. japonica OX=39947 GN=WRKY24 PE=2 SV=1
VIT_07s0005g03220	Ethylene-responsive transcription factor ERF098 OS=Arabidopsis thaliana OX=3702 GN=ERF098 PE=1 SV=1
VIT_03s0017g01990	Putative UDP-glucose flavonoid 3-O-glucosyltransferase 3 OS=Fragaria ananassa OX=3747 GN=GT3 PE=2 SV=1
VIT_16s0100g00930	Stilbene synthase 4 OS=Vitis vinifera OX=29760 GN=GSVIVT00005194001 PE=3 SV=1
VIT_04s0008g07150	Aspartyl protease family protein At5g10770 OS=Arabidopsis thaliana OX=3702 GN=At5g10770 PE=2 SV=1
VIT_17s0000g03370	Protein SAR DEFICIENT 1 OS=Arabidopsis thaliana OX=3702 GN=SARD1 PE=1 SV=1
VIT_10s0003g01160	Transcription factor bHLH51 OS=Arabidopsis thaliana OX=3702 GN=BHLH51 PE=2 SV=1
VIT_16s0100g01020	Stilbene synthase 4 OS=Vitis vinifera OX=29760 GN=GSVIVT00005194001 PE=3 SV=1
VIT_14s0066g01970	Metalloendoproteinase 2-MMP OS=Arabidopsis thaliana OX=3702 GN=2MMP PE=1 SV=1
VIT_16s0148g00360	Rust resistance kinase Lr10 OS=Triticum aestivum OX=4565 GN=LRK10 PE=2 SV=1
VIT_01s0010g00760	-//-
VIT_19s0015g00020	ABC transporter C family member 3 OS=Arabidopsis thaliana OX=3702 GN=ABCC3 PE=1 SV=1
VIT_16s0100g00940	Stilbene synthase 4 OS=Vitis vinifera OX=29760 GN=GSVIVT00005194001 PE=3 SV=1
