# Supplementary material for: Transcriptional profiling reveals multiple defense responses in downy mildew-resistant transgenic grapevine expressing a TIR-NBS-LRR gene located at the MrRUN1/MrRPV1 locus
Source: Hortic Res. 2021 Jul 1;8:161. doi: 10.1038/s41438-021-00597-w (PMC8245497; doi:10.1038/s41438-021-00597-w)
Supplement: Supplementary file 6 — Dataset 3 [file 41438_2021_597_MOESM6_ESM.xlsx]

## Sheet: 12h
Time	GeneID	Types	log2FoldChange in TS_DM vs.TS_Mock	Fold Change	Swissprot
Up-regulated
12h	VIT_17s0000g08150	1	0.9169	1.88805	Transcription factor bHLH36 OS=Arabidopsis thaliana GN=BHLH36 PE=2 SV=1
12h	VIT_03s0063g01960	1	1.2974	2.45786	Non-symbiotic hemoglobin 1 OS=Medicago sativa GN=MHB1 PE=2 SV=1
12h	VIT_14s0066g02610	1	1.5003	2.82902	PREDICTED: uncharacterized protein LOC100261167 [Vitis vinifera]
12h	VIT_12s0055g01020	1	1.5291	2.88606	Peroxidase N1 OS=Nicotiana tabacum GN=poxN1 PE=1 SV=1
12h	VIT_14s0108g01000	1	1.5388	2.90553	Probable calcium-binding protein CML45 OS=Arabidopsis thaliana GN=CML45 PE=1 SV=1
12h	VIT_04s0008g04000	1	2.1543	4.45153	Dehydration-responsive protein RD22 OS=Arabidopsis thaliana GN=RD22 PE=2 SV=1
12h	Novel03909	1	2.1546	4.45245	Vitis vinifera putative disease resistance protein At1g50180 (LOC104877381), Mrna
12h	VIT_04s0008g07170	1	2.2915	4.89565	Protein ASPARTIC PROTEASE IN GUARD CELL 2 OS=Arabidopsis thaliana GN=ASPG2 PE=2 SV=1
Down-regulated
12h	VIT_14s0108g01440	1	-0.73466	0.60096	lysine-tRNA ligase? Replication factor C subunit 2; K10755 replication factor C subunit 2/4 (A)
Type 1, the genes are differentially expressed in comparison of TS_DM vs. TS_Mock, but not differentially expressed in comparison of S_DM vs. S_Mock. TYpe 2, The genes are differentially expressed in both S_DM vs. S_Mock and TS_DM vs. TS_Mock, but the differences in TS_DM vs. TS_Mock group are more significant (p-value of Fisher’s test <0.05).

## Sheet: 18h
Time	GeneID	Types	log2FoldChange in TS_DM vs.TS_Mock	Fold Change	Swissprot
Up-regulated
18h	VIT_00s0181g00010	1	0.51127	1.4253	Sugar carrier protein C OS=Ricinus communis GN=STC PE=2 SV=1
18h	VIT_16s0050g01240	1	0.52828	1.44221	Putative late blight resistance protein homolog R1A-3 OS=Solanum demissum GN=R1A-3 PE=5 SV=2
18h	VIT_18s0001g07380	1	0.53607	1.45002	AT-hook motif nuclear-localized protein 17 OS=Arabidopsis thaliana GN=AHL17 PE=2 SV=1
18h	VIT_18s0001g08230	1	0.552	1.46612	Receptor-like protein kinase HAIKU2 OS=Arabidopsis thaliana GN=IKU2 PE=1 SV=1
18h	VIT_01s0026g01890	1	0.55573	1.46991	UDP-galactose/UDP-glucose transporter 3 OS=Arabidopsis thaliana GN=UTR3 PE=1 SV=1
18h	VIT_00s2607g00010	1	0.56283	1.47716	Phosphoserine aminotransferase 2, chloroplastic OS=Arabidopsis thaliana GN=PSAT2 PE=2 SV=1
18h	VIT_05s0020g03710	1	0.59768	1.51328	Uncharacterized N-acetyltransferase p20 OS=Bacillus licheniformis GN=p20 PE=3 SV=1
18h	VIT_02s0025g05120	1	0.61405	1.53055	ACT domain-containing protein ACR8 OS=Arabidopsis thaliana GN=ACR8 PE=2 SV=1
18h	VIT_02s0234g00130	1	0.61417	1.53068	Ethylene-responsive transcription factor 2 OS=Nicotiana tabacum GN=ERF2 PE=2 SV=1
18h	VIT_16s0013g01920	1	0.62611	1.5434	U-box domain-containing protein 35 OS=Arabidopsis thaliana GN=PUB35 PE=1 SV=2
18h	VIT_03s0017g02000	1	0.63524	1.5532	Anthocyanidin 3-O-glucosyltransferase 6 (Fragment) OS=Manihot esculenta GN=GT6 PE=2 SV=1
18h	VIT_11s0016g02850	1	0.63669	1.55476	ATP-dependent 6-phosphofructokinase 3 OS=Arabidopsis thaliana GN=PFK3 PE=1 SV=1
18h	VIT_05s0077g01570	1	0.63898	1.55723	Major allergen Pru ar 1 OS=Prunus armeniaca PE=1 SV=1
18h	VIT_18s0001g09230	1	0.6505	1.56971	Zinc finger protein ZAT10 OS=Arabidopsis thaliana GN=ZAT10 PE=2 SV=1
18h	VIT_13s0019g01430	1	0.65628	1.57601	Heat shock cognate 70 kDa protein OS=Petunia hybrida GN=HSP70 PE=2 SV=1
18h	VIT_12s0059g01560	1	0.65742	1.57726	Protein disulfide isomerase-like 2-3 OS=Oryza sativa subsp. japonica GN=PDIL2-3 PE=2 SV=1
18h	VIT_07s0005g01220	1	0.65926	1.57927	DnaJ protein ERDJ3B OS=Arabidopsis thaliana GN=ERDJ3B PE=1 SV=1
18h	VIT_10s0003g01160	1	0.66021	1.58031	Transcription factor bHLH51 OS=Arabidopsis thaliana GN=BHLH51 PE=2 SV=1
18h	VIT_12s0134g00020	1	0.66582	1.58647	Isoprene synthase, chloroplastic OS=Populus alba GN=ISPS PE=1 SV=1
18h	VIT_16s0050g01700	1	0.67916	1.60121	Glycerophosphodiester phosphodiesterase protein kinase domain-containing GDPDL2 OS=Arabidopsis thaliana GN=GDPDL2 PE=1 SV=1
18h	VIT_01s0011g05470	1	0.68893	1.61209	Protein PLANT CADMIUM RESISTANCE 2 OS=Arabidopsis thaliana GN=PCR2 PE=1 SV=1
18h	VIT_13s0019g01440	1	0.69867	1.62301	uncharacterized protein
18h	VIT_16s0050g01690	1	0.70313	1.62803	Glycerophosphodiester phosphodiesterase protein kinase domain-containing GDPDL2 OS=Arabidopsis thaliana GN=GDPDL2 PE=1 SV=1
18h	VIT_03s0063g00060	1	0.70852	1.63413	CBS domain-containing protein CBSX1, chloroplastic OS=Arabidopsis thaliana GN=CBSX1 PE=1 SV=2
18h	VIT_18s0001g06610	1	0.71127	1.63724	uncharacterized protein
18h	VIT_17s0000g04750	1	0.73186	1.66078	UDP-glycosyltransferase 89B1 OS=Arabidopsis thaliana GN=UGT89B1 PE=2 SV=2
18h	VIT_17s0000g08770	1	0.74176	1.67221	Cysteine-rich receptor-like protein kinase 2 OS=Arabidopsis thaliana GN=CRK2 PE=2 SV=1
18h	VIT_14s0068g02150	1	0.75064	1.68254	F-box/kelch-repeat protein At3g27150 OS=Arabidopsis thaliana GN=At3g27150 PE=2 SV=1
18h	VIT_10s0003g01170	1	0.75882	1.69211	Putative transcription factor bHLH107 OS=Arabidopsis thaliana GN=BHLH107 PE=2 SV=1
18h	VIT_02s0025g02140	1	0.75944	1.69283	Luminal-binding protein 5 OS=Nicotiana tabacum GN=BIP5 PE=2 SV=1
18h	VIT_00s2547g00010	1	0.76824	1.70319	probable WRKY transcription factor 21 [Vitis vinifera]
18h	VIT_07s0191g00230	1	0.78117	1.71852	E3 ubiquitin-protein ligase RING1 OS=Arabidopsis thaliana GN=ATL55 PE=1 SV=1
18h	VIT_14s0036g00520	1	0.78671	1.72514	Probable low-specificity L-threonine aldolase 1 OS=Arabidopsis thaliana GN=THA1 PE=1 SV=1
18h	VIT_04s0044g01110	1	0.79459	1.73458	Alcohol dehydrogenase 1 OS=Petunia hybrida GN=ADH1 PE=3 SV=1
18h	VIT_00s0179g00350	1	0.81342	1.75737	Pyruvate kinase isozyme A, chloroplastic OS=Ricinus communis PE=1 SV=1
18h	VIT_01s0011g06500	1	0.82513	1.77169	D-galacturonate reductase OS=Fragaria ananassa GN=GALUR PE=1 SV=1
18h	VIT_00s0480g00030	1	0.82998	1.77766	Polyphenol oxidase, chloroplastic OS=Malus domestica PE=2 SV=1
18h	VIT_11s0016g04750	1	0.83306	1.78146	Potassium channel AKT1 OS=Arabidopsis thaliana GN=AKT1 PE=1 SV=2
18h	VIT_12s0035g00350	1	0.8336	1.78213	Probable mitochondrial chaperone BCS1-B OS=Dictyostelium discoideum GN=bcsl1b PE=3 SV=1
18h	VIT_01s0150g00410	1	0.84162	1.79206	uncharacterized protein
18h	VIT_04s0044g00040	1	0.84437	1.79548	Dirigent protein 19 OS=Arabidopsis thaliana GN=DIR19 PE=2 SV=1
18h	VIT_05s0020g04560	1	0.85674	1.81094	U-box domain-containing protein 43 OS=Arabidopsis thaliana GN=PUB43 PE=2 SV=1
18h	VIT_16s0098g01580	1	0.86331	1.81921	Luminal-binding protein 5 OS=Nicotiana tabacum GN=BIP5 PE=2 SV=1
18h	VIT_04s0008g00420	1	0.86501	1.82135	Receptor-like protein kinase HSL1 OS=Arabidopsis thaliana GN=HSL1 PE=2 SV=1
18h	VIT_07s0031g00670	1	0.87278	1.83119	Heat shock factor protein HSF24 OS=Solanum peruvianum GN=HSF24 PE=2 SV=1
18h	VIT_17s0053g00840	1	0.89572	1.86054	Putative cyclic nucleotide-gated ion channel 19 OS=Arabidopsis thaliana GN=CNGC19 PE=3 SV=1
18h	VIT_06s0080g01090	1	0.89603	1.86094	Probable CCR4-associated factor 1 homolog 9 OS=Arabidopsis thaliana GN=CAF1-9 PE=2 SV=1
18h	VIT_06s0004g01670	1	0.90057	1.8668	UDP-glycosyltransferase 92A1 OS=Arabidopsis thaliana GN=UGT92A1 PE=2 SV=1
18h	VIT_06s0004g03540	1	0.94122	1.92015	Mitogen-activated protein kinase 3 OS=Arabidopsis thaliana GN=MPK3 PE=1 SV=2
18h	VIT_16s0013g00950	1	0.94162	1.92068	Ethylene-responsive transcription factor 5 OS=Nicotiana tabacum GN=ERF5 PE=2 SV=1
18h	VIT_16s0039g01310	1	0.94696	1.92781	Probable receptor-like protein kinase At1g67000 OS=Arabidopsis thaliana GN=At1g67000 PE=2 SV=2
18h	VIT_08s0007g04570	1	0.95217	1.93478	UDP-glycosyltransferase 73D1 OS=Arabidopsis thaliana GN=UGT73D1 PE=3 SV=1
18h	VIT_03s0063g01770	1	0.95616	1.94014	uncharacterized protein
18h	VIT_08s0032g00300	1	0.95949	1.94462	Annexin A3 OS=Rattus norvegicus GN=Anxa3 PE=1 SV=4
18h	VIT_05s0049g01550	1	0.96357	1.95013	Protein NRT1/ PTR FAMILY 5.2 OS=Arabidopsis thaliana GN=NPF5.2 PE=2 SV=1
18h	VIT_14s0060g00650	1	0.97025	1.95918	uncharacterized protein
18h	VIT_07s0031g00880	1	0.97664	1.96788	hypothetical protein
18h	VIT_16s0050g00200	1	0.98356	1.97734	LRR receptor-like serine/threonine-protein kinase GSO1 OS=Arabidopsis thaliana GN=GSO1 PE=2 SV=1
18h	VIT_06s0009g01620	1	0.99165	1.98846	Protein YLS9 OS=Arabidopsis thaliana GN=YLS9 PE=2 SV=1
18h	VIT_12s0059g01720	1	1.0153	2.02132	hypothetical protein
18h	VIT_14s0068g00090	1	1.0154	2.02146	Receptor-like protein kinase FERONIA OS=Arabidopsis thaliana GN=FER PE=1 SV=1
18h	VIT_07s0005g04890	1	1.023	2.03214	Glutathione transferase GST 23 OS=Zea mays PE=2 SV=1
18h	VIT_12s0035g00330	1	1.0314	2.04401	Probable mitochondrial chaperone BCS1-B OS=Dictyostelium discoideum GN=bcsl1b PE=3 SV=1
18h	VIT_05s0077g01970	1	1.0337	2.04727	RING-H2 finger protein ATL2 OS=Arabidopsis thaliana GN=ATL2 PE=2 SV=2
18h	VIT_02s0154g00170	1	1.0344	2.04826	Flavin-containing monooxygenase FMO GS-OX-like 5 OS=Arabidopsis thaliana GN=At1g63370 PE=2 SV=2
18h	VIT_00s0283g00030	1	1.0384	2.05395	Calnexin homolog OS=Glycine max PE=2 SV=1
18h	VIT_19s0014g01370	1	1.0402	2.05651	Epidermis-specific secreted glycoprotein EP1 OS=Daucus carota GN=EP1 PE=1 SV=1
18h	VIT_01s0127g00700	1	1.0433	2.06094	histone-lysine N-methyltransferase SETD1B [Vitis vinifera]
18h	VIT_03s0038g00490	1	1.0437	2.06151	GATA transcription factor 5 OS=Arabidopsis thaliana GN=GATA5 PE=2 SV=1
18h	VIT_16s0050g01250	1	1.0561	2.0793	Putative late blight resistance protein homolog R1A-3 OS=Solanum demissum GN=R1A-3 PE=5 SV=2
18h	VIT_03s0091g00670	1	1.0737	2.10482	LOB domain-containing protein 38 OS=Arabidopsis thaliana GN=LBD38 PE=2 SV=1
18h	VIT_03s0063g00880	1	1.0927	2.13273	uncharacterized protein
18h	VIT_18s0001g02760	1	1.1011	2.14518	Esterase OS=Hevea brasiliensis PE=1 SV=1
18h	VIT_09s0018g00240	1	1.1021	2.14667	Probable WRKY transcription factor 40 OS=Arabidopsis thaliana GN=WRKY40 PE=1 SV=1
18h	VIT_06s0004g04150	1	1.1078	2.15517	Protein UPSTREAM OF FLC OS=Arabidopsis thaliana GN=UFC PE=2 SV=1
18h	VIT_14s0066g01570	1	1.1183	2.17091	uncharacterized protein
18h	VIT_18s0001g02770	1	1.1246	2.18041	Esterase OS=Hevea brasiliensis PE=1 SV=1
18h	VIT_17s0000g02950	1	1.1297	2.18813	Probable glutathione S-transferase OS=Glycine max GN=HSP26-A PE=2 SV=1
18h	VIT_00s0203g00020	1	1.1321	2.19178	hypothetical protein
18h	VIT_16s0050g01550	1	1.135	2.19619	Leucine-rich repeat receptor-like protein kinase PXL1 OS=Arabidopsis thaliana GN=PXL1 PE=2 SV=1
18h	VIT_06s0004g00990	1	1.135	2.19619	Dirigent protein 7 OS=Arabidopsis thaliana GN=DIR7 PE=2 SV=1
18h	VIT_01s0137g00670	1	1.1398	2.2035	SufE-like protein 2, chloroplastic OS=Arabidopsis thaliana GN=SUFE2 PE=2 SV=1
18h	VIT_12s0028g01640	1	1.1415	2.2061	G-type lectin S-receptor-like serine/threonine-protein kinase SD2-5 OS=Arabidopsis thaliana GN=SD25 PE=1 SV=1
18h	VIT_16s0013g00900	1	1.1512	2.22099	Ethylene-responsive transcription factor 5 OS=Nicotiana tabacum GN=ERF5 PE=2 SV=1
18h	VIT_02s0025g04870	1	1.1526	2.22314	uncharacterized protein
18h	Novel01552	1	1.155	2.22684	Ethylene-responsive transcription factor 5 OS=Nicotiana tabacum GN=ERF5 PE=2 SV=1
18h	VIT_19s0015g00020	1	1.1836	2.27143	ABC transporter C family member 3 OS=Arabidopsis thaliana GN=ABCC3 PE=1 SV=1
18h	VIT_16s0039g00570	1	1.1901	2.28169	Benzyl alcohol O-benzoyltransferase OS=Nicotiana tabacum GN=HSR201 PE=1 SV=1
18h	VIT_08s0007g01160	1	1.1993	2.29628	Putative receptor protein kinase ZmPK1 OS=Zea mays GN=PK1 PE=2 SV=2
18h	Novel02410	1	1.2067	2.30809	uncharacterized protein
18h	VIT_18s0001g14500	1	1.2113	2.31546	Endoplasmin homolog OS=Catharanthus roseus GN=HSP90 PE=2 SV=1
18h	VIT_00s0187g00040	1	1.2318	2.3486	Cysteine proteinase inhibitor 1 OS=Actinidia deliciosa PE=1 SV=1
18h	VIT_01s0137g00680	1	1.2319	2.34876	unnamed protein product
18h	VIT_05s0077g01730	1	1.239	2.36035	Senescence-associated carboxylesterase 101 OS=Arabidopsis thaliana GN=SAG101 PE=1 SV=1
18h	VIT_02s0236g00100	1	1.2414	2.36428	uncharacterized protein
18h	VIT_04s0044g00220	1	1.2513	2.38056	FAD-dependent urate hydroxylase OS=Klebsiella pneumoniae subsp. pneumoniae (strain ATCC 700721 / MGH 78578) GN=hpxO PE=1 SV=1
18h	VIT_18s0001g04640	1	1.2515	2.38089	hypothetical protein
18h	VIT_14s0108g00540	1	1.2573	2.39048	ATP-dependent 6-phosphofructokinase 5, chloroplastic OS=Arabidopsis thaliana GN=PFK5 PE=1 SV=1
18h	VIT_14s0081g00030	1	1.2763	2.42217	Pathogenesis-related protein PR-4B OS=Nicotiana tabacum PE=2 SV=1
18h	VIT_01s0010g03930	1	1.2799	2.42822	Probable WRKY transcription factor 75 OS=Arabidopsis thaliana GN=WRKY75 PE=2 SV=1
18h	VIT_18s0001g15120	1	1.2812	2.43041	uncharacterized protein
18h	VIT_17s0000g03340	1	1.2828	2.43311	Probable serine/threonine-protein kinase At1g18390 OS=Arabidopsis thaliana GN=At1g18390 PE=2 SV=2
18h	VIT_12s0059g01580	1	1.2959	2.4553	uncharacterized protein
18h	VIT_08s0007g02100	1	1.3046	2.47015	Uncharacterized protein At4g19900 OS=Arabidopsis thaliana GN=At4g19900 PE=2 SV=1
18h	VIT_19s0014g02120	1	1.318	2.4932	uncharacterized protein
18h	VIT_02s0025g04730	1	1.3201	2.49683	Glyoxylate/hydroxypyruvate reductase HPR3 OS=Arabidopsis thaliana GN=HPR3 PE=2 SV=1
18h	VIT_14s0066g02100	1	1.3284	2.51124	Probable mitochondrial chaperone BCS1-B OS=Dictyostelium discoideum GN=bcsl1b PE=3 SV=1
18h	VIT_00s2776g00010	1	1.3429	2.53661	G-type lectin S-receptor-like serine/threonine-protein kinase At1g11330 OS=Arabidopsis thaliana GN=At1g11330 PE=2 SV=3
18h	VIT_08s0058g00690	1	1.3567	2.56099	Probable WRKY transcription factor 33 OS=Arabidopsis thaliana GN=WRKY33 PE=1 SV=2
18h	VIT_16s0013g01090	1	1.3631	2.57237	Ethylene-responsive transcription factor 5 OS=Nicotiana tabacum GN=ERF5 PE=2 SV=1
18h	VIT_06s0061g00100	1	1.3691	2.58309	Glucan endo-1,3-beta-glucosidase OS=Vitis vinifera GN=VIT_06s0061g00120 PE=1 SV=2
18h	VIT_00s1217g00020	1	1.3766	2.59656	uncharacterized protein
18h	VIT_14s0081g00020	1	1.3781	2.59926	Pathogenesis-related protein PR-4B OS=Nicotiana tabacum PE=2 SV=1
18h	VIT_17s0000g03380	1	1.4662	2.76293	Protein SAR DEFICIENT 1 OS=Arabidopsis thaliana GN=SARD1 PE=1 SV=1
18h	VIT_07s0141g00930	1	1.4827	2.79471	Cysteine-rich repeat secretory protein 55 OS=Arabidopsis thaliana GN=CRRSP55 PE=2 SV=1
18h	VIT_03s0091g00690	1	1.4869	2.80286	Zinc finger protein ZAT10 OS=Arabidopsis thaliana GN=ZAT10 PE=2 SV=1
18h	VIT_17s0000g05790	1	1.4917	2.8122	Plant cysteine oxidase 2 OS=Arabidopsis thaliana GN=PCO2 PE=1 SV=1
18h	VIT_06s0061g00120	1	1.5024	2.83314	Glucan endo-1,3-beta-glucosidase OS=Vitis vinifera GN=VIT_06s0061g00120 PE=1 SV=2
18h	VIT_16s0013g01060	1	1.5168	2.86156	Ethylene-responsive transcription factor 5 OS=Nicotiana tabacum GN=ERF5 PE=2 SV=1
18h	VIT_16s0039g01110	1	1.5181	2.86414	Phenylalanine ammonia-lyase OS=Populus trichocarpa GN=PAL PE=2 SV=1
18h	VIT_03s0017g01140	1	1.5256	2.87906	7-deoxyloganetin glucosyltransferase OS=Gardenia jasminoides GN=UGT85A24 PE=1 SV=1
18h	VIT_12s0059g01380	1	1.5279	2.88366	1-aminocyclopropane-1-carboxylate oxidase 3 OS=Petunia hybrida GN=ACO3 PE=3 SV=1
18h	VIT_09s0002g06400	1	1.5418	2.91158	uncharacterized protein
18h	VIT_11s0065g00350	1	1.5498	2.92777	Cytochrome P450 CYP73A100 OS=Panax ginseng PE=2 SV=1
18h	VIT_18s0001g11480	1	1.5502	2.92858	Cytochrome P450 82A4 OS=Glycine max GN=CYP82A4 PE=2 SV=1
18h	VIT_04s0044g01120	1	1.5617	2.95201	Alcohol dehydrogenase 1 OS=Petunia hybrida GN=ADH1 PE=3 SV=1
18h	VIT_02s0087g00750	1	1.5651	2.95898	Transmembrane protein 45B OS=Bos taurus GN=TMEM45B PE=2 SV=1
18h	VIT_16s0100g00950	1	1.5856	3.00133	Stilbene synthase 2 OS=Vitis vinifera GN=GSVIVT00004047001 PE=2 SV=2
18h	VIT_05s0049g00430	1	1.5949	3.02074	1-aminocyclopropane-1-carboxylate oxidase homolog 1 OS=Arabidopsis thaliana GN=At1g06620 PE=2 SV=1
18h	VIT_12s0028g01650	1	1.5953	3.02157	G-type lectin S-receptor-like serine/threonine-protein kinase SD2-5 OS=Arabidopsis thaliana GN=SD25 PE=1 SV=1
18h	VIT_02s0025g04320	1	1.6022	3.03606	Thaumatin-like protein OS=Actinidia deliciosa GN=tlp PE=1 SV=2
18h	VIT_06s0004g01000	1	1.6127	3.05824	Dirigent protein 19 OS=Arabidopsis thaliana GN=DIR19 PE=2 SV=1
18h	VIT_13s0067g03130	1	1.6782	3.20028	WRKY transcription factor 55 OS=Arabidopsis thaliana GN=WRKY55 PE=2 SV=1
18h	VIT_16s0039g01330	1	1.682	3.20872	Glycerophosphodiester phosphodiesterase protein kinase domain-containing GDPDL2 OS=Arabidopsis thaliana GN=GDPDL2 PE=1 SV=1
18h	VIT_05s0094g00340	1	1.69	3.22657	Chitinase 5 OS=Oryza sativa subsp. japonica GN=Cht5 PE=2 SV=1
18h	VIT_03s0017g01940	1	1.6907	3.22813	unnamed protein product
18h	VIT_15s0046g01140	1	1.6977	3.24383	Probable WRKY transcription factor 46 OS=Arabidopsis thaliana GN=WRKY46 PE=2 SV=1
18h	VIT_18s0072g00990	1	1.7284	3.3136	Leucine-rich repeat receptor-like tyrosine-protein kinase PXC3 OS=Arabidopsis thaliana GN=PXC3 PE=2 SV=1
18h	VIT_07s0005g03220	1	1.749	3.36126	Ethylene-responsive transcription factor ERF098 OS=Arabidopsis thaliana GN=ERF098 PE=1 SV=1
18h	VIT_04s0008g07140	1	1.7554	3.3762	Aspartic proteinase nepenthesin-2 OS=Nepenthes gracilis GN=nep2 PE=1 SV=1
18h	VIT_08s0007g00810	1	1.7589	3.3844	L-type lectin-domain containing receptor kinase IV.2 OS=Arabidopsis thaliana GN=LECRK42 PE=2 SV=1
18h	VIT_12s0057g01130	1	1.777	3.42713	Disease resistance protein RPM1 OS=Arabidopsis thaliana GN=RPM1 PE=1 SV=1
18h	VIT_00s0194g00120	1	1.7789	3.43164	Serine acetyltransferase 3, mitochondrial OS=Arabidopsis thaliana GN=SAT3 PE=1 SV=3
18h	VIT_12s0028g03260	1	1.7876	3.4524	Tyrosine aminotransferase OS=Arabidopsis thaliana GN=TAT PE=2 SV=1
18h	VIT_01s0011g03990	1	1.8019	3.48679	Probable receptor-like protein kinase At1g67000 OS=Arabidopsis thaliana GN=At1g67000 PE=2 SV=2
18h	VIT_03s0088g01180	1	1.8058	3.49623	Receptor-like protein kinase HAIKU2 OS=Arabidopsis thaliana GN=IKU2 PE=1 SV=1
18h	VIT_15s0046g02170	1	1.8122	3.51177	3-methyl-2-oxobutanoate hydroxymethyltransferase 1, mitochondrial OS=Arabidopsis thaliana GN=KPHMT1 PE=1 SV=1
18h	VIT_18s0122g00690	1	1.826	3.54553	Laccase-14 OS=Arabidopsis thaliana GN=LAC14 PE=2 SV=1
18h	VIT_09s0002g05610	1	1.8282	3.55094	uncharacterized protein
18h	VIT_02s0025g04270	1	1.8298	3.55488	Thaumatin-like protein OS=Actinidia deliciosa GN=tlp PE=1 SV=2
18h	VIT_13s0084g00670	1	1.8436	3.58904	Sigma factor binding protein 1, chloroplastic OS=Arabidopsis thaliana GN=SIB1 PE=1 SV=1
18h	Novel04303	1	1.8616	3.6341	Disease resistance protein RPS4 OS=Arabidopsis thaliana GN=RPS4 PE=2 SV=1
18h	VIT_13s0067g02630	1	1.8735	3.6642	uncharacterized protein
18h	VIT_00s0218g00200	1	1.8829	3.68816	Putative UDP-rhamnose:rhamnosyltransferase 1 OS=Fragaria ananassa GN=GT4 PE=2 SV=1
18h	VIT_16s0039g01170	1	1.908	3.75288	Phenylalanine ammonia-lyase OS=Populus trichocarpa GN=PAL PE=2 SV=1
18h	VIT_12s0055g01020	1	1.9145	3.76983	Peroxidase N1 OS=Nicotiana tabacum GN=poxN1 PE=1 SV=1
18h	VIT_02s0033g01400	1	1.9245	3.79605	Ubiquinol oxidase 1b, mitochondrial OS=Arabidopsis thaliana GN=AOX1B PE=1 SV=1
18h	VIT_02s0025g04250	1	1.9484	3.85946	Thaumatin-like protein OS=Actinidia deliciosa GN=tlp PE=1 SV=2
18h	VIT_14s0219g00270	1	1.9827	3.95232	Protein terminal ear1 homolog OS=Oryza sativa subsp. indica GN=PLA2 PE=2 SV=1
18h	VIT_04s0008g07170	1	1.9951	3.98644	Protein ASPARTIC PROTEASE IN GUARD CELL 2 OS=Arabidopsis thaliana GN=ASPG2 PE=2 SV=1
18h	VIT_07s0031g01010	1	1.9992	3.99778	L-ascorbate oxidase OS=Nicotiana tabacum GN=AAO PE=2 SV=1
18h	VIT_04s0008g07120	1	2.0181	4.0505	Protein ASPARTIC PROTEASE IN GUARD CELL 1 OS=Arabidopsis thaliana GN=ASPG1 PE=1 SV=1
18h	VIT_01s0011g03850	1	2.0546	4.15428	uncharacterized protein
18h	VIT_02s0025g04230	1	2.0559	4.15803	Thaumatin-like protein OS=Actinidia deliciosa GN=tlp PE=1 SV=2
18h	VIT_03s0132g00340	1	2.0705	4.20032	Wall-associated receptor kinase-like 2 OS=Arabidopsis thaliana GN=WAKL2 PE=2 SV=1
18h	VIT_18s0001g11500	1	2.0816	4.23276	Cytochrome P450 82A4 OS=Glycine max GN=CYP82A4 PE=2 SV=1
18h	VIT_00s0179g00260	1	2.0838	4.23922	Calcium-transporting ATPase 12, plasma membrane-type OS=Arabidopsis thaliana GN=ACA12 PE=2 SV=1
18h	VIT_11s0016g01520	1	2.0993	4.28501	Phenylalanine ammonia-lyase OS=Pinus taeda GN=PAL PE=3 SV=1
18h	VIT_16s0100g00900	1	2.1047	4.30108	Stilbene synthase 4 OS=Vitis vinifera GN=GSVIVT00005194001 PE=3 SV=1
18h	VIT_04s0008g03500	1	2.1087	4.31302	Ankyrin repeat-containing protein At2g01680 OS=Arabidopsis thaliana GN=At2g01680 PE=2 SV=1
18h	VIT_03s0132g00350	1	2.146	4.42599	Wall-associated receptor kinase 2 OS=Arabidopsis thaliana GN=WAK2 PE=1 SV=1
18h	VIT_08s0007g06040	1	2.1548	4.45307	Glucan endo-1,3-beta-glucosidase OS=Glycine max PE=1 SV=1
18h	Novel02100	1	2.267	4.81321	TMV resistance protein N OS=Nicotiana glutinosa GN=N PE=1 SV=1
18h	VIT_08s0007g00850	1	2.2672	4.81388	Probable LRR receptor-like serine/threonine-protein kinase At3g47570 OS=Arabidopsis thaliana GN=At3g47570 PE=2 SV=1
18h	VIT_04s0044g00270	1	2.2789	4.85308	FAD-dependent urate hydroxylase OS=Klebsiella pneumoniae subsp. pneumoniae (strain ATCC 700721 / MGH 78578) GN=hpxO PE=1 SV=1
18h	VIT_02s0033g01390	1	2.2887	4.88616	unnamed protein product
18h	VIT_14s0066g02040	1	2.317	4.98295	Probable mitochondrial chaperone BCS1-B OS=Dictyostelium discoideum GN=bcsl1b PE=3 SV=1
18h	VIT_01s0011g03430	1	2.3345	5.04376	Protein NIM1-INTERACTING 2 OS=Arabidopsis thaliana GN=NIMIN-2 PE=1 SV=1
18h	VIT_00s0388g00020	1	2.3765	5.19275	Glycerophosphodiester phosphodiesterase protein kinase domain-containing GDPDL2 OS=Arabidopsis thaliana GN=GDPDL2 PE=1 SV=1
18h	VIT_00s0179g00250	1	2.3774	5.19599	uncharacterized protein
18h	VIT_16s0100g00860	1	2.3953	5.26086	Stilbene synthase 4 OS=Vitis vinifera GN=GSVIVT00005194001 PE=3 SV=1
18h	VIT_07s0005g02070	1	2.5021	5.66509	Protein NIM1-INTERACTING 1 OS=Arabidopsis thaliana GN=NIMIN-1 PE=1 SV=1
18h	VIT_03s0088g00750	1	2.5061	5.68082	Basic form of pathogenesis-related protein 1 OS=Nicotiana tabacum PE=3 SV=1
18h	VIT_10s0042g01180	1	2.5169	5.72351	Protein argonaute 2 OS=Arabidopsis thaliana GN=AGO2 PE=1 SV=1
18h	VIT_09s0002g05400	1	2.5356	5.79818	Pleiotropic drug resistance protein 1 OS=Nicotiana tabacum GN=PDR1 PE=2 SV=1
18h	VIT_15s0021g01270	1	2.5533	5.86975	uncharacterized protein
18h	VIT_17s0000g03390	1	2.6602	6.32121	Protein SAR DEFICIENT 1 OS=Arabidopsis thaliana GN=SARD1 PE=1 SV=1
18h	VIT_16s0100g01000	1	2.6633	6.3348	Stilbene synthase 4 OS=Vitis vinifera GN=GSVIVT00005194001 PE=3 SV=1
18h	VIT_16s0050g01190	1	2.6635	6.33568	uncharacterized protein
18h	VIT_04s0008g01860	1	2.6749	6.38594	Cytochrome P450 CYP72A219 OS=Panax ginseng PE=2 SV=1
18h	VIT_16s0100g00810	1	2.7042	6.51696	Stilbene synthase 4 OS=Vitis vinifera GN=GSVIVT00005194001 PE=3 SV=1
18h	VIT_16s0100g00940	1	2.7136	6.55956	Stilbene synthase 4 OS=Vitis vinifera GN=GSVIVT00005194001 PE=3 SV=1
18h	VIT_05s0049g01020	1	2.7147	6.56457	Myb-related protein Myb4 OS=Oryza sativa subsp. japonica GN=MYB4 PE=2 SV=2
18h	VIT_10s0042g00920	1	2.7265	6.61848	Stilbene synthase 2 OS=Vitis vinifera GN=GSVIVT00004047001 PE=2 SV=2
18h	VIT_12s0055g00990	1	2.7401	6.68117	unnamed protein product
18h	Novel03194	1	2.7438	6.69832	Dirigent protein 7 OS=Arabidopsis thaliana GN=DIR7 PE=2 SV=1
18h	VIT_16s0100g00920	1	2.7722	6.83149	Stilbene synthase 4 OS=Vitis vinifera GN=GSVIVT00005194001 PE=3 SV=1
18h	VIT_16s0013g00070	1	2.7824	6.87996	uncharacterized protein
18h	VIT_03s0017g02120	1	2.7833	6.88425	Anthocyanidin 3-O-glucosyltransferase 6 (Fragment) OS=Manihot esculenta GN=GT6 PE=2 SV=1
18h	VIT_01s0011g02790	1	2.7836	6.88568	Protein IDA OS=Arabidopsis thaliana GN=IDA PE=2 SV=1
18h	Novel02312	1	2.7852	6.89332	G-type lectin S-receptor-like serine/threonine-protein kinase At4g27290 OS=Arabidopsis thaliana GN=At4g27290 PE=3 SV=4
18h	VIT_10s0042g00600	1	2.8467	7.19353	Probable LRR receptor-like serine/threonine-protein kinase At4g08850 OS=Arabidopsis thaliana GN=At4g08850 PE=2 SV=3
18h	VIT_06s0004g01010	1	2.8522	7.22101	Dirigent protein 19 OS=Arabidopsis thaliana GN=DIR19 PE=2 SV=1
18h	VIT_00s0258g00140	1	2.8567	7.24357	Probable receptor-like protein kinase At5g39020 OS=Arabidopsis thaliana GN=At5g39020 PE=2 SV=1
18h	VIT_16s0100g00960	1	2.8815	7.36916	Stilbene synthase 4 OS=Vitis vinifera GN=GSVIVT00005194001 PE=3 SV=1
18h	VIT_02s0025g04300	1	2.9257	7.59842	Thaumatin-like protein OS=Actinidia deliciosa GN=tlp PE=1 SV=2
18h	VIT_08s0007g06560	1	2.9769	7.87293	Probable L-type lectin-domain containing receptor kinase S.5 OS=Arabidopsis thaliana GN=LECRKS5 PE=2 SV=1
18h	VIT_16s0100g00800	1	2.9949	7.97177	Stilbene synthase 4 OS=Vitis vinifera GN=GSVIVT00005194001 PE=3 SV=1
18h	Novel01330	1	2.9983	7.99058	uncharacterized protein
18h	VIT_14s0083g00920	1	3.0006	8.00333	unnamed protein product
18h	VIT_14s0108g01000	1	3.043	8.24203	Probable calcium-binding protein CML45 OS=Arabidopsis thaliana GN=CML45 PE=1 SV=1
18h	VIT_16s0100g01020	1	3.0474	8.26721	Stilbene synthase 4 OS=Vitis vinifera GN=GSVIVT00005194001 PE=3 SV=1
18h	VIT_10s0042g00870	1	3.0521	8.29418	Stilbene synthase 5 OS=Vitis vinifera GN=GSVIVT00007357001 PE=3 SV=1
18h	VIT_11s0052g00350	1	3.0522	8.29476	Probable LRR receptor-like serine/threonine-protein kinase At3g47570 OS=Arabidopsis thaliana GN=At3g47570 PE=2 SV=1
18h	Novel00921	1	3.0535	8.30224	cell wall protein IFF6-like
18h	VIT_01s0010g00760	1	3.0648	8.36752	unnamed protein product
18h	VIT_10s0042g00890	1	3.0683	8.38784	Stilbene synthase 2 OS=Vitis vinifera GN=GSVIVT00004047001 PE=2 SV=2
18h	VIT_04s0008g07130	1	3.0729	8.41463	Aspartic proteinase nepenthesin-2 OS=Nepenthes gracilis GN=nep2 PE=1 SV=1
18h	VIT_02s0025g04310	1	3.0802	8.45732	Thaumatin-like protein OS=Actinidia deliciosa GN=tlp PE=1 SV=2
18h	VIT_18s0041g02410	1	3.0851	8.48609	Benzaldehyde dehydrogenase (NAD(+)) OS=Arabidopsis thaliana GN=AAO4 PE=1 SV=2
18h	VIT_03s0017g01990	1	3.0885	8.50611	Putative UDP-glucose flavonoid 3-O-glucosyltransferase 3 OS=Fragaria ananassa GN=GT3 PE=2 SV=1
18h	VIT_01s0011g02680	1	3.09	8.51496	uncharacterized protein
18h	VIT_16s0100g00840	1	3.1088	8.62665	Stilbene synthase 4 OS=Vitis vinifera GN=GSVIVT00005194001 PE=3 SV=1
18h	VIT_09s0054g00900	1	3.146	8.85198	Probable mitochondrial chaperone bcs1 OS=Schizosaccharomyces pombe (strain 972 / ATCC 24843) GN=SPAC644.07 PE=2 SV=1
18h	VIT_16s0050g01400	1	3.1672	8.98302	uncharacterized protein
18h	VIT_15s0021g01260	1	3.1779	9.04989	uncharacterized protein
18h	VIT_16s0050g01390	1	3.2088	9.24581	uncharacterized protein
18h	VIT_08s0007g06580	1	3.2146	9.28306	Probable L-type lectin-domain containing receptor kinase S.5 OS=Arabidopsis thaliana GN=LECRKS5 PE=2 SV=1
18h	VIT_17s0000g08720	1	3.2285	9.37293	Cysteine-rich receptor-like protein kinase 1 OS=Arabidopsis thaliana GN=CRK1 PE=2 SV=2
18h	VIT_04s0008g07250	1	3.2303	9.38463	Protein ASPARTIC PROTEASE IN GUARD CELL 2 OS=Arabidopsis thaliana GN=ASPG2 PE=2 SV=1
18h	VIT_05s0020g03270	1	3.2655	9.61642	G-type lectin S-receptor-like serine/threonine-protein kinase RLK1 OS=Arabidopsis thaliana GN=RLK1 PE=2 SV=2
18h	VIT_11s0016g01640	1	3.3797	10.4086	Phenylalanine ammonia-lyase OS=Camellia sinensis GN=PAL PE=2 SV=1
18h	VIT_18s0001g15130	1	3.3813	10.4201	uncharacterized protein
18h	VIT_07s0031g01040	1	3.4319	10.7921	L-ascorbate oxidase OS=Nicotiana tabacum GN=AAO PE=2 SV=1
18h	VIT_16s0148g00360	1	3.4416	10.8649	Probable receptor-like protein kinase At5g39020 OS=Arabidopsis thaliana GN=At5g39020 PE=2 SV=1
18h	VIT_16s0100g00930	1	3.448	10.9132	Stilbene synthase 4 OS=Vitis vinifera GN=GSVIVT00005194001 PE=3 SV=1
18h	VIT_15s0048g02070	1	3.4504	10.9314	BON1-associated protein 2 OS=Arabidopsis thaliana GN=BAP2 PE=1 SV=1
18h	VIT_10s0042g00930	1	3.5375	11.6116	Stilbene synthase 2 OS=Vitis vinifera GN=GSVIVT00004047001 PE=2 SV=2
18h	VIT_04s0008g07150	1	3.539	11.6237	Protein ASPARTIC PROTEASE IN GUARD CELL 2 OS=Arabidopsis thaliana GN=ASPG2 PE=2 SV=1
18h	VIT_11s0016g02070	1	3.5454	11.6754	Putative transcription factor bHLH041 OS=Arabidopsis thaliana GN=BHLH41 PE=3 SV=1
18h	VIT_18s0001g02780	1	3.6253	12.3403	Esterase OS=Hevea brasiliensis PE=1 SV=1
18h	VIT_18s0001g06400	1	3.6262	12.348	uncharacterized protein
18h	VIT_17s0000g03370	1	3.6297	12.3779	Protein SAR DEFICIENT 1 OS=Arabidopsis thaliana GN=SARD1 PE=1 SV=1
18h	VIT_07s0031g01070	1	3.6888	12.8955	L-ascorbate oxidase OS=Nicotiana tabacum GN=AAO PE=2 SV=1
18h	Novel01160	1	3.764	13.5855	uncharacterized protein
18h	VIT_19s0014g04150	1	3.8398	14.3184	Receptor-like serine/threonine-protein kinase SD1-8 OS=Arabidopsis thaliana GN=SD18 PE=1 SV=1
18h	VIT_02s0033g01380	1	3.9336	15.2803	Ubiquinol oxidase 3, mitochondrial OS=Arabidopsis thaliana GN=AOX3 PE=2 SV=2
18h	VIT_00s0748g00020	1	4.0608	16.6887	Putative cysteine-rich receptor-like protein kinase 33 OS=Arabidopsis thaliana GN=CRK33 PE=3 SV=1
18h	VIT_03s0088g00780	1	4.5919	24.1157	Basic form of pathogenesis-related protein 1 OS=Nicotiana tabacum PE=3 SV=1
18h	VIT_10s0042g00840	1	4.6408	24.9471	Stilbene synthase 3 OS=Vitis vinifera GN=VIT_16s0100g01030 PE=2 SV=2
18h	VIT_07s0129g01010	1	4.6481	25.0736	uncharacterized protein
18h	VIT_09s0054g00910	1	4.7519	26.9441	Probable mitochondrial chaperone bcs1 OS=Schizosaccharomyces pombe (strain 972 / ATCC 24843) GN=SPAC644.07 PE=2 SV=1
18h	VIT_12s0134g00480	1	4.7781	27.4379	Myb-related protein Myb4 OS=Oryza sativa subsp. japonica GN=MYB4 PE=2 SV=2
18h	VIT_18s0166g00070	1	4.8143	28.1351	uncharacterized protein
18h	VIT_13s0156g00240	1	4.8168	28.1839	hypothetical protein
18h	VIT_13s0019g01360	1	5.004	32.0888	uncharacterized protein
18h	VIT_09s0002g05370	1	5.1474	35.4423	Pleiotropic drug resistance protein 1 OS=Nicotiana tabacum GN=PDR1 PE=2 SV=1
18h	Novel00796	1	5.2187	37.2379	Probable nucleoredoxin 1 OS=Arabidopsis thaliana GN=At1g60420 PE=1 SV=1
18h	VIT_13s0019g01340	1	5.473	44.4158	uncharacterized protein
18h	VIT_00s0187g00020	1	5.4794	44.6132	uncharacterized protein
18h	VIT_14s0081g00190	1	5.7613	54.2406	uncharacterized protein
18h	VIT_04s0069g00970	1	5.7842	55.1084	Probable WRKY transcription factor 51 OS=Arabidopsis thaliana GN=WRKY51 PE=1 SV=1
18h	VIT_13s0019g01310	1	6.0009	64.0399	uncharacterized protein
18h	VIT_07s0031g01120	1	6.1237	69.7296	L-ascorbate oxidase OS=Cucurbita maxima GN=AAO PE=1 SV=2
18h	Novel01673	1	6.2245	74.7758	Glycerophosphodiester phosphodiesterase protein kinase domain-containing GDPDL2 OS=Arabidopsis thaliana GN=GDPDL2 PE=1 SV=1
18h	VIT_14s0066g01970	1	7.6438	199.992	Metalloendoproteinase 2-MMP OS=Arabidopsis thaliana GN=2MMP PE=1 SV=1
18h	VIT_07s0031g01050	1	Inf	Inf	L-ascorbate oxidase OS=Nicotiana tabacum GN=AAO PE=2 SV=1
Down-regulated
18h	VIT_03s0038g02220	1	-0.75696	0.591742	Actin-depolymerizing factor 9 OS=Arabidopsis thaliana GN=ADF9 PE=2 SV=2
	Note

## Sheet: 24h
Time	GeneID	Types	log2FoldChange in TS_DM vs.TS_Mock	FoldChange	Swissprot
Up-regulated
24h	Novel00720	1	Inf	Inf	Calcium-transporting ATPase 12, plasma membrane-type OS=Arabidopsis thaliana GN=ACA12 PE=2 SV=1
24h	VIT_06s0004g00020	1	Inf	Inf	NAC domain-containing protein 68 OS=Oryza sativa subsp. japonica GN=NAC68 PE=2 SV=1
24h	Novel03166	1	Inf	Inf	Probable disease resistance RPP8-like protein 2 OS=Arabidopsis thaliana GN=RPP8L2 PE=3 SV=1
24h	VIT_10s0042g00840	1	Inf	Inf	Stilbene synthase 3 OS=Vitis vinifera GN=VIT_16s0100g01030 PE=2 SV=2
24h	VIT_18s0117g00020	1	Inf	Inf	TMV resistance protein N OS=Nicotiana glutinosa GN=N PE=1 SV=1
24h	VIT_07s0031g01070	1	6.6986	103.867	L-ascorbate oxidase OS=Nicotiana tabacum GN=AAO PE=2 SV=1
24h	VIT_11s0016g01530	1	6.6364	99.4845	Ankyrin repeat-containing protein At3g12360 OS=Arabidopsis thaliana GN=At3g12360 PE=2 SV=1
24h	VIT_01s0011g03850	1	6.1391	70.4779	Glycosyl transferase, family 14
24h	VIT_04s0069g00970	1	5.8187	56.4421	Probable WRKY transcription factor 51 OS=Arabidopsis thaliana GN=WRKY51 PE=1 SV=1
24h	VIT_13s0019g01310	1	5.813	56.2195	heat shock cognate 70 kDa protein-like; K03283 heat shock 70kDa protein 1/8 (A)
24h	VIT_14s0081g00190	1	5.7037	52.1176	VQ
24h	VIT_13s0019g01340	1	5.0847	33.935	heat shock cognate 70 kDa protein-like; K03283 heat shock 70kDa protein 1/8 (A)
24h	VIT_08s0007g01070	1	4.7809	27.4912	Putative DNA helicase ino80 OS=Aspergillus terreus (strain NIH 2624 / FGSC A1156) GN=ino80 PE=3 SV=1
24h	VIT_00s0748g00020	1	4.1662	17.9536	Putative cysteine-rich receptor-like protein kinase 33 OS=Arabidopsis thaliana GN=CRK33 PE=3 SV=1
24h	VIT_16s0039g01100	1	4.0286	16.3203	Phenylalanine ammonia-lyase OS=Populus trichocarpa GN=PAL PE=2 SV=1
24h	VIT_05s0049g01020	1	4.0253	16.2831	Myb-related protein Myb4 OS=Oryza sativa subsp. japonica GN=MYB4 PE=2 SV=2
24h	VIT_16s0100g00920	1	3.9287	15.2285	Stilbene synthase 4 OS=Vitis vinifera GN=GSVIVT00005194001 PE=3 SV=1
24h	VIT_18s0001g01370	1	3.9101	15.0334	Wall-associated receptor kinase 2 OS=Arabidopsis thaliana GN=WAK2 PE=1 SV=1
24h	VIT_11s0052g00350	1	3.7803	13.7399	Probable LRR receptor-like serine/threonine-protein kinase At3g47570 OS=Arabidopsis thaliana GN=At3g47570 PE=2 SV=1
24h	Novel01330	1	3.7729	13.6696	uncharacterized protein
24h	VIT_16s0100g01020	1	3.754	13.4917	Stilbene synthase 4 OS=Vitis vinifera GN=GSVIVT00005194001 PE=3 SV=1
24h	VIT_13s0156g00580	1	3.7058	13.0484	G-type lectin S-receptor-like serine/threonine-protein kinase RLK1 OS=Arabidopsis thaliana GN=RLK1 PE=2 SV=2
24h	VIT_10s0042g00920	1	3.7015	13.0096	Stilbene synthase 2 OS=Vitis vinifera GN=GSVIVT00004047001 PE=2 SV=2
24h	VIT_14s0066g02110	1	3.5428	11.6544	Probable mitochondrial chaperone BCS1-B OS=Dictyostelium discoideum GN=bcsl1b PE=3 SV=1
24h	VIT_16s0100g00940	1	3.5322	11.5691	Stilbene synthase 4 OS=Vitis vinifera GN=GSVIVT00005194001 PE=3 SV=1
24h	VIT_09s0054g00910	1	3.4534	10.9541	Probable mitochondrial chaperone bcs1 OS=Schizosaccharomyces pombe (strain 972 / ATCC 24843) GN=SPAC644.07 PE=2 SV=1
24h	VIT_18s0001g15130	1	3.3929	10.5042	uncharacterized protein
24h	VIT_10s0042g00870	1	3.3767	10.3869	Stilbene synthase 5 OS=Vitis vinifera GN=GSVIVT00007357001 PE=3 SV=1
24h	VIT_07s0031g01130	1	3.3388	10.1176	L-ascorbate oxidase OS=Nicotiana tabacum GN=AAO PE=2 SV=1
24h	VIT_10s0042g00700	1	3.2903	9.78316	Probable LRR receptor-like serine/threonine-protein kinase At4g08850 OS=Arabidopsis thaliana GN=At4g08850 PE=2 SV=3
24h	VIT_12s0055g00990	1	3.2188	9.31012	uncharacterized protein
24h	VIT_16s0050g01400	1	3.1457	8.85014	C2 calcium-dependent membrane targeting
24h	VIT_00s0895g00010	1	3.1165	8.67281	Glucan 1,3-beta-glucosidase A OS=Aspergillus oryzae (strain ATCC 42149 / RIB 40) GN=exgA PE=1 SV=1
24h	Novel03194	1	3.0364	8.20441	Dirigent protein 7 OS=Arabidopsis thaliana GN=DIR7 PE=2 SV=1
24h	VIT_16s0039g01120	1	3.0266	8.14887	Phenylalanine ammonia-lyase OS=Populus trichocarpa GN=PAL PE=2 SV=1
24h	VIT_05s0020g03240	1	3.0216	8.12068	G-type lectin S-receptor-like serine/threonine-protein kinase RLK1 OS=Arabidopsis thaliana GN=RLK1 PE=2 SV=2
24h	VIT_16s0100g00860	1	2.9948	7.97122	Stilbene synthase 4 OS=Vitis vinifera GN=GSVIVT00005194001 PE=3 SV=1
24h	VIT_13s0084g00670	1	2.9522	7.73928	Sigma factor binding protein 1, chloroplastic OS=Arabidopsis thaliana GN=SIB1 PE=1 SV=1
24h	VIT_17s0000g03230	1	2.9368	7.65711	Alpha-mannosidase OS=Canavalia ensiformis PE=1 SV=1
24h	VIT_16s0100g00850	1	2.9274	7.60738	Stilbene synthase 4 OS=Vitis vinifera GN=GSVIVT00005194001 PE=3 SV=1
24h	VIT_10s0042g00930	1	2.9202	7.56951	Stilbene synthase 2 OS=Vitis vinifera GN=GSVIVT00004047001 PE=2 SV=2
24h	VIT_16s0100g00810	1	2.9086	7.50889	Stilbene synthase 4 OS=Vitis vinifera GN=GSVIVT00005194001 PE=3 SV=1
24h	VIT_16s0100g00900	1	2.9043	7.48654	Stilbene synthase 4 OS=Vitis vinifera GN=GSVIVT00005194001 PE=3 SV=1
24h	VIT_14s0066g02070	1	2.859	7.25512	Putative AAA family ATPase L572 OS=Acanthamoeba polyphaga mimivirus GN=MIMI_L572 PE=3 SV=1
24h	VIT_16s0013g00950	1	2.8473	7.19652	Ethylene-responsive transcription factor 5 OS=Nicotiana tabacum GN=ERF5 PE=2 SV=1
24h	VIT_03s0017g01990	1	2.7841	6.88807	Putative UDP-glucose flavonoid 3-O-glucosyltransferase 3 OS=Fragaria ananassa GN=GT3 PE=2 SV=1
24h	VIT_16s0013g01090	1	2.7539	6.74538	Ethylene-responsive transcription factor 5 OS=Nicotiana tabacum GN=ERF5 PE=2 SV=1
24h	VIT_16s0100g00840	1	2.7449	6.70343	Stilbene synthase 4 OS=Vitis vinifera GN=GSVIVT00005194001 PE=3 SV=1
24h	VIT_18s0001g11830	1	2.6927	6.46522	Probable calcium-binding protein CML41 OS=Arabidopsis thaliana GN=CML41 PE=2 SV=2
24h	VIT_11s0016g01640	1	2.6855	6.43304	Phenylalanine ammonia-lyase OS=Camellia sinensis GN=PAL PE=2 SV=1
24h	VIT_02s0154g00160	1	2.6546	6.29672	Flavin-containing monooxygenase FMO GS-OX-like 3 OS=Arabidopsis thaliana GN=At1g62620 PE=2 SV=2
24h	VIT_14s0066g02670	1	2.6237	6.16329	Probable LRR receptor-like serine/threonine-protein kinase At4g08850 OS=Arabidopsis thaliana GN=At4g08850 PE=2 SV=3
24h	VIT_16s0013g00980	1	2.6116	6.11181	Ethylene-responsive transcription factor 5 OS=Nicotiana tabacum GN=ERF5 PE=2 SV=1
24h	VIT_17s0000g03380	1	2.5388	5.81105	Protein SAR DEFICIENT 1 OS=Arabidopsis thaliana GN=SARD1 PE=1 SV=1
24h	VIT_08s0105g00200	1	2.5366	5.8022	E3 ubiquitin-protein ligase PUB24 OS=Arabidopsis thaliana GN=PUB24 PE=1 SV=1
24h	VIT_02s0087g00750	1	2.5319	5.78333	Transmembrane protein 45B OS=Bos taurus GN=TMEM45B PE=2 SV=1
24h	VIT_16s0039g01170	1	2.5254	5.75733	Phenylalanine ammonia-lyase OS=Populus trichocarpa GN=PAL PE=2 SV=1
24h	VIT_04s0044g00720	1	2.5235	5.74975	G-type lectin S-receptor-like serine/threonine-protein kinase RLK1 OS=Arabidopsis thaliana GN=RLK1 PE=2 SV=2
24h	VIT_00s2659g00010	1	2.5111	5.70055	Cysteine-rich receptor-like protein kinase 10 OS=Arabidopsis thaliana GN=CRK10 PE=1 SV=3
24h	VIT_01s0011g02680	1	2.4977	5.64784	uncharacterized protein
24h	VIT_03s0091g00690	1	2.4208	5.35468	Zinc finger protein ZAT10 OS=Arabidopsis thaliana GN=ZAT10 PE=2 SV=1
24h	VIT_04s0008g07120	1	2.3745	5.18556	Protein ASPARTIC PROTEASE IN GUARD CELL 1 OS=Arabidopsis thaliana GN=ASPG1 PE=1 SV=1
24h	Novel04098	1	2.3607	5.1362	Receptor-like protein 12 OS=Arabidopsis thaliana GN=RLP12 PE=2 SV=2
24h	VIT_03s0132g00340	1	2.3601	5.13406	Wall-associated receptor kinase-like 2 OS=Arabidopsis thaliana GN=WAKL2 PE=2 SV=1
24h	VIT_06s0004g03930	1	2.3583	5.12766	Uncharacterized protein At1g24485 OS=Arabidopsis thaliana GN=RWK1 PE=2 SV=2
24h	VIT_07s0197g00170	1	2.3422	5.07075	Probable disease resistance protein At5g66900 OS=Arabidopsis thaliana GN=At5g66900 PE=3 SV=1
24h	VIT_10s0042g00600	1	2.2658	4.80921	Probable LRR receptor-like serine/threonine-protein kinase At4g08850 OS=Arabidopsis thaliana GN=At4g08850 PE=2 SV=3
24h	VIT_03s0132g00350	1	2.2568	4.7793	Wall-associated receptor kinase 2 OS=Arabidopsis thaliana GN=WAK2 PE=1 SV=1
24h	VIT_14s0066g02040	1	2.2137	4.63863	Probable mitochondrial chaperone BCS1-B OS=Dictyostelium discoideum GN=bcsl1b PE=3 SV=1
24h	VIT_03s0088g01180	1	2.2001	4.59511	Receptor-like protein kinase HAIKU2 OS=Arabidopsis thaliana GN=IKU2 PE=1 SV=1
24h	VIT_16s0050g01250	1	2.1698	4.49961	Putative late blight resistance protein homolog R1A-3 OS=Solanum demissum GN=R1A-3 PE=5 SV=2
24h	VIT_14s0066g02610	1	2.1153	4.3328	uncharacterized protein
24h	VIT_16s0013g00900	1	2.1153	4.3328	Ethylene-responsive transcription factor 5 OS=Nicotiana tabacum GN=ERF5 PE=2 SV=1
24h	VIT_19s0014g02120	1	2.1144	4.3301	uncharacterized protein
24h	VIT_19s0014g01370	1	2.053	4.14968	Epidermis-specific secreted glycoprotein EP1 OS=Daucus carota GN=EP1 PE=1 SV=1
24h	VIT_00s0316g00010	1	2.0437	4.12302	Receptor-like protein 12 OS=Arabidopsis thaliana GN=RLP12 PE=2 SV=2
24h	VIT_16s0050g02510	1	2.0335	4.09397	Probable WRKY transcription factor 53 OS=Arabidopsis thaliana GN=WRKY53 PE=1 SV=1
24h	VIT_11s0016g03080	1	2.0126	4.03509	Receptor-like protein kinase HSL1 OS=Arabidopsis thaliana GN=HSL1 PE=2 SV=1
24h	Novel01552	1	2.0118	4.03285	Ethylene-responsive transcription factor 5 OS=Nicotiana tabacum GN=ERF5 PE=2 SV=1
24h	VIT_01s0011g02630	1	1.9689	3.9147	uncharacterized protein
24h	VIT_19s0014g02850	1	1.9425	3.84371	Dynein light chain, cytoplasmic OS=Dictyostelium discoideum GN=dlcB PE=3 SV=1
24h	VIT_04s0008g01470	1	1.9402	3.83759	Probable WRKY transcription factor 50 OS=Arabidopsis thaliana GN=WRKY50 PE=2 SV=1
24h	VIT_14s0066g01710	1	1.8031	3.48969	Protein ALTERED XYLOGLUCAN 4-like OS=Arabidopsis thaliana GN=AXY4L PE=2 SV=1
24h	VIT_11s0016g01520	1	1.7834	3.44236	Phenylalanine ammonia-lyase OS=Pinus taeda GN=PAL PE=3 SV=1
24h	VIT_07s0005g04050	1	1.7633	3.39474	Probable LRR receptor-like serine/threonine-protein kinase At4g08850 OS=Arabidopsis thaliana GN=At4g08850 PE=2 SV=3
24h	VIT_16s0039g01110	1	1.7507	3.36522	Phenylalanine ammonia-lyase OS=Populus trichocarpa GN=PAL PE=2 SV=1
24h	VIT_00s0179g00260	1	1.7351	3.32903	Calcium-transporting ATPase 12, plasma membrane-type OS=Arabidopsis thaliana GN=ACA12 PE=2 SV=1
24h	Novel03901	1	1.728	3.31268	Disease resistance protein At4g27190 OS=Arabidopsis thaliana GN=At4g27190 PE=2 SV=1
24h	VIT_07s0197g00130	1	1.6794	3.20295	Probable disease resistance protein At5g66900 OS=Arabidopsis thaliana GN=At5g66900 PE=3 SV=1
24h	VIT_05s0077g01970	1	1.6694	3.18082	RING-H2 finger protein ATL2 OS=Arabidopsis thaliana GN=ATL2 PE=2 SV=2
24h	VIT_03s0063g00880	1	1.6579	3.15557	uncharacterized protein
24h	Novel03802	1	1.6557	3.15076	uncharacterized protein
24h	VIT_01s0127g00700	1	1.6494	3.13703	PREDICTED: histone-lysine N-methyltransferase SETD1B [Vitis vinifera]
24h	VIT_09s0018g00240	1	1.6371	3.1104	Probable WRKY transcription factor 40 OS=Arabidopsis thaliana GN=WRKY40 PE=1 SV=1
24h	VIT_06s0080g01090	1	1.6082	3.04871	Probable CCR4-associated factor 1 homolog 9 OS=Arabidopsis thaliana GN=CAF1-9 PE=2 SV=1
24h	VIT_16s0013g00990	1	1.6024	3.03648	Ethylene-responsive transcription factor 5 OS=Nicotiana tabacum GN=ERF5 PE=2 SV=1
24h	VIT_18s0072g00990	1	1.5849	2.99987	Leucine-rich repeat receptor-like tyrosine-protein kinase PXC3 OS=Arabidopsis thaliana GN=PXC3 PE=2 SV=1
24h	VIT_14s0066g01810	1	1.5258	2.87946	Senescence-associated carboxylesterase 101 OS=Arabidopsis thaliana GN=SAG101 PE=1 SV=1
24h	VIT_08s0058g00150	1	1.5073	2.84278	Ammonium transporter 2 OS=Arabidopsis thaliana GN=AMT2 PE=1 SV=2
24h	VIT_02s0025g01280	1	1.4782	2.78601	Probable WRKY transcription factor 41 OS=Arabidopsis thaliana GN=WRKY41 PE=2 SV=2
24h	VIT_02s0025g04320	1	1.4421	2.71716	Thaumatin-like protein OS=Actinidia deliciosa GN=tlp PE=1 SV=2
24h	VIT_07s0031g01010	1	1.4278	2.69036	L-ascorbate oxidase OS=Nicotiana tabacum GN=AAO PE=2 SV=1
24h	VIT_16s0013g01050	1	1.4098	2.657	Ethylene-responsive transcription factor 5 OS=Nicotiana tabacum GN=ERF5 PE=2 SV=1
24h	VIT_18s0001g15120	1	1.3529	2.55425	uncharacterized protein
24h	VIT_18s0001g09230	1	1.3455	2.54118	Zinc finger protein ZAT10 OS=Arabidopsis thaliana GN=ZAT10 PE=2 SV=1
24h	VIT_04s0008g07140	1	1.3345	2.52188	Aspartic proteinase nepenthesin-2 OS=Nepenthes gracilis GN=nep2 PE=1 SV=1
24h	VIT_08s0007g02100	1	1.33	2.51403	Uncharacterized protein At4g19900 OS=Arabidopsis thaliana GN=At4g19900 PE=2 SV=1
24h	VIT_12s0028g01650	1	1.3108	2.48079	G-type lectin S-receptor-like serine/threonine-protein kinase SD2-5 OS=Arabidopsis thaliana GN=SD25 PE=1 SV=1
24h	VIT_18s0001g10410	1	1.297	2.45717	Feruloyl esterase A OS=Aspergillus awamori GN=faeA PE=1 SV=3
24h	VIT_04s0023g02210	1	1.2945	2.45292	Benzoate carboxyl methyltransferase OS=Antirrhinum majus GN=BAMT PE=1 SV=1
24h	VIT_09s0002g01090	1	1.2684	2.40894	Flavonoid 3'-monooxygenase OS=Arabidopsis thaliana GN=CYP75B1 PE=1 SV=1
24h	VIT_12s0055g00580	1	1.2472	2.3738	Probable LRR receptor-like serine/threonine-protein kinase At1g56130 OS=Arabidopsis thaliana GN=At1g56130 PE=2 SV=2
24h	VIT_17s0000g05360	1	1.2381	2.35888	Germin-like protein subfamily T member 2 OS=Arabidopsis thaliana GN=At1g18980 PE=2 SV=1
24h	VIT_06s0004g01670	1	1.2018	2.30026	UDP-glycosyltransferase 92A1 OS=Arabidopsis thaliana GN=UGT92A1 PE=2 SV=1
24h	VIT_08s0007g08520	1	1.1781	2.26279	hypothetical protein
24h	VIT_02s0236g00100	1	1.1749	2.25777	Bifunctional inhibitor/plant lipid transfer protein/seed storage helical domain
24h	VIT_08s0032g00300	1	1.1741	2.25652	Annexin A3 OS=Rattus norvegicus GN=Anxa3 PE=1 SV=4
24h	VIT_12s0057g00950	1	1.1662	2.2442	uncharacterized protein
24h	VIT_00s0160g00100	1	1.1437	2.20947	TMV resistance protein N OS=Nicotiana glutinosa GN=N PE=1 SV=1
24h	VIT_08s0007g02110	1	1.1387	2.20183	Probable LRR receptor-like serine/threonine-protein kinase At3g47570 OS=Arabidopsis thaliana GN=At3g47570 PE=2 SV=1
24h	VIT_16s0013g01120	1	1.1186	2.17136	Ethylene-responsive transcription factor 5 OS=Nicotiana tabacum GN=ERF5 PE=2 SV=1
24h	VIT_01s0011g04550	1	1.107	2.15397	uncharacterized protein
24h	VIT_09s0002g00220	1	1.085	2.12138	RING-H2 finger protein ATL3 OS=Arabidopsis thaliana GN=ATL3 PE=2 SV=1
24h	VIT_04s0044g01020	1	1.0731	2.10395	Probable pectinesterase/pectinesterase inhibitor 51 OS=Arabidopsis thaliana GN=PME51 PE=2 SV=1
24h	VIT_17s0000g07420	1	1.0509	2.07182	Protein EDS1 OS=Arabidopsis thaliana GN=EDS1 PE=1 SV=1
24h	VIT_11s0103g00520	1	1.0477	2.06723	uncharacterized protein
24h	VIT_00s0160g00110	1	1.0461	2.06494	Probable WRKY transcription factor 16 OS=Arabidopsis thaliana GN=WRKY16 PE=2 SV=1
24h	VIT_16s0013g01000	1	1.0264	2.03694	Ethylene-responsive transcription factor 5 OS=Nicotiana tabacum GN=ERF5 PE=2 SV=1
24h	VIT_17s0000g03340	1	1.0211	2.02947	Probable serine/threonine-protein kinase At1g18390 OS=Arabidopsis thaliana GN=At1g18390 PE=2 SV=2
24h	VIT_06s0009g01620	1	1.0133	2.01852	Protein YLS9 OS=Arabidopsis thaliana GN=YLS9 PE=2 SV=1
24h	VIT_16s0013g01110	1	0.96701	1.95479	Ethylene-responsive transcription factor 5 OS=Nicotiana tabacum GN=ERF5 PE=2 SV=1
24h	VIT_11s0016g01810	1	0.96195	1.94794	Putative nuclease HARBI1 OS=Homo sapiens GN=HARBI1 PE=1 SV=1
24h	VIT_12s0035g00350	1	0.94205	1.92126	Probable mitochondrial chaperone BCS1-B OS=Dictyostelium discoideum GN=bcsl1b PE=3 SV=1
24h	VIT_18s0001g07380	1	0.94115	1.92006	AT-hook motif nuclear-localized protein 17 OS=Arabidopsis thaliana GN=AHL17 PE=2 SV=1
24h	VIT_05s0020g03710	1	0.93453	1.91127	Uncharacterized N-acetyltransferase p20 OS=Bacillus licheniformis GN=p20 PE=3 SV=1
24h	VIT_14s0066g01570	1	0.91898	1.89078	uncharacterized protein
24h	VIT_16s0050g01150	1	0.91499	1.88556	Heat shock protein 83 OS=Ipomoea nil GN=HSP83A PE=2 SV=1
24h	VIT_17s0000g00730	1	0.90796	1.87639	uncharacterized protein
24h	VIT_03s0038g00230	1	0.9058	1.87358	Purple acid phosphatase 2 OS=Ipomoea batatas GN=PAP2 PE=1 SV=1
24h	VIT_04s0008g05760	1	0.84366	1.7946	Probable WRKY transcription factor 40 OS=Arabidopsis thaliana GN=WRKY40 PE=1 SV=1
24h	VIT_15s0046g00070	1	0.83517	1.78407	Calcium-binding protein KIC OS=Arabidopsis thaliana GN=KIC PE=1 SV=2
24h	VIT_16s0039g00570	1	0.83231	1.78053	Benzyl alcohol O-benzoyltransferase OS=Nicotiana tabacum GN=HSR201 PE=1 SV=1
24h	VIT_12s0028g01640	1	0.8231	1.7692	G-type lectin S-receptor-like serine/threonine-protein kinase SD2-5 OS=Arabidopsis thaliana GN=SD25 PE=1 SV=1
24h	VIT_06s0004g04150	1	0.8075	1.75018	Protein UPSTREAM OF FLC OS=Arabidopsis thaliana GN=UFC PE=2 SV=1
24h	VIT_06s0004g03540	1	0.80052	1.74173	Mitogen-activated protein kinase 3 OS=Arabidopsis thaliana GN=MPK3 PE=1 SV=2
24h	VIT_14s0108g00890	1	0.78722	1.72575	Beta-1,3-galactosyltransferase 15 OS=Arabidopsis thaliana GN=B3GALT15 PE=2 SV=1
24h	VIT_04s0008g01380	1	0.77028	1.7056	Putative nuclease HARBI1 OS=Bos taurus GN=HARBI1 PE=2 SV=1
24h	VIT_17s0000g01400	1	0.75871	1.69198	Probable inactive purple acid phosphatase 27 OS=Arabidopsis thaliana GN=PAP27 PE=2 SV=1
24h	VIT_16s0013g01080	1	0.74811	1.67959	ethylene-responsive transcription factor ERF104-like; K09286 EREBP-like factor (A)
24h	VIT_06s0004g07500	1	0.74328	1.67398	Probable WRKY transcription factor 33 OS=Arabidopsis thaliana GN=WRKY33 PE=1 SV=2
24h	VIT_03s0038g03220	1	0.73853	1.66847	LysM domain-containing GPI-anchored protein 2 OS=Arabidopsis thaliana GN=LYM2 PE=1 SV=1
24h	VIT_00s0160g00130	1	0.72304	1.65066	Double-strand break repair protein MRE11 OS=Arabidopsis thaliana GN=MRE11 PE=1 SV=1
24h	VIT_17s0000g06710	1	0.72076	1.64805	Probable LRR receptor-like serine/threonine-protein kinase At1g74360 OS=Arabidopsis thaliana GN=At1g74360 PE=2 SV=1
24h	VIT_02s0025g00280	1	0.71584	1.64244	Heat shock protein 83 OS=Ipomoea nil GN=HSP83A PE=2 SV=1
24h	VIT_18s0122g00230	1	0.70696	1.63236	Protein LYK5 OS=Arabidopsis thaliana GN=LYK5 PE=2 SV=1
24h	VIT_12s0028g03270	1	0.70341	1.62835	Ethylene-responsive transcription factor 4 OS=Nicotiana sylvestris GN=ERF4 PE=2 SV=1
24h	VIT_01s0011g02480	1	0.70289	1.62776	Putative phospholipid-transporting ATPase 9 OS=Arabidopsis thaliana GN=ALA9 PE=3 SV=1
24h	Novel01671	1	0.69845	1.62276	Receptor-like protein 12 OS=Arabidopsis thaliana GN=RLP12 PE=2 SV=2
24h	VIT_06s0004g03620	1	0.6813	1.60358	Mitogen-activated protein kinase homolog NTF6 OS=Nicotiana tabacum GN=NTF6 PE=2 SV=1
24h	VIT_07s0191g00230	1	0.67027	1.59137	E3 ubiquitin-protein ligase RING1 OS=Arabidopsis thaliana GN=ATL55 PE=1 SV=1
24h	VIT_16s0050g01700	1	0.66433	1.58483	Glycerophosphodiester phosphodiesterase protein kinase domain-containing GDPDL2 OS=Arabidopsis thaliana GN=GDPDL2 PE=1 SV=1
24h	VIT_10s0116g00960	1	0.63554	1.55352	Lysine-specific demethylase JMJ25 OS=Arabidopsis thaliana GN=JMJ25 PE=1 SV=1
24h	VIT_12s0028g01410	1	0.61136	1.5277	Heat stress transcription factor A-4b OS=Oryza sativa subsp. japonica GN=HSFA4B PE=2 SV=1
24h	VIT_09s0002g03640	1	0.60855	1.52473	ABC transporter G family member 42 OS=Oryza sativa subsp. japonica GN=ABCG42 PE=2 SV=1
24h	VIT_18s0001g12520	1	0.57937	1.4942	Probable LRR receptor-like serine/threonine-protein kinase At2g16250 OS=Arabidopsis thaliana GN=At2g16250 PE=2 SV=1
24h	VIT_05s0020g03690	1	0.57179	1.48637	Uncharacterized N-acetyltransferase p20 OS=Bacillus licheniformis GN=p20 PE=3 SV=1
24h	VIT_00s2563g00010	1	0.56252	1.47685	Putative glucuronosyltransferase PGSIP7 OS=Arabidopsis thaliana GN=PGSIP7 PE=3 SV=1
24h	VIT_03s0038g03530	1	0.55017	1.46426	Lysine histidine transporter-like 8 OS=Arabidopsis thaliana GN=AATL1 PE=1 SV=1
24h	VIT_07s0005g00660	1	0.55001	1.4641	Indole-3-acetic acid-induced protein ARG2 OS=Vigna radiata var. radiata GN=ARG2 PE=2 SV=1
24h	VIT_02s0234g00130	1	0.52874	1.44267	Ethylene-responsive transcription factor 2 OS=Nicotiana tabacum GN=ERF2 PE=2 SV=1
24h	VIT_13s0067g01070	1	0.51809	1.43206	Zinc finger CCCH domain-containing protein 29 OS=Arabidopsis thaliana GN=At2g40140 PE=2 SV=1
24h	VIT_03s0038g03800	1	0.51019	1.42424	Probable serine/threonine-protein kinase Cx32, chloroplastic OS=Arabidopsis thaliana GN=At4g35600 PE=1 SV=2
Down-regulated
24h	VIT_08s0056g01600	1	-0.49552	0.709306	unnamed protein product [Vitis vinifera]
24h	Novel00259	1	-0.61282	0.653917	unnamed protein product [Vitis vinifera]
24h	VIT_09s0002g03410	1	-0.6442	0.639847	Auxin-responsive protein IAA26 OS=Arabidopsis thaliana GN=IAA26 PE=1 SV=2
24h	VIT_17s0000g03910	1	-0.70076	0.615248	Cytochrome P450 CYP736A12 OS=Panax ginseng PE=2 SV=1
24h	VIT_12s0134g00630	1	-1.624	0.324435	Anthocyanin 5-aromatic acyltransferase OS=Gentiana triflora PE=1 SV=1

## Sheet: 36h
Time	GeneID	Types	log2FoldChange in TS_DM vs.TS_Mock	FoldChange	Swissprot Annotation
Up-regulated
36h	VIT_15s0046g02220	1	Inf	Inf	1-aminocyclopropane-1-carboxylate synthase OS=Glycine max GN=ACS1 PE=2 SV=1
36h	VIT_06s0004g06460	1	Inf	Inf	2-methylbutanal oxime monooxygenase OS=Manihot esculenta GN=CYP71E7 PE=1 SV=1
36h	VIT_16s0050g02230	1	Inf	Inf	Acidic endochitinase OS=Vitis vinifera GN=CHIT3 PE=2 SV=1
36h	VIT_12s0055g00920	1	Inf	Inf	Aminotransferase ALD1 OS=Arabidopsis thaliana GN=ALD1 PE=1 SV=2
36h	VIT_09s0002g03920	1	Inf	Inf	Ankyrin repeat-containing protein At3g12360 OS=Arabidopsis thaliana GN=At3g12360 PE=2 SV=1
36h	VIT_03s0088g00700	1	Inf	Inf	Basic form of pathogenesis-related protein 1 OS=Nicotiana tabacum PE=3 SV=1
36h	VIT_12s0059g02580	1	Inf	Inf	Cysteine-rich repeat secretory protein 38 OS=Arabidopsis thaliana GN=CRRSP38 PE=2 SV=1
36h	VIT_12s0035g00610	1	Inf	Inf	Cytochrome P450 82C4 OS=Arabidopsis thaliana GN=CYP82C4 PE=2 SV=1
36h	VIT_16s0050g00480	1	Inf	Inf	Cytokinin hydroxylase OS=Arabidopsis thaliana GN=CYP735A1 PE=1 SV=1
36h	VIT_05s0102g00870	1	Inf	Inf	Disease resistance protein RPM1 OS=Arabidopsis thaliana GN=RPM1 PE=1 SV=1
36h	VIT_00s0444g00010	1	Inf	Inf	Laccase-14 OS=Arabidopsis thaliana GN=LAC14 PE=2 SV=1
36h	VIT_16s0039g02840	1	Inf	Inf	uncharacterized protein
36h	VIT_07s0197g00120	1	Inf	Inf	uncharacterized protein
36h	VIT_01s0011g01010	1	Inf	Inf	uncharacterized protein
36h	VIT_01s0010g00800	1	Inf	Inf	uncharacterized protein
36h	VIT_16s0013g00810	1	Inf	Inf	uncharacterized protein
36h	VIT_07s0129g01010	1	Inf	Inf	uncharacterized protein
36h	VIT_13s0067g02300	1	Inf	Inf	uncharacterized protein
36h	VIT_19s0014g02790	1	Inf	Inf	uncharacterized protein
36h	VIT_14s0108g00920	1	Inf	Inf	uncharacterized protein
36h	VIT_01s0011g02570	1	Inf	Inf	uncharacterized protein
36h	VIT_08s0056g01390	1	Inf	Inf	uncharacterized protein
36h	VIT_04s0044g00440	1	Inf	Inf	uncharacterized protein
36h	VIT_01s0010g02940	1	Inf	Inf	Probable calcium-binding protein CML31 OS=Oryza sativa subsp. japonica GN=CML31 PE=2 SV=1
36h	VIT_01s0010g02930	1	Inf	Inf	Probable calcium-binding protein CML31 OS=Oryza sativa subsp. japonica GN=CML31 PE=2 SV=1
36h	VIT_01s0010g02970	1	Inf	Inf	Probable calcium-binding protein CML31 OS=Oryza sativa subsp. japonica GN=CML31 PE=2 SV=1
36h	VIT_04s0044g01160	1	Inf	Inf	Probable cysteine desulfurase OS=Staphylococcus aureus (strain N315) GN=csd PE=1 SV=1
36h	VIT_04s0044g01150	1	Inf	Inf	Probable cysteine desulfurase OS=Staphylococcus epidermidis (strain ATCC 12228) GN=csd PE=3 SV=1
36h	VIT_11s0016g00570	1	Inf	Inf	Probable flavin-containing monooxygenase 1 OS=Arabidopsis thaliana GN=FMO1 PE=2 SV=1
36h	VIT_04s0008g02260	1	Inf	Inf	Probable flavin-containing monooxygenase 1 OS=Arabidopsis thaliana GN=FMO1 PE=2 SV=1
36h	VIT_10s0042g00610	1	Inf	Inf	Probable LRR receptor-like serine/threonine-protein kinase At4g08850 OS=Arabidopsis thaliana GN=At4g08850 PE=2 SV=3
36h	VIT_11s0037g00670	1	Inf	Inf	Probable LRR receptor-like serine/threonine-protein kinase At4g08850 OS=Arabidopsis thaliana GN=At4g08850 PE=2 SV=3
36h	VIT_18s0041g01210	1	Inf	Inf	Probable L-type lectin-domain containing receptor kinase S.5 OS=Arabidopsis thaliana GN=LECRKS5 PE=2 SV=1
36h	VIT_18s0041g01160	1	Inf	Inf	Probable L-type lectin-domain containing receptor kinase S.5 OS=Arabidopsis thaliana GN=LECRKS5 PE=2 SV=1
36h	VIT_04s0069g00980	1	Inf	Inf	Probable WRKY transcription factor 51 OS=Arabidopsis thaliana GN=WRKY51 PE=1 SV=1
36h	VIT_05s0102g01030	1	Inf	Inf	Putative disease resistance RPP13-like protein 2 OS=Arabidopsis thaliana GN=RPP13L2 PE=3 SV=1
36h	VIT_08s0058g00010	1	Inf	Inf	Receptor-like protein 12 OS=Arabidopsis thaliana GN=RLP12 PE=2 SV=2
36h	VIT_10s0071g00230	1	Inf	Inf	Receptor-like protein 12 OS=Arabidopsis thaliana GN=RLP12 PE=2 SV=2
36h	VIT_11s0118g00040	1	Inf	Inf	Receptor-like protein 2 OS=Arabidopsis thaliana GN=RLP2 PE=2 SV=1
36h	VIT_13s0019g01360	1	Inf	Inf	uncharacterized protein
36h	VIT_00s0480g00020	1	Inf	Inf	Uncharacterized protein At4g04980 OS=Arabidopsis thaliana GN=At4g04980 PE=2 SV=1
36h	VIT_18s0001g04280	1	Inf	Inf	Valencene synthase OS=Vitis vinifera GN=ValCS PE=1 SV=1
36h	VIT_17s0000g04420	1	Inf	Inf	Wall-associated receptor kinase-like 9 OS=Arabidopsis thaliana GN=WAKL9 PE=2 SV=1
36h	VIT_18s0041g00040	1	Inf	Inf	uncharacterized protein
36h	VIT_07s0005g00920	1	Inf	Inf	uncharacterized protein
36h	VIT_07s0031g01050	1	Inf	Inf	uncharacterized protein
36h	VIT_18s0001g02780	1	Inf	Inf	uncharacterized protein
36h	VIT_11s0016g01650	1	Inf	Inf	uncharacterized protein
36h	Novel00921	1	Inf	Inf	uncharacterized protein
36h	Novel02311	1	Inf	Inf	uncharacterized protein
36h	Novel03523	1	Inf	Inf	uncharacterized protein
36h	Novel00172	1	Inf	Inf	uncharacterized protein
36h	VIT_04s0008g04000	1	9.6653	811.98	Dehydration-responsive protein RD22 OS=Arabidopsis thaliana GN=RD22 PE=2 SV=1
36h	VIT_13s0019g01310	1	9.0348	524.5	uncharacterized protein
36h	VIT_03s0088g00890	1	8.901	478.044	Basic form of pathogenesis-related protein 1 OS=Nicotiana tabacum PE=3 SV=1
36h	VIT_04s0069g00970	1	8.6479	401.123	Probable WRKY transcription factor 51 OS=Arabidopsis thaliana GN=WRKY51 PE=1 SV=1
36h	VIT_02s0033g00700	1	8.4836	357.946	Bifunctional nitrilase/nitrile hydratase NIT4B OS=Lupinus angustifolius GN=NIT4B PE=1 SV=1
36h	VIT_02s0025g04300	1	8.4588	351.846	Thaumatin-like protein OS=Actinidia deliciosa GN=tlp PE=1 SV=2
36h	VIT_15s0048g01960	1	8.0753	269.717	Cytochrome P450 87A3 OS=Oryza sativa subsp. japonica GN=CYP87A3 PE=2 SV=3
36h	VIT_13s0019g01340	1	7.8269	227.055	uncharacterized protein
36h	Novel01586	1	7.8156	225.284	uncharacterized protein
36h	VIT_16s0039g02890	1	7.5932	193.099	uncharacterized protein
36h	VIT_09s0002g01310	1	7.5911	192.819	Auxin-binding protein ABP19a OS=Prunus persica GN=ABP19A PE=3 SV=1
36h	VIT_18s0001g11180	1	7.5765	190.877	uncharacterized protein
36h	VIT_18s0041g00020	1	7.4332	172.829	Wall-associated receptor kinase 2 OS=Arabidopsis thaliana GN=WAK2 PE=1 SV=1
36h	VIT_00s1830g00010	1	7.2758	154.965	Glycerophosphodiester phosphodiesterase protein kinase domain-containing GDPDL2 OS=Arabidopsis thaliana GN=GDPDL2 PE=1 SV=1
36h	VIT_18s0041g00030	1	7.2698	154.322	Putative wall-associated receptor kinase-like 16 OS=Arabidopsis thaliana GN=WAKL16 PE=3 SV=1
36h	VIT_01s0026g02370	1	7.1085	137.998	Glutathione S-transferase U10 OS=Arabidopsis thaliana GN=GSTU10 PE=2 SV=1
36h	VIT_12s0035g00570	1	7.0914	136.372	Cytochrome P450 82C4 OS=Arabidopsis thaliana GN=CYP82C4 PE=2 SV=1
36h	VIT_08s0040g00920	1	6.8256	113.425	Glutathione transferase GST 23 OS=Zea mays PE=2 SV=1
36h	VIT_00s0388g00090	1	6.8094	112.159	Glycerophosphodiester phosphodiesterase protein kinase domain-containing GDPDL2 OS=Arabidopsis thaliana GN=GDPDL2 PE=1 SV=1
36h	VIT_19s0014g04190	1	6.7669	108.903	Receptor-like serine/threonine-protein kinase SD1-8 OS=Arabidopsis thaliana GN=SD18 PE=1 SV=1
36h	VIT_09s0002g03010	1	6.7665	108.873	Senescence-induced receptor-like serine/threonine-protein kinase OS=Arabidopsis thaliana GN=SIRK PE=2 SV=1
36h	VIT_01s0011g03430	1	6.6626	101.308	Protein NIM1-INTERACTING 2 OS=Arabidopsis thaliana GN=NIMIN-2 PE=1 SV=1
36h	Novel02118	1	6.628	98.907	uncharacterized protein
36h	VIT_12s0028g01880	1	6.5441	93.3191	Trans-resveratrol di-O-methyltransferase OS=Vitis vinifera GN=ROMT PE=1 SV=2
36h	VIT_19s0014g04040	1	6.4925	90.0404	Receptor-like serine/threonine-protein kinase SD1-8 OS=Arabidopsis thaliana GN=SD18 PE=1 SV=1
36h	VIT_05s0094g00340	2	6.4589	87.9676	Chitinase 5 OS=Oryza sativa subsp. japonica GN=Cht5 PE=2 SV=1
36h	VIT_10s0071g00130	1	6.456	87.7909	Probable disease resistance protein At5g66900 OS=Arabidopsis thaliana GN=At5g66900 PE=3 SV=1
36h	VIT_00s0301g00090	1	6.4452	87.1362	Internal alternative NAD(P)H-ubiquinone oxidoreductase A2, mitochondrial OS=Arabidopsis thaliana GN=NDA2 PE=2 SV=1
36h	VIT_14s0068g01770	1	6.441	86.8829	Probable WRKY transcription factor 75 OS=Arabidopsis thaliana GN=WRKY75 PE=2 SV=1
36h	VIT_00s0895g00010	1	6.4034	84.6478	Glucan 1,3-beta-glucosidase A OS=Aspergillus oryzae (strain ATCC 42149 / RIB 40) GN=exgA PE=1 SV=1
36h	VIT_05s0077g01600	1	6.3979	84.3257	Major allergen Pru ar 1 OS=Prunus armeniaca PE=1 SV=1
36h	VIT_18s0001g08760	1	6.2513	76.1779	Phytosulfokines 3 OS=Arabidopsis thaliana GN=PSK3 PE=2 SV=2
36h	Novel00451	1	6.2409	75.6307	uncharacterized protein
36h	VIT_10s0042g00850	1	6.1785	72.4292	uncharacterized protein
36h	VIT_01s0026g02590	1	6.1685	71.9289	Probable calcium-binding protein CML30 OS=Arabidopsis thaliana GN=CML30 PE=2 SV=1
36h	VIT_14s0081g00550	1	6.1561	71.3133	uncharacterized protein
36h	VIT_14s0066g01960	1	6.1232	69.7055	Metalloendoproteinase 2-MMP OS=Arabidopsis thaliana GN=2MMP PE=1 SV=1
36h	VIT_09s0002g05810	1	6.1212	69.6089	Boron transporter 4 OS=Arabidopsis thaliana GN=BOR4 PE=2 SV=1
36h	VIT_17s0000g06110	1	6.0744	67.3871	Glutathione S-transferase U9 OS=Arabidopsis thaliana GN=GSTU9 PE=2 SV=1
36h	VIT_08s0007g06610	1	6.0733	67.3357	Probable L-type lectin-domain containing receptor kinase S.5 OS=Arabidopsis thaliana GN=LECRKS5 PE=2 SV=1
36h	VIT_08s0007g08750	1	6.0723	67.2891	Heat stress transcription factor B-3 OS=Arabidopsis thaliana GN=HSFB3 PE=2 SV=1
36h	Novel01770	1	6.0075	64.3336	uncharacterized protein
36h	VIT_18s0001g01370	1	5.9371	61.2696	Wall-associated receptor kinase 2 OS=Arabidopsis thaliana GN=WAK2 PE=1 SV=1
36h	VIT_08s0007g01070	1	5.9351	61.1847	Putative DNA helicase ino80 OS=Aspergillus terreus (strain NIH 2624 / FGSC A1156) GN=ino80 PE=3 SV=1
36h	VIT_14s0066g02680	1	5.929	60.9266	Probable LRR receptor-like serine/threonine-protein kinase At4g08850 OS=Arabidopsis thaliana GN=At4g08850 PE=2 SV=3
36h	VIT_00s0258g00020	1	5.8945	59.4869	Glycerophosphodiester phosphodiesterase protein kinase domain-containing GDPDL2 OS=Arabidopsis thaliana GN=GDPDL2 PE=1 SV=1
36h	VIT_00s0388g00020	1	5.8839	59.0514	Glycerophosphodiester phosphodiesterase protein kinase domain-containing GDPDL2 OS=Arabidopsis thaliana GN=GDPDL2 PE=1 SV=1
36h	Novel02943	1	5.7187	52.6624	uncharacterized protein
36h	Novel01673	1	5.7077	52.2623	uncharacterized protein
36h	VIT_16s0050g01890	1	5.6073	48.749	uncharacterized protein
36h	VIT_14s0083g00250	1	5.5448	46.6822	uncharacterized protein
36h	VIT_00s0748g00020	1	5.5422	46.5981	Putative cysteine-rich receptor-like protein kinase 33 OS=Arabidopsis thaliana GN=CRK33 PE=3 SV=1
36h	VIT_04s0044g01120	1	5.5116	45.6202	Alcohol dehydrogenase 1 OS=Petunia hybrida GN=ADH1 PE=3 SV=1
36h	VIT_00s0203g00020	1	5.5085	45.5223	uncharacterized protein
36h	VIT_07s0031g01120	1	5.4997	45.2454	L-ascorbate oxidase OS=Cucurbita maxima GN=AAO PE=1 SV=2
36h	VIT_05s0094g00320	1	5.4966	45.1483	Endochitinase PR4 OS=Phaseolus vulgaris GN=CHI4 PE=2 SV=1
36h	VIT_03s0063g00430	1	5.4816	44.6813	Alpha-amylase OS=Vigna mungo GN=AMY1.1 PE=2 SV=1
36h	VIT_00s1466g00010	1	5.4729	44.4127	uncharacterized protein
36h	VIT_15s0048g02070	1	5.4466	43.6104	BON1-associated protein 2 OS=Arabidopsis thaliana GN=BAP2 PE=1 SV=1
36h	VIT_08s0007g06580	1	5.433	43.2012	Probable L-type lectin-domain containing receptor kinase S.5 OS=Arabidopsis thaliana GN=LECRKS5 PE=2 SV=1
36h	VIT_09s0002g02760	1	5.4207	42.8345	Putative leucine-rich repeat receptor-like protein kinase At2g19210 OS=Arabidopsis thaliana GN=At2g19210 PE=3 SV=1
36h	VIT_01s0011g02790	1	5.4165	42.7099	Protein IDA OS=Arabidopsis thaliana GN=IDA PE=2 SV=1
36h	VIT_00s0258g00130	1	5.4115	42.5622	Glycerophosphodiester phosphodiesterase protein kinase domain-containing GDPDL2 OS=Arabidopsis thaliana GN=GDPDL2 PE=1 SV=1
36h	VIT_16s0100g00850	1	5.3744	41.4816	Stilbene synthase 4 OS=Vitis vinifera GN=GSVIVT00005194001 PE=3 SV=1
36h	Novel00720	1	5.374	41.4701	uncharacterized protein
36h	VIT_05s0020g03280	1	5.3674	41.2808	Primary amine oxidase OS=Pisum sativum PE=1 SV=1
36h	VIT_07s0031g01070	1	5.344	40.6167	L-ascorbate oxidase OS=Nicotiana tabacum GN=AAO PE=2 SV=1
36h	VIT_15s0046g01570	1	5.3424	40.5716	Acidic endochitinase OS=Nicotiana tabacum PE=1 SV=1
36h	VIT_16s0098g00860	1	5.3351	40.3669	Flavanone 3-dioxygenase OS=Petroselinum crispum GN=FHT PE=1 SV=1
36h	VIT_05s0049g01010	1	5.3161	39.8387	Myb-related protein Myb4 OS=Oryza sativa subsp. japonica GN=MYB4 PE=2 SV=2
36h	VIT_04s0008g01860	1	5.3087	39.6349	Cytochrome P450 CYP72A219 OS=Panax ginseng PE=2 SV=1
36h	VIT_09s0002g05560	1	5.304	39.506	Pleiotropic drug resistance protein 1 OS=Nicotiana tabacum GN=PDR1 PE=2 SV=1
36h	VIT_16s0050g01390	1	5.2961	39.2903	uncharacterized protein
36h	VIT_08s0032g00240	1	5.2688	38.5538	Cytochrome P450 71D10 OS=Glycine max GN=CYP71D10 PE=2 SV=1
36h	VIT_03s0063g01760	1	5.2647	38.4444	uncharacterized protein
36h	VIT_05s0020g03220	1	5.2436	37.8862	G-type lectin S-receptor-like serine/threonine-protein kinase RLK1 OS=Arabidopsis thaliana GN=RLK1 PE=2 SV=2
36h	VIT_00s0485g00010	1	5.2017	36.8017	Glycerophosphodiester phosphodiesterase protein kinase domain-containing GDPDL2 OS=Arabidopsis thaliana GN=GDPDL2 PE=1 SV=1
36h	VIT_00s0357g00080	1	5.1962	36.6617	Glucan 1,3-beta-glucosidase A OS=Aspergillus oryzae (strain ATCC 42149 / RIB 40) GN=exgA PE=1 SV=1
36h	VIT_10s0042g00930	1	5.1792	36.2322	Stilbene synthase 2 OS=Vitis vinifera GN=GSVIVT00004047001 PE=2 SV=2
36h	VIT_16s0148g00300	1	5.1724	36.0618	Glycerophosphodiester phosphodiesterase protein kinase domain-containing GDPDL2 OS=Arabidopsis thaliana GN=GDPDL2 PE=1 SV=1
36h	VIT_17s0000g03230	1	5.1675	35.9395	Alpha-mannosidase OS=Canavalia ensiformis PE=1 SV=1
36h	VIT_05s0020g04990	1	5.1428	35.3295	uncharacterized protein
36h	VIT_01s0011g02680	1	5.1389	35.2341	uncharacterized protein
36h	VIT_01s0026g02390	1	5.1281	34.9713	Glutathione S-transferase U10 OS=Arabidopsis thaliana GN=GSTU10 PE=2 SV=1
36h	VIT_00s0388g00050	1	5.1232	34.8527	Glycerophosphodiester phosphodiesterase protein kinase domain-containing GDPDL2 OS=Arabidopsis thaliana GN=GDPDL2 PE=1 SV=1
36h	VIT_00s0269g00130	1	5.1139	34.6288	Ankyrin repeat-containing protein At3g12360 OS=Arabidopsis thaliana GN=At3g12360 PE=2 SV=1
36h	VIT_19s0014g01770	1	5.1042	34.3967	Glutamate receptor 2.7 OS=Arabidopsis thaliana GN=GLR2.7 PE=2 SV=3
36h	VIT_04s0008g03530	1	5.094	34.1544	Ankyrin repeat-containing protein At3g12360 OS=Arabidopsis thaliana GN=At3g12360 PE=2 SV=1
36h	VIT_02s0025g04260	1	5.0776	33.7684	Thaumatin-like protein OS=Actinidia deliciosa GN=tlp PE=1 SV=2
36h	Novel03169	1	5.0719	33.6352	uncharacterized protein
36h	VIT_07s0005g02070	1	5.0496	33.1193	Protein NIM1-INTERACTING 1 OS=Arabidopsis thaliana GN=NIMIN-1 PE=1 SV=1
36h	VIT_00s0388g00060	1	5.0351	32.7881	Putative RING-H2 finger protein ATL21A OS=Arabidopsis thaliana GN=ATL21A PE=3 SV=1
36h	VIT_13s0156g00590	1	5.0111	32.2472	G-type lectin S-receptor-like serine/threonine-protein kinase RLK1 OS=Arabidopsis thaliana GN=RLK1 PE=2 SV=2
36h	VIT_06s0004g07250	1	4.9905	31.79	UDP-glycosyltransferase 87A1 OS=Arabidopsis thaliana GN=UGT87A1 PE=2 SV=1
36h	VIT_18s0089g00700	1	4.9833	31.6317	Cytochrome P450 714C2 OS=Oryza sativa subsp. japonica GN=CYP714C2 PE=2 SV=1
36h	VIT_08s0105g00200	1	4.9816	31.5945	E3 ubiquitin-protein ligase PUB24 OS=Arabidopsis thaliana GN=PUB24 PE=1 SV=1
36h	VIT_03s0063g00560	1	4.9661	31.2568	Cell number regulator 1 OS=Zea mays GN=CNR1 PE=2 SV=1
36h	Novel02044	1	4.9586	31.0948	uncharacterized protein
36h	VIT_17s0000g04880	1	4.9483	30.8736	Dirigent protein 23 OS=Arabidopsis thaliana GN=DIR23 PE=2 SV=1
36h	VIT_12s0134g00490	1	4.93	30.4844	Myb-related protein Myb4 OS=Oryza sativa subsp. japonica GN=MYB4 PE=2 SV=2
36h	VIT_12s0028g01940	1	4.9095	30.0543	Trans-resveratrol di-O-methyltransferase OS=Vitis vinifera GN=ROMT PE=1 SV=2
36h	VIT_18s0041g01140	1	4.9022	29.9026	Probable L-type lectin-domain containing receptor kinase S.5 OS=Arabidopsis thaliana GN=LECRKS5 PE=2 SV=1
36h	Novel04043	1	4.8991	29.8384	uncharacterized protein
36h	VIT_08s0032g00710	1	4.8914	29.6796	Probable carboxylesterase 15 OS=Arabidopsis thaliana GN=CXE15 PE=2 SV=1
36h	VIT_02s0025g04250	1	4.8629	29.099	Thaumatin-like protein OS=Actinidia deliciosa GN=tlp PE=1 SV=2
36h	Novel00328	1	4.8447	28.7343	uncharacterized protein
36h	VIT_16s0050g02210	1	4.8443	28.7263	Acidic endochitinase OS=Vitis vinifera GN=CHIT3 PE=2 SV=1
36h	VIT_08s0040g01200	1	4.8357	28.5556	3-oxoacyl-[acyl-carrier-protein] reductase FabG OS=Thermotoga maritima (strain ATCC 43589 / MSB8 / DSM 3109 / JCM 10099) GN=fabG PE=3 SV=1
36h	VIT_04s0008g01140	1	4.8308	28.4587	Beta-fructofuranosidase, insoluble isoenzyme CWINV1 OS=Arabidopsis thaliana GN=CWINV1 PE=1 SV=1
36h	VIT_10s0042g00890	1	4.8291	28.4252	Stilbene synthase 2 OS=Vitis vinifera GN=GSVIVT00004047001 PE=2 SV=2
36h	VIT_09s0002g05370	1	4.8079	28.0106	Pleiotropic drug resistance protein 1 OS=Nicotiana tabacum GN=PDR1 PE=2 SV=1
36h	VIT_19s0014g04150	1	4.7916	27.6959	Receptor-like serine/threonine-protein kinase SD1-8 OS=Arabidopsis thaliana GN=SD18 PE=1 SV=1
36h	VIT_05s0077g01530	1	4.7857	27.5829	Major allergen Pru ar 1 OS=Prunus armeniaca PE=1 SV=1
36h	VIT_01s0011g01000	1	4.783	27.5313	Disease resistance protein RPM1 OS=Arabidopsis thaliana GN=RPM1 PE=1 SV=1
36h	VIT_17s0000g00640	1	4.7814	27.5008	uncharacterized protein
36h	VIT_07s0031g01040	1	4.7484	26.8789	L-ascorbate oxidase OS=Nicotiana tabacum GN=AAO PE=2 SV=1
36h	VIT_13s0156g00580	1	4.735	26.6304	G-type lectin S-receptor-like serine/threonine-protein kinase RLK1 OS=Arabidopsis thaliana GN=RLK1 PE=2 SV=2
36h	VIT_08s0007g06060	2	4.7305	26.5474	Glucan endo-1,3-beta-glucosidase, basic isoform OS=Prunus persica GN=GNS1 PE=3 SV=1
36h	VIT_08s0056g01300	1	4.7274	26.4904	Plant cysteine oxidase 2 OS=Arabidopsis thaliana GN=PCO2 PE=1 SV=1
36h	VIT_05s0077g01540	1	4.7153	26.2692	Major allergen Pru ar 1 OS=Prunus armeniaca PE=1 SV=1
36h	VIT_00s0743g00030	1	4.697	25.9381	G-type lectin S-receptor-like serine/threonine-protein kinase At1g11330 OS=Arabidopsis thaliana GN=At1g11330 PE=2 SV=3
36h	VIT_17s0000g00650	1	4.6528	25.1555	uncharacterized protein
36h	VIT_11s0052g00350	1	4.6403	24.9385	Probable LRR receptor-like serine/threonine-protein kinase At3g47570 OS=Arabidopsis thaliana GN=At3g47570 PE=2 SV=1
36h	VIT_00s0262g00090	1	4.6254	24.6822	Cysteine-rich receptor-like protein kinase 29 OS=Arabidopsis thaliana GN=CRK29 PE=2 SV=1
36h	VIT_10s0042g00600	1	4.6139	24.4863	Probable LRR receptor-like serine/threonine-protein kinase At4g08850 OS=Arabidopsis thaliana GN=At4g08850 PE=2 SV=3
36h	VIT_02s0025g04270	1	4.6004	24.2582	Thaumatin-like protein OS=Actinidia deliciosa GN=tlp PE=1 SV=2
36h	VIT_11s0118g00050	1	4.5986	24.2279	Probably inactive leucine-rich repeat receptor-like protein kinase At3g28040 OS=Arabidopsis thaliana GN=At3g28040 PE=2 SV=1
36h	VIT_01s0146g00350	1	4.5938	24.1475	BRASSINOSTEROID INSENSITIVE 1-associated receptor kinase 1 OS=Arabidopsis thaliana GN=BAK1 PE=1 SV=2
36h	VIT_16s0050g02220	2	4.5911	24.1023	Acidic endochitinase OS=Vitis vinifera GN=CHIT3 PE=2 SV=1
36h	Novel01330	1	4.5904	24.0906	uncharacterized protein
36h	VIT_16s0148g00370	1	4.5875	24.0422	Glycerophosphodiester phosphodiesterase protein kinase domain-containing GDPDL2 OS=Arabidopsis thaliana GN=GDPDL2 PE=1 SV=1
36h	VIT_11s0016g01550	1	4.5824	23.9574	Ankyrin repeat-containing protein At3g12360 OS=Arabidopsis thaliana GN=At3g12360 PE=2 SV=1
36h	VIT_08s0007g06040	1	4.5816	23.9441	Glucan endo-1,3-beta-glucosidase OS=Glycine max PE=1 SV=1
36h	VIT_09s0002g04560	1	4.5745	23.8266	uncharacterized protein
36h	VIT_19s0093g00110	1	4.5717	23.7804	Probable glutathione S-transferase parC OS=Nicotiana tabacum GN=PARC PE=2 SV=1
36h	VIT_14s0066g02470	1	4.5625	23.6292	uncharacterized protein
36h	VIT_18s0166g00230	1	4.5575	23.5475	G-type lectin S-receptor-like serine/threonine-protein kinase RLK1 OS=Arabidopsis thaliana GN=RLK1 PE=2 SV=2
36h	VIT_14s0083g01140	1	4.5554	23.5132	uncharacterized protein
36h	VIT_12s0028g02530	1	4.5473	23.3816	E3 ubiquitin-protein ligase ATL41 OS=Arabidopsis thaliana GN=ATL41 PE=1 SV=1
36h	VIT_10s0042g00770	1	4.5411	23.2813	Probable LRR receptor-like serine/threonine-protein kinase At4g08850 OS=Arabidopsis thaliana GN=At4g08850 PE=2 SV=3
36h	VIT_00s0409g00040	1	4.532	23.1349	G-type lectin S-receptor-like serine/threonine-protein kinase At4g03230 OS=Arabidopsis thaliana GN=At4g03230 PE=3 SV=3
36h	VIT_13s0019g01380	1	4.5291	23.0885	CASP-like protein 4D1 OS=Ricinus communis GN=RCOM_1206790 PE=3 SV=1
36h	VIT_10s0071g00190	1	4.5261	23.0405	Probable disease resistance protein At5g66900 OS=Arabidopsis thaliana GN=At5g66900 PE=3 SV=1
36h	VIT_00s0480g00040	1	4.4932	22.521	Polyphenol oxidase, chloroplastic OS=Vitis vinifera PE=1 SV=1
36h	VIT_18s0166g00070	1	4.4755	22.2464	uncharacterized protein
36h	VIT_17s0000g02370	1	4.4683	22.1357	Probable LRR receptor-like serine/threonine-protein kinase At4g08850 OS=Arabidopsis thaliana GN=At4g08850 PE=2 SV=3
36h	VIT_14s0066g02090	1	4.4678	22.128	Probable mitochondrial chaperone BCS1-B OS=Dictyostelium discoideum GN=bcsl1b PE=3 SV=1
36h	VIT_02s0025g04280	1	4.4583	21.9828	Thaumatin-like protein OS=Actinidia deliciosa GN=tlp PE=1 SV=2
36h	VIT_14s0081g00350	1	4.4568	21.9599	Ankyrin repeat-containing protein At5g02620 OS=Arabidopsis thaliana GN=At5g02620 PE=1 SV=1
36h	VIT_16s0013g01500	1	4.4242	21.4693	Probable LRR receptor-like serine/threonine-protein kinase IRK OS=Arabidopsis thaliana GN=IRK PE=1 SV=1
36h	VIT_01s0146g00320	1	4.422	21.4365	uncharacterized protein
36h	VIT_09s0002g04720	1	4.4161	21.3491	Coatomer subunit beta'-2 OS=Arabidopsis thaliana GN=At1g52360 PE=2 SV=1
36h	VIT_18s0157g00140	1	4.4157	21.3431	Tryptophan aminotransferase-related protein 4 OS=Arabidopsis thaliana GN=TAR4 PE=2 SV=2
36h	VIT_12s0059g02630	1	4.3917	20.991	Ankyrin repeat-containing protein At3g12360 OS=Arabidopsis thaliana GN=At3g12360 PE=2 SV=1
36h	VIT_02s0033g01380	1	4.374	20.7351	Ubiquinol oxidase 3, mitochondrial OS=Arabidopsis thaliana GN=AOX3 PE=2 SV=2
36h	VIT_09s0002g00600	1	4.3719	20.7049	Probably inactive leucine-rich repeat receptor-like protein kinase At3g28040 OS=Arabidopsis thaliana GN=At3g28040 PE=2 SV=1
36h	VIT_14s0081g00020	1	4.3702	20.6805	Pathogenesis-related protein PR-4B OS=Nicotiana tabacum PE=2 SV=1
36h	VIT_01s0011g02890	1	4.3655	20.6132	uncharacterized protein
36h	Novel02310	1	4.3571	20.4936	uncharacterized protein
36h	VIT_01s0026g02400	1	4.3543	20.4538	Glutathione S-transferase U10 OS=Arabidopsis thaliana GN=GSTU10 PE=2 SV=1
36h	VIT_18s0001g15130	1	4.3401	20.2535	uncharacterized protein
36h	VIT_02s0025g02490	1	4.3191	19.9608	uncharacterized protein
36h	VIT_11s0016g05530	1	4.319	19.9594	Umecyanin OS=Armoracia rusticana PE=1 SV=1
36h	VIT_00s2485g00010	1	4.3066	19.7886	Cysteine-rich receptor-like protein kinase 10 OS=Arabidopsis thaliana GN=CRK10 PE=1 SV=3
36h	VIT_04s0044g01130	1	4.2847	19.4905	Alcohol dehydrogenase 1 OS=Petunia hybrida GN=ADH1 PE=3 SV=1
36h	VIT_00s0480g00030	1	4.2657	19.2355	Polyphenol oxidase, chloroplastic OS=Malus domestica PE=2 SV=1
36h	VIT_00s0317g00140	1	4.225	18.7004	Exocyst complex component EXO70A1 OS=Arabidopsis thaliana GN=EXO70A1 PE=1 SV=1
36h	VIT_17s0000g03160	1	4.2152	18.5738	uncharacterized protein
36h	VIT_13s0084g00670	1	4.2149	18.57	Sigma factor binding protein 1, chloroplastic OS=Arabidopsis thaliana GN=SIB1 PE=1 SV=1
36h	VIT_11s0016g05540	1	4.2025	18.411	Early nodulin-like protein 1 OS=Arabidopsis thaliana GN=At2g25060 PE=1 SV=2
36h	VIT_00s0316g00010	1	4.1991	18.3677	Receptor-like protein 12 OS=Arabidopsis thaliana GN=RLP12 PE=2 SV=2
36h	VIT_14s0081g00030	1	4.1982	18.3563	Pathogenesis-related protein PR-4B OS=Nicotiana tabacum PE=2 SV=1
36h	VIT_11s0052g01460	1	4.1696	17.9959	Probable LRR receptor-like serine/threonine-protein kinase At3g47570 OS=Arabidopsis thaliana GN=At3g47570 PE=2 SV=1
36h	VIT_15s0046g01580	1	4.1596	17.8716	Basic endochitinase OS=Nicotiana tabacum PE=2 SV=1
36h	VIT_19s0027g00840	1	4.1542	17.8049	Transcription factor JUNGBRUNNEN 1 OS=Arabidopsis thaliana GN=JUB1 PE=1 SV=1
36h	VIT_04s0044g00680	1	4.1092	17.2581	G-type lectin S-receptor-like serine/threonine-protein kinase RLK1 OS=Arabidopsis thaliana GN=RLK1 PE=2 SV=2
36h	VIT_05s0020g03270	1	4.1034	17.1888	G-type lectin S-receptor-like serine/threonine-protein kinase RLK1 OS=Arabidopsis thaliana GN=RLK1 PE=2 SV=2
36h	VIT_17s0000g06130	1	4.0971	17.1139	Glutathione S-transferase U9 OS=Arabidopsis thaliana GN=GSTU9 PE=2 SV=1
36h	VIT_09s0002g00510	1	4.0838	16.9569	GDSL esterase/lipase 1 OS=Arabidopsis thaliana GN=GLIP1 PE=1 SV=1
36h	VIT_09s0054g00910	1	4.0838	16.9569	Probable mitochondrial chaperone bcs1 OS=Schizosaccharomyces pombe (strain 972 / ATCC 24843) GN=SPAC644.07 PE=2 SV=1
36h	VIT_10s0071g00150	1	4.0819	16.9346	Probable disease resistance protein At5g66900 OS=Arabidopsis thaliana GN=At5g66900 PE=3 SV=1
36h	VIT_18s0001g10410	1	4.075	16.8538	Feruloyl esterase A OS=Aspergillus awamori GN=faeA PE=1 SV=3
36h	VIT_18s0117g00020	1	4.0435	16.4898	TMV resistance protein N OS=Nicotiana glutinosa GN=N PE=1 SV=1
36h	VIT_03s0038g03540	1	4.0366	16.4111	Lysine histidine transporter-like 8 OS=Arabidopsis thaliana GN=AATL1 PE=1 SV=1
36h	VIT_08s0007g01560	1	4.0299	16.3351	uncharacterized protein
36h	VIT_19s0014g01760	1	4.0209	16.2335	Glutamate receptor 3.2 OS=Arabidopsis thaliana GN=GLR3.2 PE=1 SV=2
36h	VIT_06s0061g00120	2	4.0184	16.2054	Glucan endo-1,3-beta-glucosidase OS=Vitis vinifera GN=VIT_06s0061g00120 PE=1 SV=2
36h	VIT_19s0027g01230	1	4.0178	16.1986	Receptor-like protein 12 OS=Arabidopsis thaliana GN=RLP12 PE=2 SV=2
36h	VIT_18s0001g15460	1	4.0063	16.07	Acyl-[acyl-carrier-protein] desaturase 6, chloroplastic OS=Arabidopsis thaliana GN=S-ACP-DES6 PE=2 SV=2
36h	VIT_05s0049g00620	1	4.0041	16.0455	uncharacterized protein
36h	VIT_03s0017g01450	1	3.9919	15.9104	uncharacterized protein
36h	VIT_07s0005g02080	1	3.9802	15.7819	uncharacterized protein
36h	Novel00113	1	3.9726	15.699	uncharacterized protein
36h	VIT_07s0031g01380	1	3.9615	15.5787	Cytochrome P450 CYP736A12 OS=Panax ginseng PE=2 SV=1
36h	Novel00996	1	3.9543	15.5011	uncharacterized protein
36h	VIT_18s0117g00290	1	3.9191	15.1275	Coatomer subunit beta'-2 OS=Arabidopsis thaliana GN=At1g52360 PE=2 SV=1
36h	VIT_04s0069g00880	1	3.9188	15.1243	uncharacterized protein
36h	VIT_08s0007g06570	1	3.9162	15.0971	Probable L-type lectin-domain containing receptor kinase S.5 OS=Arabidopsis thaliana GN=LECRKS5 PE=2 SV=1
36h	VIT_07s0005g01950	1	3.9144	15.0783	Transcription factor MYB108 OS=Arabidopsis thaliana GN=MYB108 PE=1 SV=1
36h	VIT_17s0000g05790	1	3.9021	14.9503	Plant cysteine oxidase 2 OS=Arabidopsis thaliana GN=PCO2 PE=1 SV=1
36h	VIT_02s0025g00540	1	3.8938	14.8645	Late embryogenesis abundant protein At1g64065 OS=Arabidopsis thaliana GN=At1g64065 PE=2 SV=1
36h	Novel03166	1	3.8926	14.8522	uncharacterized protein
36h	VIT_00s0258g00140	1	3.888	14.8049	Probable receptor-like protein kinase At5g39020 OS=Arabidopsis thaliana GN=At5g39020 PE=2 SV=1
36h	VIT_18s0001g11680	1	3.8538	14.458	uncharacterized protein
36h	VIT_14s0066g02070	1	3.852	14.44	Putative AAA family ATPase L572 OS=Acanthamoeba polyphaga mimivirus GN=MIMI_L572 PE=3 SV=1
36h	VIT_11s0052g01070	1	3.8431	14.3512	Probable beta-1,3-galactosyltransferase 16 OS=Arabidopsis thaliana GN=B3GALT16 PE=2 SV=1
36h	VIT_06s0061g00100	2	3.8418	14.3383	Glucan endo-1,3-beta-glucosidase OS=Vitis vinifera GN=VIT_06s0061g00120 PE=1 SV=2
36h	VIT_12s0028g00860	1	3.8337	14.258	Transcription factor JUNGBRUNNEN 1 OS=Arabidopsis thaliana GN=JUB1 PE=1 SV=1
36h	VIT_16s0148g00290	1	3.8325	14.2461	Probable receptor-like protein kinase At1g67000 OS=Arabidopsis thaliana GN=At1g67000 PE=2 SV=2
36h	VIT_00s1458g00010	1	3.8303	14.2244	Cysteine-rich receptor-like protein kinase 6 OS=Arabidopsis thaliana GN=CRK6 PE=1 SV=1
36h	VIT_08s0040g01060	1	3.819	14.1135	Serine carboxypeptidase-like 45 OS=Arabidopsis thaliana GN=SCPL45 PE=2 SV=1
36h	VIT_00s0265g00110	1	3.8189	14.1125	L-type lectin-domain containing receptor kinase VII.1 OS=Arabidopsis thaliana GN=LECRK71 PE=2 SV=1
36h	VIT_05s0049g00600	1	3.8095	14.0208	Proline-rich 33 kDa extensin-related protein (Fragment) OS=Daucus carota PE=2 SV=1
36h	Novel04419	1	3.7963	13.8931	uncharacterized protein
36h	VIT_00s0262g00120	1	3.7727	13.6677	Cysteine-rich receptor-like protein kinase 29 OS=Arabidopsis thaliana GN=CRK29 PE=2 SV=1
36h	VIT_05s0102g01100	1	3.7501	13.4553	Putative disease resistance RPP13-like protein 2 OS=Arabidopsis thaliana GN=RPP13L2 PE=3 SV=1
36h	VIT_18s0001g00030	1	3.7305	13.2737	Cytochrome P450 87A3 OS=Oryza sativa subsp. japonica GN=CYP87A3 PE=2 SV=3
36h	VIT_18s0001g08470	1	3.7089	13.0765	Transcription factor RAX3 OS=Arabidopsis thaliana GN=RAX3 PE=2 SV=1
36h	Novel04098	1	3.7048	13.0393	uncharacterized protein
36h	VIT_04s0008g00140	1	3.6956	12.9565	Endochitinase OS=Phaseolus vulgaris PE=1 SV=1
36h	VIT_13s0019g00480	1	3.6927	12.9304	Zinc finger protein ZAT12 OS=Arabidopsis thaliana GN=ZAT12 PE=2 SV=1
36h	VIT_03s0017g01400	1	3.6823	12.8376	uncharacterized protein
36h	VIT_10s0042g00700	1	3.6808	12.8242	Probable LRR receptor-like serine/threonine-protein kinase At4g08850 OS=Arabidopsis thaliana GN=At4g08850 PE=2 SV=3
36h	VIT_08s0007g06050	1	3.6697	12.7259	uncharacterized protein
36h	VIT_09s0002g05490	1	3.6691	12.7206	Pleiotropic drug resistance protein 1 OS=Nicotiana tabacum GN=PDR1 PE=2 SV=1
36h	VIT_17s0000g03960	1	3.6691	12.7206	Protein PLANT CADMIUM RESISTANCE 6 OS=Arabidopsis thaliana GN=PCR6 PE=2 SV=1
36h	Novel04104	1	3.64	12.4666	uncharacterized protein
36h	VIT_04s0008g05750	1	3.6025	12.1468	WRKY transcription factor 18 OS=Arabidopsis thaliana GN=WRKY18 PE=1 SV=2
36h	VIT_01s0010g00790	1	3.6006	12.1308	uncharacterized protein
36h	VIT_17s0000g05360	1	3.5821	11.9762	Germin-like protein subfamily T member 2 OS=Arabidopsis thaliana GN=At1g18980 PE=2 SV=1
36h	VIT_17s0000g00940	1	3.5525	11.733	Putative F-box protein At1g46984 OS=Arabidopsis thaliana GN=At1g46984 PE=3 SV=1
36h	VIT_13s0156g00240	1	3.5343	11.5859	uncharacterized protein
36h	VIT_04s0044g01110	1	3.5185	11.4597	Alcohol dehydrogenase 1 OS=Petunia hybrida GN=ADH1 PE=3 SV=1
36h	VIT_01s0011g06140	1	3.513	11.4161	U-box domain-containing protein 21 OS=Arabidopsis thaliana GN=PUB21 PE=2 SV=1
36h	VIT_00s0174g00070	1	3.5122	11.4098	Ankyrin repeat-containing protein At3g12360 OS=Arabidopsis thaliana GN=At3g12360 PE=2 SV=1
36h	VIT_06s0004g03120	1	3.5036	11.342	MLO-like protein 3 OS=Arabidopsis thaliana GN=MLO3 PE=2 SV=1
36h	VIT_05s0020g03300	1	3.4851	11.1975	G-type lectin S-receptor-like serine/threonine-protein kinase RLK1 OS=Arabidopsis thaliana GN=RLK1 PE=2 SV=2
36h	VIT_18s0001g13780	1	3.4823	11.1758	Cytochrome P450 71A1 OS=Persea americana GN=CYP71A1 PE=1 SV=2
36h	VIT_01s0010g02460	1	3.48	11.1579	Glyceraldehyde-3-phosphate dehydrogenase 2, cytosolic OS=Oryza sativa subsp. japonica GN=GAPC2 PE=1 SV=1
36h	VIT_00s2659g00010	1	3.4531	10.9518	Cysteine-rich receptor-like protein kinase 10 OS=Arabidopsis thaliana GN=CRK10 PE=1 SV=3
36h	Novel02312	1	3.4302	10.7794	uncharacterized protein
36h	Novel02308	1	3.4289	10.7697	uncharacterized protein
36h	VIT_04s0023g02900	1	3.4279	10.7622	Cytochrome P450 84A1 OS=Arabidopsis thaliana GN=CYP84A1 PE=1 SV=1
36h	Novel00182	1	3.4226	10.7227	uncharacterized protein
36h	VIT_14s0066g02100	1	3.4223	10.7205	Probable mitochondrial chaperone BCS1-B OS=Dictyostelium discoideum GN=bcsl1b PE=3 SV=1
36h	Novel02625	1	3.4212	10.7123	uncharacterized protein
36h	VIT_16s0050g00430	1	3.4127	10.6494	uncharacterized protein
36h	VIT_11s0065g00130	1	3.4119	10.6435	Beta-amyrin 28-oxidase OS=Panax ginseng PE=2 SV=1
36h	VIT_19s0014g04090	1	3.41	10.6295	Receptor-like serine/threonine-protein kinase SD1-8 OS=Arabidopsis thaliana GN=SD18 PE=1 SV=1
36h	VIT_07s0129g00660	1	3.4065	10.6037	Probable indole-3-acetic acid-amido synthetase GH3.1 OS=Arabidopsis thaliana GN=GH3.1 PE=2 SV=1
36h	VIT_00s0179g00280	1	3.391	10.4904	Calmodulin-like protein 8 OS=Arabidopsis thaliana GN=CML8 PE=2 SV=1
36h	VIT_13s0019g03930	1	3.3902	10.4846	uncharacterized protein
36h	VIT_08s0105g00400	1	3.3892	10.4773	Trihelix transcription factor GT-3a OS=Arabidopsis thaliana GN=GT-3A PE=1 SV=1
36h	VIT_06s0004g04180	1	3.3684	10.3274	Zinc finger protein ZAT11 OS=Arabidopsis thaliana GN=ZAT11 PE=2 SV=1
36h	VIT_01s0011g00950	1	3.3627	10.2866	Disease resistance protein RPM1 OS=Arabidopsis thaliana GN=RPM1 PE=1 SV=1
36h	VIT_19s0085g00160	1	3.3627	10.2866	Receptor-like protein 12 OS=Arabidopsis thaliana GN=RLP12 PE=2 SV=2
36h	VIT_16s0039g01870	1	3.3603	10.2695	G-type lectin S-receptor-like serine/threonine-protein kinase At1g34300 OS=Arabidopsis thaliana GN=At1g34300 PE=2 SV=1
36h	VIT_00s0347g00080	1	3.3464	10.1711	G-type lectin S-receptor-like serine/threonine-protein kinase At1g11330 OS=Arabidopsis thaliana GN=At1g11330 PE=2 SV=3
36h	VIT_14s0036g01400	1	3.345	10.1612	uncharacterized protein
36h	VIT_00s0392g00060	1	3.336	10.098	Alpha-farnesene synthase OS=Ricinus communis GN=TPS7 PE=1 SV=2
36h	VIT_18s0001g09820	1	3.3334	10.0798	Putative receptor protein kinase ZmPK1 OS=Zea mays GN=PK1 PE=2 SV=2
36h	VIT_14s0068g01040	1	3.3331	10.0777	Ethylene-responsive transcription factor ERF113 OS=Arabidopsis thaliana GN=ERF113 PE=2 SV=1
36h	VIT_00s0454g00010	1	3.3245	10.0178	Subtilisin-like protease SBT1.7 OS=Arabidopsis thaliana GN=SBT1.7 PE=1 SV=1
36h	VIT_15s0024g00410	1	3.3112	9.92591	Protein PHLOEM PROTEIN 2-LIKE A1 OS=Arabidopsis thaliana GN=PP2A1 PE=2 SV=1
36h	VIT_14s0083g00460	1	3.3078	9.90255	Tryptophan synthase beta chain 2 OS=Aquifex aeolicus (strain VF5) GN=trpB2 PE=3 SV=1
36h	VIT_04s0008g03500	1	3.3049	9.88266	Ankyrin repeat-containing protein At2g01680 OS=Arabidopsis thaliana GN=At2g01680 PE=2 SV=1
36h	VIT_13s0084g00130	1	3.2953	9.81712	Probable carboxylesterase 6 OS=Arabidopsis thaliana GN=CXE6 PE=2 SV=1
36h	VIT_04s0069g01010	1	3.2944	9.811	Protein YLS9 OS=Arabidopsis thaliana GN=YLS9 PE=2 SV=1
36h	Novel00893	1	3.2933	9.80352	uncharacterized protein
36h	VIT_15s0045g00880	1	3.2778	9.69876	Putative disease resistance protein At1g50180 OS=Arabidopsis thaliana GN=At1g50180 PE=3 SV=2
36h	Novel04089	1	3.2773	9.6954	uncharacterized protein
36h	Novel01696	1	3.2756	9.68398	uncharacterized protein
36h	VIT_17s0000g05420	1	3.2665	9.62309	Probable mitochondrial chaperone BCS1-B OS=Dictyostelium discoideum GN=bcsl1b PE=3 SV=1
36h	VIT_14s0128g00780	1	3.2656	9.61709	Probable linoleate 9S-lipoxygenase 5 OS=Solanum tuberosum GN=LOX1.5 PE=2 SV=1
36h	Novel01160	1	3.2654	9.61575	uncharacterized protein
36h	VIT_11s0016g01640	1	3.2647	9.61109	Phenylalanine ammonia-lyase OS=Camellia sinensis GN=PAL PE=2 SV=1
36h	VIT_06s0004g01000	1	3.2627	9.59778	Dirigent protein 19 OS=Arabidopsis thaliana GN=DIR19 PE=2 SV=1
36h	VIT_09s0002g05530	1	3.2472	9.49521	Pleiotropic drug resistance protein 1 OS=Nicotiana tabacum GN=PDR1 PE=2 SV=1
36h	Novel01142	1	3.2465	9.4906	uncharacterized protein
36h	VIT_08s0007g02360	1	3.2365	9.42505	Protein YLS9 OS=Arabidopsis thaliana GN=YLS9 PE=2 SV=1
36h	VIT_04s0008g00920	1	3.231	9.38919	Receptor-like protein kinase HSL1 OS=Arabidopsis thaliana GN=HSL1 PE=2 SV=1
36h	VIT_17s0119g00370	1	3.2221	9.33144	uncharacterized protein
36h	VIT_14s0030g01890	1	3.2212	9.32562	uncharacterized protein
36h	VIT_19s0090g01800	1	3.2186	9.30883	U-box domain-containing protein 4 OS=Arabidopsis thaliana GN=PUB4 PE=1 SV=3
36h	VIT_17s0000g03780	1	3.2176	9.30238	uncharacterized protein
36h	VIT_06s0009g02590	1	3.194	9.15145	Pectinesterase 2 OS=Citrus sinensis GN=PECS-2.1 PE=2 SV=1
36h	VIT_04s0044g00720	1	3.1892	9.12105	G-type lectin S-receptor-like serine/threonine-protein kinase RLK1 OS=Arabidopsis thaliana GN=RLK1 PE=2 SV=2
36h	VIT_00s1352g00010	1	3.1784	9.05303	Transcription factor RAX3 OS=Arabidopsis thaliana GN=RAX3 PE=2 SV=1
36h	VIT_00s0398g00040	1	3.1708	9.00546	Cysteine-rich receptor-like protein kinase 15 OS=Arabidopsis thaliana GN=CRK15 PE=2 SV=2
36h	VIT_07s0005g06210	1	3.169	8.99423	Disease resistance protein RPM1 OS=Arabidopsis thaliana GN=RPM1 PE=1 SV=1
36h	VIT_04s0044g00660	1	3.1666	8.97928	G-type lectin S-receptor-like serine/threonine-protein kinase RLK1 OS=Arabidopsis thaliana GN=RLK1 PE=2 SV=2
36h	VIT_10s0003g01650	1	3.1626	8.95442	uncharacterized protein
36h	VIT_08s0007g05830	1	3.1566	8.91726	uncharacterized protein
36h	VIT_08s0007g07190	1	3.1294	8.75071	uncharacterized protein
36h	VIT_16s0039g00760	1	3.1224	8.70835	Cytochrome P450 89A9 OS=Arabidopsis thaliana GN=CYP89A9 PE=2 SV=1
36h	VIT_19s0015g02410	1	3.1192	8.68906	Receptor-like serine/threonine-protein kinase SD1-8 OS=Arabidopsis thaliana GN=SD18 PE=1 SV=1
36h	VIT_17s0000g07670	1	3.11	8.63383	Betaine aldehyde dehydrogenase 1, chloroplastic OS=Arabidopsis thaliana GN=ALDH10A8 PE=2 SV=1
36h	VIT_11s0016g01660	1	3.1057	8.60813	Phenylalanine ammonia-lyase OS=Pinus taeda GN=PAL PE=3 SV=1
36h	VIT_13s0019g04060	1	3.0988	8.56706	MLO-like protein 6 OS=Arabidopsis thaliana GN=MLO6 PE=2 SV=2
36h	VIT_00s0179g00250	1	3.0959	8.54986	uncharacterized protein
36h	VIT_03s0017g00920	1	3.0958	8.54926	Disease resistance protein RPM1 OS=Arabidopsis thaliana GN=RPM1 PE=1 SV=1
36h	VIT_18s0122g01260	1	3.0849	8.48491	Probable serine/threonine-protein kinase Cx32, chloroplastic OS=Arabidopsis thaliana GN=At4g35600 PE=1 SV=2
36h	VIT_18s0001g02760	1	3.0819	8.46729	Esterase OS=Hevea brasiliensis PE=1 SV=1
36h	VIT_04s0008g00300	1	3.0803	8.4579	Receptor-like protein kinase HSL1 OS=Arabidopsis thaliana GN=HSL1 PE=2 SV=1
36h	Novel02438	1	3.079	8.45029	uncharacterized protein
36h	VIT_09s0070g00210	1	3.0722	8.41055	Metal transporter Nramp6 OS=Arabidopsis thaliana GN=NRAMP6 PE=2 SV=2
36h	VIT_04s0023g02260	1	3.0561	8.31721	Salicylate carboxymethyltransferase OS=Clarkia breweri GN=SAMT PE=1 SV=1
36h	Novel01740	1	3.0538	8.30396	uncharacterized protein
36h	VIT_19s0015g00060	1	3.0535	8.30224	ABC transporter C family member 3 OS=Arabidopsis thaliana GN=ABCC3 PE=1 SV=1
36h	VIT_10s0003g05450	1	3.0484	8.27294	Reticuline oxidase-like protein OS=Arabidopsis thaliana GN=At4g20830 PE=1 SV=2
36h	VIT_03s0088g00810	1	3.045	8.25347	Basic form of pathogenesis-related protein 1 OS=Nicotiana tabacum PE=3 SV=1
36h	VIT_14s0066g01710	1	3.0376	8.21124	Protein ALTERED XYLOGLUCAN 4-like OS=Arabidopsis thaliana GN=AXY4L PE=2 SV=1
36h	VIT_14s0060g02320	1	3.0321	8.18	Respiratory burst oxidase homolog protein B OS=Solanum tuberosum GN=RBOHB PE=1 SV=1
36h	VIT_05s0020g03290	1	3.0109	8.06067	G-type lectin S-receptor-like serine/threonine-protein kinase RLK1 OS=Arabidopsis thaliana GN=RLK1 PE=2 SV=2
36h	Novel02437	1	3.0036	8.01999	uncharacterized protein
36h	VIT_19s0093g00320	1	3.0002	8.00111	Probable glutathione S-transferase parA OS=Nicotiana tabacum GN=PARA PE=2 SV=1
36h	VIT_01s0127g00530	1	2.9975	7.98615	Probable nucleoredoxin 1 OS=Arabidopsis thaliana GN=At1g60420 PE=1 SV=1
36h	VIT_03s0132g00340	1	2.9957	7.97619	Wall-associated receptor kinase-like 2 OS=Arabidopsis thaliana GN=WAKL2 PE=2 SV=1
36h	VIT_05s0094g00770	1	2.9928	7.96017	(+)-neomenthol dehydrogenase OS=Arabidopsis thaliana GN=SDR1 PE=1 SV=1
36h	VIT_18s0041g02410	1	2.992	7.95576	Benzaldehyde dehydrogenase (NAD(+)) OS=Arabidopsis thaliana GN=AAO4 PE=1 SV=2
36h	VIT_19s0014g04490	1	2.9879	7.93318	G-type lectin S-receptor-like serine/threonine-protein kinase SD1-1 OS=Arabidopsis thaliana GN=SD11 PE=1 SV=1
36h	VIT_18s0001g09790	1	2.9834	7.90848	Putative receptor protein kinase ZmPK1 OS=Zea mays GN=PK1 PE=2 SV=2
36h	VIT_08s0040g02170	1	2.9801	7.89041	MLO-like protein 6 OS=Arabidopsis thaliana GN=MLO6 PE=2 SV=2
36h	VIT_03s0132g00350	1	2.978	7.87893	Wall-associated receptor kinase 2 OS=Arabidopsis thaliana GN=WAK2 PE=1 SV=1
36h	VIT_05s0020g02200	1	2.9721	7.84678	Uncharacterized protein C1683.06c OS=Schizosaccharomyces pombe (strain 972 / ATCC 24843) GN=SPBC1683.06c PE=3 SV=1
36h	VIT_02s0087g00330	1	2.9693	7.83156	Uncharacterized glycosyltransferase MJ1607 OS=Methanocaldococcus jannaschii (strain ATCC 43067 / DSM 2661 / JAL-1 / JCM 10045 / NBRC 100440) GN=MJ1607 PE=3 SV=1
36h	VIT_17s0000g03420	1	2.9585	7.77315	uncharacterized protein
36h	VIT_04s0008g00370	1	2.9583	7.77208	Receptor-like protein kinase HSL1 OS=Arabidopsis thaliana GN=HSL1 PE=2 SV=1
36h	VIT_05s0049g01420	1	2.9517	7.7366	Peroxisomal membrane protein PMP22 OS=Arabidopsis thaliana GN=PMP22 PE=1 SV=1
36h	VIT_04s0008g02070	1	2.9501	7.72803	Serine/threonine-protein kinase At5g01020 OS=Arabidopsis thaliana GN=At5g01020 PE=1 SV=1
36h	Novel02242	1	2.9463	7.7077	uncharacterized protein
36h	VIT_06s0004g07240	1	2.9417	7.68316	UDP-glycosyltransferase 87A1 OS=Arabidopsis thaliana GN=UGT87A1 PE=2 SV=1
36h	Novel01178	1	2.9239	7.58895	uncharacterized protein
36h	VIT_05s0049g00750	1	2.9199	7.56794	uncharacterized protein
36h	VIT_00s0258g00010	1	2.8966	7.44669	Glycerophosphodiester phosphodiesterase protein kinase domain-containing GDPDL2 OS=Arabidopsis thaliana GN=GDPDL2 PE=1 SV=1
36h	Novel00012	1	2.8788	7.35538	uncharacterized protein
36h	VIT_08s0007g01230	1	2.8742	7.33197	Putative receptor protein kinase ZmPK1 OS=Zea mays GN=PK1 PE=2 SV=2
36h	VIT_15s0024g00400	1	2.8693	7.30711	Putative disease resistance protein RGA4 OS=Solanum bulbocastanum GN=RGA4 PE=2 SV=1
36h	VIT_01s0011g03990	1	2.8618	7.26922	Probable receptor-like protein kinase At1g67000 OS=Arabidopsis thaliana GN=At1g67000 PE=2 SV=2
36h	VIT_12s0055g00990	1	2.8569	7.24457	uncharacterized protein
36h	VIT_16s0050g02510	1	2.8563	7.24156	Probable WRKY transcription factor 53 OS=Arabidopsis thaliana GN=WRKY53 PE=1 SV=1
36h	VIT_12s0057g00070	1	2.8561	7.24055	uncharacterized protein
36h	VIT_07s0031g01980	1	2.8533	7.22651	Ethylene-responsive transcription factor ABR1 OS=Arabidopsis thaliana GN=ABR1 PE=2 SV=1
36h	VIT_16s0013g00390	1	2.8507	7.2135	uncharacterized protein
36h	VIT_10s0071g00440	1	2.8493	7.20651	G-type lectin S-receptor-like serine/threonine-protein kinase RKS1 OS=Arabidopsis thaliana GN=RKS1 PE=3 SV=3
36h	VIT_07s0031g03070	1	2.8456	7.18805	Isoeugenol synthase 1 OS=Petunia hybrida GN=IGS1 PE=1 SV=1
36h	VIT_00s0424g00030	1	2.8379	7.14979	Probable receptor-like protein kinase At5g39020 OS=Arabidopsis thaliana GN=At5g39020 PE=2 SV=1
36h	VIT_03s0063g00400	1	2.8365	7.14285	Alpha-amylase OS=Vigna mungo GN=AMY1.1 PE=2 SV=1
36h	VIT_04s0044g00640	1	2.8346	7.13345	G-type lectin S-receptor-like serine/threonine-protein kinase RLK1 OS=Arabidopsis thaliana GN=RLK1 PE=2 SV=2
36h	VIT_13s0067g01940	1	2.8314	7.11765	Abscisic acid receptor PYL4 OS=Arabidopsis thaliana GN=PYL4 PE=1 SV=1
36h	VIT_05s0049g00430	1	2.8273	7.09745	1-aminocyclopropane-1-carboxylate oxidase homolog 1 OS=Arabidopsis thaliana GN=At1g06620 PE=2 SV=1
36h	VIT_04s0008g07230	1	2.8203	7.06309	uncharacterized protein
36h	VIT_12s0057g00780	1	2.8126	7.0255	Receptor-like protein 12 OS=Arabidopsis thaliana GN=RLP12 PE=2 SV=2
36h	VIT_11s0016g04160	1	2.8121	7.02306	Probable sulfate transporter 3.5 OS=Arabidopsis thaliana GN=SULTR3;5 PE=2 SV=1
36h	VIT_09s0002g03020	1	2.7918	6.92493	Probable LRR receptor-like serine/threonine-protein kinase At4g29180 OS=Arabidopsis thaliana GN=At4g29180 PE=2 SV=2
36h	VIT_01s0011g03330	1	2.79	6.9163	IST1-like protein OS=Dictyostelium discoideum GN=DDB_G0289029 PE=3 SV=1
36h	VIT_14s0060g01470	1	2.7865	6.89954	Calmodulin-binding protein 60 B OS=Arabidopsis thaliana GN=CBP60B PE=2 SV=1
36h	VIT_08s0032g00300	1	2.7818	6.8771	Annexin A3 OS=Rattus norvegicus GN=Anxa3 PE=1 SV=4
36h	VIT_08s0105g00420	1	2.7579	6.76411	uncharacterized protein
36h	VIT_11s0016g01060	1	2.7577	6.76317	Serine/threonine-protein kinase At5g01020 OS=Arabidopsis thaliana GN=At5g01020 PE=1 SV=1
36h	VIT_14s0066g02040	1	2.7534	6.74304	Probable mitochondrial chaperone BCS1-B OS=Dictyostelium discoideum GN=bcsl1b PE=3 SV=1
36h	VIT_08s0007g01410	1	2.7517	6.7351	Glutathione S-transferase U8 OS=Arabidopsis thaliana GN=GSTU8 PE=2 SV=1
36h	VIT_14s0066g01830	1	2.7463	6.70994	Senescence-associated carboxylesterase 101 OS=Arabidopsis thaliana GN=SAG101 PE=1 SV=1
36h	VIT_12s0055g01020	1	2.7458	6.70762	Peroxidase N1 OS=Nicotiana tabacum GN=poxN1 PE=1 SV=1
36h	VIT_13s0067g00890	1	2.742	6.68997	Phosphoinositide phospholipase C 6 OS=Arabidopsis thaliana GN=PLC6 PE=2 SV=2
36h	VIT_18s0001g11610	1	2.7363	6.66359	uncharacterized protein
36h	VIT_01s0011g06600	1	2.7325	6.64606	Glutamate decarboxylase 1 OS=Arabidopsis thaliana GN=GAD1 PE=1 SV=2
36h	VIT_15s0045g00680	1	2.7313	6.64054	Putative disease resistance protein At1g50180 OS=Arabidopsis thaliana GN=At1g50180 PE=3 SV=2
36h	VIT_02s0087g00720	1	2.7308	6.63824	Receptor-like serine/threonine-protein kinase NCRK OS=Arabidopsis thaliana GN=NCRK PE=1 SV=1
36h	VIT_08s0058g00790	1	2.7298	6.63364	Short-chain dehydrogenase reductase 2a OS=Arabidopsis thaliana GN=SDR2a PE=3 SV=1
36h	VIT_19s0014g04470	1	2.7126	6.55502	G-type lectin S-receptor-like serine/threonine-protein kinase At4g27290 OS=Arabidopsis thaliana GN=At4g27290 PE=3 SV=4
36h	VIT_01s0011g03440	1	2.7059	6.52465	uncharacterized protein
36h	VIT_14s0171g00400	2	2.6989	6.49307	Lysine histidine transporter 1 OS=Arabidopsis thaliana GN=LHT1 PE=1 SV=1
36h	Novel00119	1	2.6948	6.47464	uncharacterized protein
36h	VIT_04s0008g07220	1	2.6878	6.4433	Protein ASPARTIC PROTEASE IN GUARD CELL 1 OS=Arabidopsis thaliana GN=ASPG1 PE=1 SV=1
36h	Novel04190	1	2.6743	6.38329	uncharacterized protein
36h	VIT_14s0108g00340	1	2.6697	6.36297	Probable LRR receptor-like serine/threonine-protein kinase At4g08850 OS=Arabidopsis thaliana GN=At4g08850 PE=2 SV=3
36h	VIT_12s0057g00420	1	2.6586	6.3142	Cytochrome b561 and DOMON domain-containing protein At5g35735 OS=Arabidopsis thaliana GN=At5g35735 PE=2 SV=1
36h	VIT_05s0077g00500	1	2.6542	6.29497	Transcription factor MYB108 OS=Arabidopsis thaliana GN=MYB108 PE=1 SV=1
36h	VIT_08s0007g01160	1	2.6481	6.26841	Putative receptor protein kinase ZmPK1 OS=Zea mays GN=PK1 PE=2 SV=2
36h	VIT_00s0388g00010	1	2.6479	6.26754	uncharacterized protein
36h	VIT_06s0004g06600	1	2.6375	6.22252	Protein EARLY FLOWERING 4 OS=Arabidopsis thaliana GN=ELF4 PE=1 SV=1
36h	VIT_17s0000g08370	1	2.6372	6.22123	Probable inactive poly [ADP-ribose] polymerase SRO2 OS=Arabidopsis thaliana GN=SRO2 PE=1 SV=1
36h	VIT_11s0016g01520	1	2.6359	6.21563	Phenylalanine ammonia-lyase OS=Pinus taeda GN=PAL PE=3 SV=1
36h	VIT_04s0079g00790	1	2.6331	6.20358	Probable acyl-activating enzyme 12, peroxisomal OS=Arabidopsis thaliana GN=AAE12 PE=2 SV=1
36h	VIT_18s0001g09680	1	2.6326	6.20143	uncharacterized protein
36h	Novel00138	1	2.6214	6.15347	uncharacterized protein
36h	VIT_03s0017g01940	1	2.607	6.09235	uncharacterized protein
36h	VIT_19s0093g00350	1	2.6032	6.07633	Probable glutathione S-transferase parA OS=Nicotiana tabacum GN=PARA PE=2 SV=1
36h	VIT_19s0014g01370	1	2.5877	6.0114	Epidermis-specific secreted glycoprotein EP1 OS=Daucus carota GN=EP1 PE=1 SV=1
36h	VIT_16s0050g01910	1	2.5833	5.99309	uncharacterized protein
36h	VIT_08s0007g01400	1	2.5772	5.9678	Glutathione S-transferase U8 OS=Arabidopsis thaliana GN=GSTU8 PE=2 SV=1
36h	Novel02861	1	2.5767	5.96574	uncharacterized protein
36h	VIT_18s0001g01460	1	2.5762	5.96367	uncharacterized protein
36h	VIT_02s0012g02340	1	2.5728	5.94963	Geraniol 8-hydroxylase OS=Catharanthus roseus GN=CYP76B6 PE=1 SV=1
36h	Novel03901	1	2.571	5.94221	uncharacterized protein
36h	VIT_11s0037g00660	1	2.5683	5.9311	Probable leucine-rich repeat receptor-like protein kinase At1g35710 OS=Arabidopsis thaliana GN=At1g35710 PE=2 SV=1
36h	VIT_04s0044g00220	1	2.5596	5.89544	FAD-dependent urate hydroxylase OS=Klebsiella pneumoniae subsp. pneumoniae (strain ATCC 700721 / MGH 78578) GN=hpxO PE=1 SV=1
36h	VIT_01s0011g00380	1	2.5583	5.89013	Putative methylesterase 11, chloroplastic OS=Arabidopsis thaliana GN=MES11 PE=2 SV=1
36h	VIT_03s0038g02490	1	2.5568	5.88401	SKP1-like protein 1A OS=Arabidopsis thaliana GN=SKP1A PE=1 SV=1
36h	VIT_00s0218g00200	1	2.554	5.8726	Putative UDP-rhamnose:rhamnosyltransferase 1 OS=Fragaria ananassa GN=GT4 PE=2 SV=1
36h	VIT_19s0014g01150	1	2.5524	5.86609	Epidermis-specific secreted glycoprotein EP1 OS=Daucus carota GN=EP1 PE=1 SV=1
36h	VIT_18s0001g09550	1	2.5486	5.85066	Putative receptor-like protein kinase At3g47110 OS=Arabidopsis thaliana GN=At3g47110 PE=3 SV=1
36h	VIT_10s0003g01130	1	2.5445	5.83406	U-box domain-containing protein 7 OS=Arabidopsis thaliana GN=PUB7 PE=2 SV=1
36h	VIT_14s0066g01820	1	2.5387	5.81065	Senescence-associated carboxylesterase 101 OS=Arabidopsis thaliana GN=SAG101 PE=1 SV=1
36h	VIT_03s0038g00250	1	2.5273	5.76492	Purple acid phosphatase 2 OS=Ipomoea batatas GN=PAP2 PE=1 SV=1
36h	VIT_09s0054g01110	1	2.5248	5.75494	Cycloartenol Synthase OS=Panax ginseng GN=OSCPNX1 PE=1 SV=1
36h	VIT_08s0007g04180	1	2.5243	5.75294	uncharacterized protein
36h	VIT_18s0001g15220	1	2.5063	5.68161	uncharacterized protein
36h	VIT_00s0357g00060	1	2.503	5.66863	Glucan 1,3-beta-glucosidase A OS=Aspergillus oryzae (strain ATCC 42149 / RIB 40) GN=exgA PE=1 SV=1
36h	VIT_04s0008g07130	1	2.5026	5.66706	Aspartic proteinase nepenthesin-2 OS=Nepenthes gracilis GN=nep2 PE=1 SV=1
36h	VIT_04s0008g07170	1	2.4893	5.61505	Protein ASPARTIC PROTEASE IN GUARD CELL 2 OS=Arabidopsis thaliana GN=ASPG2 PE=2 SV=1
36h	VIT_14s0066g02660	1	2.4888	5.61311	Probable LRR receptor-like serine/threonine-protein kinase At4g08850 OS=Arabidopsis thaliana GN=At4g08850 PE=2 SV=3
36h	VIT_16s0050g01900	1	2.4882	5.61077	Probably inactive leucine-rich repeat receptor-like protein kinase IMK2 OS=Arabidopsis thaliana GN=IMK2 PE=1 SV=1
36h	VIT_00s0187g00010	1	2.4845	5.5964	uncharacterized protein
36h	VIT_02s0087g01010	1	2.4839	5.59408	Cysteine-rich receptor-like protein kinase 25 OS=Arabidopsis thaliana GN=CRK25 PE=3 SV=1
36h	VIT_13s0067g03260	1	2.4835	5.59253	Methylesterase 17 OS=Arabidopsis thaliana GN=MES17 PE=1 SV=1
36h	VIT_13s0156g00550	1	2.4742	5.55659	G-type lectin S-receptor-like serine/threonine-protein kinase RLK1 OS=Arabidopsis thaliana GN=RLK1 PE=2 SV=2
36h	VIT_16s0050g01920	1	2.4719	5.54774	G-type lectin S-receptor-like serine/threonine-protein kinase At5g24080 OS=Arabidopsis thaliana GN=At5g24080 PE=2 SV=1
36h	VIT_06s0004g00990	1	2.4692	5.53737	Dirigent protein 7 OS=Arabidopsis thaliana GN=DIR7 PE=2 SV=1
36h	VIT_05s0077g01560	1	2.4596	5.50064	Major allergen Pru av 1 OS=Prunus avium GN=PRUA1 PE=1 SV=1
36h	VIT_16s0050g01400	1	2.453	5.47554	uncharacterized protein
36h	VIT_01s0011g02630	1	2.4401	5.42679	uncharacterized protein
36h	VIT_14s0030g00670	1	2.4386	5.42115	Bifunctional 3-dehydroquinate dehydratase/shikimate dehydrogenase, chloroplastic OS=Arabidopsis thaliana GN=EMB3004 PE=1 SV=1
36h	Novel02944	1	2.4373	5.41627	uncharacterized protein
36h	VIT_15s0045g00920	1	2.4365	5.41327	Putative disease resistance protein At1g50180 OS=Arabidopsis thaliana GN=At1g50180 PE=3 SV=2
36h	Novel02841	1	2.4312	5.39342	uncharacterized protein
36h	Novel04097	1	2.4307	5.39155	uncharacterized protein
36h	VIT_08s0058g00150	1	2.4199	5.35134	Ammonium transporter 2 OS=Arabidopsis thaliana GN=AMT2 PE=1 SV=2
36h	VIT_14s0060g01320	1	2.4162	5.33763	Universal stress protein A-like protein OS=Arabidopsis thaliana GN=At3g01520 PE=1 SV=2
36h	VIT_12s0028g00560	1	2.4139	5.32913	Proton pump-interactor 1 OS=Arabidopsis thaliana GN=PPI1 PE=1 SV=2
36h	VIT_14s0108g01000	1	2.3926	5.25103	Probable calcium-binding protein CML45 OS=Arabidopsis thaliana GN=CML45 PE=1 SV=1
36h	VIT_05s0020g03210	1	2.3916	5.24739	G-type lectin S-receptor-like serine/threonine-protein kinase RLK1 OS=Arabidopsis thaliana GN=RLK1 PE=2 SV=2
36h	VIT_01s0011g01160	1	2.3904	5.24303	Haloacid dehalogenase-like hydrolase domain-containing protein 3 OS=Danio rerio GN=hdhd3 PE=2 SV=1
36h	VIT_16s0050g00400	1	2.3832	5.21693	uncharacterized protein
36h	VIT_02s0236g00120	1	2.3779	5.1978	uncharacterized protein
36h	VIT_11s0016g02780	1	2.3778	5.19744	Transcription factor RAX3 OS=Arabidopsis thaliana GN=RAX3 PE=2 SV=1
36h	VIT_10s0003g02930	1	2.3721	5.17694	LRR receptor-like serine/threonine-protein kinase FLS2 OS=Arabidopsis thaliana GN=FLS2 PE=1 SV=1
36h	VIT_12s0028g01630	1	2.371	5.173	G-type lectin S-receptor-like serine/threonine-protein kinase SD2-5 OS=Arabidopsis thaliana GN=SD25 PE=1 SV=1
36h	VIT_08s0007g05030	1	2.3706	5.17156	Transcription factor RAX2 OS=Arabidopsis thaliana GN=RAX2 PE=1 SV=1
36h	VIT_14s0066g02670	1	2.367	5.15867	Probable LRR receptor-like serine/threonine-protein kinase At4g08850 OS=Arabidopsis thaliana GN=At4g08850 PE=2 SV=3
36h	VIT_16s0022g00680	1	2.3641	5.14831	Monocopper oxidase-like protein SKU5 OS=Arabidopsis thaliana GN=SKU5 PE=1 SV=1
36h	VIT_11s0016g01540	1	2.36	5.1337	uncharacterized protein
36h	VIT_06s0080g00040	1	2.3458	5.08342	Pleiotropic drug resistance protein 2 OS=Nicotiana plumbaginifolia GN=PDR2 PE=2 SV=1
36h	VIT_04s0008g00440	1	2.331	5.03154	Receptor-like protein kinase HSL1 OS=Arabidopsis thaliana GN=HSL1 PE=2 SV=1
36h	VIT_14s0066g01810	1	2.3118	4.96502	Senescence-associated carboxylesterase 101 OS=Arabidopsis thaliana GN=SAG101 PE=1 SV=1
36h	VIT_01s0026g01730	1	2.3082	4.95265	Probable WRKY transcription factor 72 OS=Arabidopsis thaliana GN=WRKY72 PE=2 SV=1
36h	VIT_08s0058g00860	1	2.3042	4.93894	Protein LURP-one-related 15 OS=Arabidopsis thaliana GN=At5g01750 PE=1 SV=1
36h	VIT_17s0000g09710	1	2.3034	4.9362	Leucine-rich repeat receptor-like serine/threonine/tyrosine-protein kinase SOBIR1 OS=Arabidopsis thaliana GN=SOBIR1 PE=1 SV=1
36h	VIT_05s0020g04420	1	2.2945	4.90584	Calmodulin-like protein 11 OS=Arabidopsis thaliana GN=CML11 PE=2 SV=1
36h	VIT_12s0035g00330	1	2.2906	4.8926	Probable mitochondrial chaperone BCS1-B OS=Dictyostelium discoideum GN=bcsl1b PE=3 SV=1
36h	VIT_03s0063g00780	1	2.2905	4.89226	2-hydroxyisoflavanone dehydratase OS=Glycyrrhiza echinata GN=HIDM PE=1 SV=1
36h	VIT_00s0271g00110	1	2.2815	4.86183	Probable NAD(P)H dehydrogenase (quinone) FQR1-like 1 OS=Arabidopsis thaliana GN=At4g27270 PE=2 SV=1
36h	VIT_01s0011g01170	1	2.2744	4.83796	uncharacterized protein
36h	VIT_15s0048g02750	1	2.2705	4.8249	uncharacterized protein
36h	VIT_00s0262g00130	1	2.2605	4.79158	Cysteine-rich receptor-like protein kinase 26 OS=Arabidopsis thaliana GN=CRK26 PE=2 SV=1
36h	VIT_10s0116g00960	1	2.2589	4.78626	Lysine-specific demethylase JMJ25 OS=Arabidopsis thaliana GN=JMJ25 PE=1 SV=1
36h	VIT_08s0007g02110	1	2.2574	4.78129	Probable LRR receptor-like serine/threonine-protein kinase At3g47570 OS=Arabidopsis thaliana GN=At3g47570 PE=2 SV=1
36h	VIT_16s0022g01720	1	2.2573	4.78096	Glycerophosphodiester phosphodiesterase protein kinase domain-containing GDPDL2 OS=Arabidopsis thaliana GN=GDPDL2 PE=1 SV=1
36h	VIT_04s0008g07140	1	2.2561	4.77698	Aspartic proteinase nepenthesin-2 OS=Nepenthes gracilis GN=nep2 PE=1 SV=1
36h	VIT_12s0057g01110	1	2.2442	4.73774	Nudix hydrolase 2 OS=Arabidopsis thaliana GN=NUDT2 PE=1 SV=1
36h	VIT_12s0057g01130	1	2.2429	4.73348	Disease resistance protein RPM1 OS=Arabidopsis thaliana GN=RPM1 PE=1 SV=1
36h	VIT_07s0031g01010	1	2.2405	4.72561	L-ascorbate oxidase OS=Nicotiana tabacum GN=AAO PE=2 SV=1
36h	VIT_17s0000g02950	1	2.2327	4.70013	Probable glutathione S-transferase OS=Glycine max GN=HSP26-A PE=2 SV=1
36h	VIT_05s0077g01730	1	2.2264	4.67965	Senescence-associated carboxylesterase 101 OS=Arabidopsis thaliana GN=SAG101 PE=1 SV=1
36h	VIT_01s0011g03960	1	2.2261	4.67867	Probable serine/threonine-protein kinase At1g18390 OS=Arabidopsis thaliana GN=At1g18390 PE=2 SV=2
36h	VIT_12s0028g03520	1	2.1992	4.59225	G-type lectin S-receptor-like serine/threonine-protein kinase At2g19130 OS=Arabidopsis thaliana GN=At2g19130 PE=2 SV=1
36h	VIT_03s0063g00880	1	2.1856	4.54916	uncharacterized protein
36h	VIT_00s0226g00100	1	2.1777	4.52432	uncharacterized protein
36h	VIT_10s0116g01840	1	2.1772	4.52275	uncharacterized protein
36h	VIT_02s0154g00350	1	2.17	4.50023	L-lactate dehydrogenase A OS=Hordeum vulgare PE=1 SV=1
36h	VIT_18s0001g11630	1	2.1648	4.48404	Allene oxide synthase, chloroplastic OS=Linum usitatissimum GN=CYP74A PE=1 SV=1
36h	VIT_08s0058g01000	1	2.1617	4.47442	Aspartate aminotransferase, mitochondrial OS=Arabidopsis thaliana GN=ASP1 PE=1 SV=1
36h	VIT_00s0822g00010	1	2.1601	4.46946	ABC transporter G family member 11 OS=Arabidopsis thaliana GN=ABCG11 PE=1 SV=1
36h	VIT_17s0000g03330	1	2.1573	4.46079	Probable receptor-like protein kinase At1g67000 OS=Arabidopsis thaliana GN=At1g67000 PE=2 SV=2
36h	VIT_02s0012g00880	1	2.1553	4.45461	AT-hook motif nuclear-localized protein 23 OS=Arabidopsis thaliana GN=AHL23 PE=1 SV=1
36h	VIT_14s0066g02170	1	2.1521	4.44474	Probable prolyl 4-hydroxylase 7 OS=Arabidopsis thaliana GN=P4H7 PE=2 SV=1
36h	VIT_16s0022g00700	1	2.1464	4.42722	Pectinesterase 2 OS=Citrus sinensis GN=PECS-2.1 PE=2 SV=1
36h	VIT_04s0008g02510	1	2.1424	4.41496	G-type lectin S-receptor-like serine/threonine-protein kinase At1g34300 OS=Arabidopsis thaliana GN=At1g34300 PE=2 SV=1
36h	VIT_09s0002g01090	1	2.1321	4.38355	Flavonoid 3'-monooxygenase OS=Arabidopsis thaliana GN=CYP75B1 PE=1 SV=1
36h	VIT_02s0236g00020	1	2.1265	4.36657	uncharacterized protein
36h	VIT_00s0218g00190	1	2.1219	4.35267	Putative UDP-rhamnose:rhamnosyltransferase 1 OS=Fragaria ananassa GN=GT4 PE=2 SV=1
36h	VIT_07s0005g04880	1	2.1187	4.34302	Glutathione transferase GST 23 OS=Zea mays PE=2 SV=1
36h	VIT_07s0129g00360	1	2.1168	4.33731	Peroxidase 73 OS=Arabidopsis thaliana GN=PER73 PE=1 SV=1
36h	VIT_05s0077g01750	1	2.1154	4.3331	Senescence-associated carboxylesterase 101 OS=Arabidopsis thaliana GN=SAG101 PE=1 SV=1
36h	VIT_08s0007g01190	1	2.1137	4.328	Putative receptor protein kinase ZmPK1 OS=Zea mays GN=PK1 PE=2 SV=2
36h	VIT_09s0054g00300	1	2.1119	4.3226	uncharacterized protein
36h	Novel04101	1	2.1038	4.2984	uncharacterized protein
36h	VIT_16s0050g01430	1	2.1021	4.29334	Delta(1)-pyrroline-2-carboxylate reductase OS=Colwellia psychrerythraea (strain 34H / ATCC BAA-681) GN=lhpI PE=1 SV=1
36h	VIT_05s0077g00730	1	2.0956	4.27404	Probable WRKY transcription factor 48 OS=Arabidopsis thaliana GN=WRKY48 PE=2 SV=1
36h	VIT_07s0255g00090	1	2.0943	4.27019	Cytochrome P450 82C4 OS=Arabidopsis thaliana GN=CYP82C4 PE=2 SV=1
36h	VIT_19s0014g02120	1	2.0846	4.24157	uncharacterized protein
36h	VIT_04s0044g00750	1	2.0835	4.23834	G-type lectin S-receptor-like serine/threonine-protein kinase RLK1 OS=Arabidopsis thaliana GN=RLK1 PE=2 SV=2
36h	VIT_01s0026g01870	1	2.0812	4.23159	Protein kinase 2B, chloroplastic OS=Arabidopsis thaliana GN=APK2B PE=2 SV=1
36h	Novel00536	1	2.0779	4.22192	uncharacterized protein
36h	VIT_07s0031g02400	1	2.0768	4.2187	Amino-acid permease BAT1 homolog OS=Oryza sativa subsp. japonica GN=BAT1 PE=2 SV=1
36h	VIT_16s0039g01070	1	2.0601	4.17015	Glutathione transferase GST 23 OS=Zea mays PE=2 SV=1
36h	VIT_04s0044g01430	1	2.0597	4.169	uncharacterized protein
36h	VIT_00s0302g00020	1	2.0573	4.16207	Lysine histidine transporter-like 8 OS=Arabidopsis thaliana GN=AATL1 PE=1 SV=1
36h	VIT_08s0040g02730	1	2.0535	4.15112	Exocyst complex component EXO70A1 OS=Arabidopsis thaliana GN=EXO70A1 PE=1 SV=1
36h	VIT_03s0088g00750	1	2.0466	4.13131	Basic form of pathogenesis-related protein 1 OS=Nicotiana tabacum PE=3 SV=1
36h	VIT_06s0061g01480	1	2.0438	4.1233	Pleiotropic drug resistance protein 2 OS=Nicotiana plumbaginifolia GN=PDR2 PE=2 SV=1
36h	VIT_10s0042g01180	1	2.0407	4.11445	Protein argonaute 2 OS=Arabidopsis thaliana GN=AGO2 PE=1 SV=1
36h	VIT_13s0019g02300	1	2.0287	4.08037	Wall-associated receptor kinase-like 20 OS=Arabidopsis thaliana GN=WAKL20 PE=2 SV=1
36h	VIT_07s0031g00880	1	2.019	4.05303	uncharacterized protein
36h	VIT_03s0017g02170	1	2.0133	4.03705	Zinc transporter 5 OS=Oryza sativa subsp. japonica GN=ZIP5 PE=2 SV=1
36h	VIT_12s0057g00110	1	2.0044	4.01222	uncharacterized protein
36h	VIT_17s0000g03350	1	2.0004	4.00111	Probable serine/threonine-protein kinase At1g18390 OS=Arabidopsis thaliana GN=At1g18390 PE=2 SV=2
36h	VIT_07s0141g00930	1	1.9911	3.9754	Cysteine-rich repeat secretory protein 55 OS=Arabidopsis thaliana GN=CRRSP55 PE=2 SV=1
36h	VIT_00s0434g00090	1	1.9904	3.97347	Aspartic proteinase-like protein 1 OS=Arabidopsis thaliana GN=At5g10080 PE=1 SV=1
36h	VIT_05s0020g03870	1	1.9759	3.93374	Serine/threonine-protein kinase HT1 OS=Arabidopsis thaliana GN=HT1 PE=1 SV=1
36h	VIT_02s0025g04320	1	1.975	3.93128	Thaumatin-like protein OS=Actinidia deliciosa GN=tlp PE=1 SV=2
36h	VIT_01s0011g02480	1	1.9749	3.93101	Putative phospholipid-transporting ATPase 9 OS=Arabidopsis thaliana GN=ALA9 PE=3 SV=1
36h	VIT_18s0001g07380	1	1.9697	3.91687	AT-hook motif nuclear-localized protein 17 OS=Arabidopsis thaliana GN=AHL17 PE=2 SV=1
36h	Novel00561	1	1.9554	3.87823	uncharacterized protein
36h	Novel01616	1	1.955	3.87716	uncharacterized protein
36h	VIT_04s0008g04180	1	1.9512	3.86696	Putative transporter arsB OS=Dictyostelium discoideum GN=arsB PE=2 SV=1
36h	VIT_03s0091g00670	1	1.9452	3.85091	LOB domain-containing protein 38 OS=Arabidopsis thaliana GN=LBD38 PE=2 SV=1
36h	VIT_07s0005g04890	1	1.9357	3.82564	Glutathione transferase GST 23 OS=Zea mays PE=2 SV=1
36h	VIT_12s0057g00150	1	1.932	3.81584	uncharacterized protein
36h	VIT_12s0059g01380	1	1.9298	3.81002	1-aminocyclopropane-1-carboxylate oxidase 3 OS=Petunia hybrida GN=ACO3 PE=3 SV=1
36h	VIT_19s0027g00020	1	1.9294	3.80897	Serine/threonine-protein kinase WAG1 OS=Arabidopsis thaliana GN=WAG1 PE=2 SV=1
36h	VIT_05s0077g01150	1	1.929	3.80791	Glucan endo-1,3-beta-glucosidase, basic vacuolar isoform OS=Hevea brasiliensis GN=HGN1 PE=1 SV=2
36h	Novel00313	1	1.928	3.80527	uncharacterized protein
36h	VIT_14s0108g00930	1	1.924	3.79474	uncharacterized protein
36h	VIT_11s0016g02970	1	1.9138	3.768	Mitogen-activated protein kinase kinase 6 OS=Arabidopsis thaliana GN=MKK6 PE=1 SV=1
36h	VIT_08s0007g02100	1	1.9127	3.76513	Uncharacterized protein At4g19900 OS=Arabidopsis thaliana GN=At4g19900 PE=2 SV=1
36h	VIT_17s0000g00730	1	1.9031	3.74016	uncharacterized protein
36h	VIT_01s0011g06500	1	1.8997	3.73136	D-galacturonate reductase OS=Fragaria ananassa GN=GALUR PE=1 SV=1
36h	VIT_01s0011g02600	1	1.8984	3.728	uncharacterized protein
36h	VIT_04s0008g01380	1	1.8978	3.72645	Putative nuclease HARBI1 OS=Bos taurus GN=HARBI1 PE=2 SV=1
36h	VIT_04s0044g00870	1	1.8976	3.72593	U-box domain-containing protein 27 OS=Arabidopsis thaliana GN=PUB27 PE=2 SV=1
36h	VIT_07s0031g00670	1	1.8943	3.71742	Heat shock factor protein HSF24 OS=Solanum peruvianum GN=HSF24 PE=2 SV=1
36h	VIT_13s0019g01490	1	1.8929	3.71381	Elicitor-responsive protein 1 OS=Oryza sativa subsp. japonica GN=ERG1 PE=2 SV=1
36h	Novel02087	1	1.8793	3.67897	uncharacterized protein
36h	VIT_19s0015g01440	1	1.8779	3.6754	UPF0481 protein At3g47200 OS=Arabidopsis thaliana GN=At3g47200 PE=2 SV=1
36h	VIT_14s0066g02610	1	1.877	3.6731	uncharacterized protein
36h	VIT_19s0014g01360	1	1.8748	3.66751	Epidermis-specific secreted glycoprotein EP1 OS=Daucus carota GN=EP1 PE=1 SV=1
36h	VIT_14s0068g01360	1	1.8696	3.65431	GEM-like protein 5 OS=Arabidopsis thaliana GN=At5g13200 PE=1 SV=1
36h	VIT_12s0059g01580	1	1.8682	3.65077	uncharacterized protein
36h	VIT_08s0007g07390	1	1.8607	3.63184	uncharacterized protein
36h	VIT_09s0096g00930	1	1.8585	3.6263	Putative disease resistance protein At1g50180 OS=Arabidopsis thaliana GN=At1g50180 PE=3 SV=2
36h	VIT_16s0050g01550	1	1.8497	3.60425	Leucine-rich repeat receptor-like protein kinase PXL1 OS=Arabidopsis thaliana GN=PXL1 PE=2 SV=1
36h	VIT_01s0026g00910	1	1.8447	3.59178	uncharacterized protein
36h	VIT_08s0007g00850	1	1.8414	3.58358	Probable LRR receptor-like serine/threonine-protein kinase At3g47570 OS=Arabidopsis thaliana GN=At3g47570 PE=2 SV=1
36h	VIT_00s0179g00350	1	1.8412	3.58308	Pyruvate kinase isozyme A, chloroplastic OS=Ricinus communis PE=1 SV=1
36h	VIT_02s0236g00060	1	1.8403	3.58084	uncharacterized protein
36h	VIT_12s0028g01650	1	1.8311	3.55808	G-type lectin S-receptor-like serine/threonine-protein kinase SD2-5 OS=Arabidopsis thaliana GN=SD25 PE=1 SV=1
36h	VIT_19s0015g02730	1	1.8302	3.55586	Probable glutathione S-transferase parC OS=Nicotiana tabacum GN=PARC PE=2 SV=1
36h	VIT_01s0127g00560	1	1.8278	3.54995	Probable nucleoredoxin 1 OS=Arabidopsis thaliana GN=At1g60420 PE=1 SV=1
36h	VIT_06s0004g01400	1	1.8225	3.53694	G-type lectin S-receptor-like serine/threonine-protein kinase RLK1 OS=Arabidopsis thaliana GN=RLK1 PE=2 SV=2
36h	Novel04303	1	1.8192	3.52885	uncharacterized protein
36h	VIT_03s0038g00230	1	1.8089	3.50375	Purple acid phosphatase 2 OS=Ipomoea batatas GN=PAP2 PE=1 SV=1
36h	VIT_08s0058g00060	1	1.8078	3.50108	Receptor-like protein 12 OS=Arabidopsis thaliana GN=RLP12 PE=2 SV=2
36h	VIT_00s0340g00050	1	1.804	3.49187	Endoglucanase 7 OS=Arabidopsis thaliana GN=KOR2 PE=2 SV=1
36h	VIT_19s0015g01540	1	1.7998	3.48172	2-hydroxyacyl-CoA lyase OS=Arabidopsis thaliana GN=HACL PE=1 SV=1
36h	VIT_00s0510g00050	1	1.7989	3.47955	Aspartic proteinase-like protein 1 OS=Arabidopsis thaliana GN=At5g10080 PE=1 SV=1
36h	Novel02840	1	1.7957	3.47184	uncharacterized protein
36h	VIT_02s0154g00170	1	1.7951	3.4704	Flavin-containing monooxygenase FMO GS-OX-like 5 OS=Arabidopsis thaliana GN=At1g63370 PE=2 SV=2
36h	VIT_15s0046g01140	1	1.7942	3.46823	Probable WRKY transcription factor 46 OS=Arabidopsis thaliana GN=WRKY46 PE=2 SV=1
36h	VIT_07s0197g00130	1	1.7932	3.46583	Probable disease resistance protein At5g66900 OS=Arabidopsis thaliana GN=At5g66900 PE=3 SV=1
36h	VIT_13s0047g00060	1	1.7882	3.45384	Putative UPF0481 protein At3g02645 OS=Arabidopsis thaliana GN=At3g02645 PE=3 SV=1
36h	VIT_06s0004g01670	1	1.788	3.45336	UDP-glycosyltransferase 92A1 OS=Arabidopsis thaliana GN=UGT92A1 PE=2 SV=1
36h	VIT_13s0067g03130	1	1.7872	3.45144	WRKY transcription factor 55 OS=Arabidopsis thaliana GN=WRKY55 PE=2 SV=1
36h	VIT_13s0067g03140	1	1.785	3.44618	Probable WRKY transcription factor 70 OS=Arabidopsis thaliana GN=WRKY70 PE=2 SV=1
36h	VIT_05s0077g01720	1	1.7702	3.41101	Senescence-associated carboxylesterase 101 OS=Arabidopsis thaliana GN=SAG101 PE=1 SV=1
36h	VIT_17s0000g01400	1	1.755	3.37526	Probable inactive purple acid phosphatase 27 OS=Arabidopsis thaliana GN=PAP27 PE=2 SV=1
36h	VIT_04s0044g01020	1	1.7543	3.37363	Probable pectinesterase/pectinesterase inhibitor 51 OS=Arabidopsis thaliana GN=PME51 PE=2 SV=1
36h	VIT_14s0108g00890	1	1.7519	3.36802	Beta-1,3-galactosyltransferase 15 OS=Arabidopsis thaliana GN=B3GALT15 PE=2 SV=1
36h	Novel01595	1	1.7519	3.36802	uncharacterized protein
36h	VIT_12s0057g00140	1	1.7506	3.36498	uncharacterized protein
36h	VIT_04s0008g05550	1	1.7479	3.35869	Probable LRR receptor-like serine/threonine-protein kinase At1g56130 OS=Arabidopsis thaliana GN=At1g56130 PE=2 SV=2
36h	VIT_00s0780g00030	1	1.7465	3.35544	uncharacterized protein
36h	VIT_06s0004g04150	1	1.7438	3.34916	Protein UPSTREAM OF FLC OS=Arabidopsis thaliana GN=UFC PE=2 SV=1
36h	VIT_06s0004g02360	1	1.7397	3.33966	uncharacterized protein
36h	VIT_05s0049g01290	1	1.7396	3.33943	Putative protein phosphatase 2C-like protein 44 OS=Arabidopsis thaliana GN=At3g23360 PE=5 SV=1
36h	VIT_04s0008g00280	1	1.7342	3.32695	Amino acid permease 1 OS=Arabidopsis thaliana GN=AAP1 PE=1 SV=1
36h	VIT_16s0039g01330	1	1.725	3.3058	Glycerophosphodiester phosphodiesterase protein kinase domain-containing GDPDL2 OS=Arabidopsis thaliana GN=GDPDL2 PE=1 SV=1
36h	VIT_14s0030g02170	1	1.7194	3.29299	uncharacterized protein
36h	VIT_14s0006g02630	1	1.7174	3.28843	Probable receptor-like protein kinase At1g67000 OS=Arabidopsis thaliana GN=At1g67000 PE=2 SV=2
36h	VIT_14s0060g02300	1	1.7119	3.27592	uncharacterized protein
36h	Novel02043	1	1.7105	3.27274	uncharacterized protein
36h	VIT_00s0262g00010	1	1.7089	3.26911	Cysteine-rich receptor-like protein kinase 29 OS=Arabidopsis thaliana GN=CRK29 PE=2 SV=1
36h	VIT_18s0001g14500	1	1.7042	3.25848	Endoplasmin homolog OS=Catharanthus roseus GN=HSP90 PE=2 SV=1
36h	VIT_05s0102g00200	1	1.6996	3.24811	uncharacterized protein
36h	VIT_16s0050g01250	1	1.6975	3.24338	Putative late blight resistance protein homolog R1A-3 OS=Solanum demissum GN=R1A-3 PE=5 SV=2
36h	VIT_01s0011g05950	1	1.6968	3.24181	MACPF domain-containing protein At1g14780 OS=Arabidopsis thaliana GN=At1g14780 PE=2 SV=1
36h	VIT_11s0052g01730	1	1.6965	3.24114	Probable 1-deoxy-D-xylulose-5-phosphate synthase 2, chloroplastic OS=Oryza sativa subsp. japonica GN=Os07g0190000 PE=2 SV=1
36h	VIT_07s0031g01920	1	1.6938	3.23508	Probable serine/threonine-protein kinase At1g54610 OS=Arabidopsis thaliana GN=At1g54610 PE=1 SV=1
36h	VIT_18s0072g00990	1	1.6924	3.23194	Leucine-rich repeat receptor-like tyrosine-protein kinase PXC3 OS=Arabidopsis thaliana GN=PXC3 PE=2 SV=1
36h	VIT_06s0004g00690	1	1.6911	3.22903	uncharacterized protein
36h	VIT_13s0067g02630	1	1.6878	3.22165	uncharacterized protein
36h	Novel04256	1	1.6849	3.21518	uncharacterized protein
36h	VIT_11s0016g01970	1	1.6845	3.21429	uncharacterized protein
36h	VIT_17s0000g01280	1	1.6753	3.19386	Probable WRKY transcription factor 75 OS=Arabidopsis thaliana GN=WRKY75 PE=2 SV=1
36h	VIT_18s0001g06320	1	1.6749	3.19297	Plant cysteine oxidase 4 OS=Arabidopsis thaliana GN=PCO4 PE=1 SV=2
36h	VIT_09s0002g01680	1	1.6692	3.18038	Protein IQ-DOMAIN 1 OS=Arabidopsis thaliana GN=IQD1 PE=1 SV=1
36h	VIT_17s0000g06710	1	1.6617	3.16389	Probable LRR receptor-like serine/threonine-protein kinase At1g74360 OS=Arabidopsis thaliana GN=At1g74360 PE=2 SV=1
36h	VIT_16s0098g00460	1	1.6549	3.14901	GDSL esterase/lipase At4g10955 OS=Arabidopsis thaliana GN=At4g10955 PE=2 SV=1
36h	VIT_04s0008g01800	1	1.6532	3.14531	Anthocyanin regulatory C1 protein OS=Zea mays GN=C1 PE=2 SV=1
36h	VIT_03s0038g04510	1	1.6515	3.1416	Probable mitochondrial chaperone bcs1 OS=Schizosaccharomyces pombe (strain 972 / ATCC 24843) GN=SPAC644.07 PE=2 SV=1
36h	VIT_18s0075g00520	1	1.643	3.12315	Non-functional pseudokinase ZED1 OS=Arabidopsis thaliana GN=ZED1 PE=1 SV=1
36h	VIT_14s0128g00790	1	1.6428	3.12271	Probable linoleate 9S-lipoxygenase 5 OS=Solanum tuberosum GN=LOX1.5 PE=2 SV=1
36h	VIT_04s0008g05760	1	1.6407	3.11817	Probable WRKY transcription factor 40 OS=Arabidopsis thaliana GN=WRKY40 PE=1 SV=1
36h	VIT_01s0010g02770	1	1.6351	3.10609	Adenylate kinase 4 OS=Oryza sativa subsp. japonica GN=ADK-B PE=2 SV=1
36h	VIT_18s0122g00590	1	1.6335	3.10265	AT-hook motif nuclear-localized protein 29 OS=Arabidopsis thaliana GN=AHL29 PE=1 SV=1
36h	VIT_04s0023g02210	1	1.6335	3.10265	Benzoate carboxyl methyltransferase OS=Antirrhinum majus GN=BAMT PE=1 SV=1
36h	VIT_12s0055g01280	1	1.6273	3.08934	BRASSINOSTEROID INSENSITIVE 1-associated receptor kinase 1 OS=Arabidopsis thaliana GN=BAK1 PE=1 SV=2
36h	VIT_14s0066g02080	1	1.6218	3.07759	uncharacterized protein
36h	VIT_08s0058g00040	1	1.6201	3.07396	LRR receptor-like serine/threonine-protein kinase GSO1 OS=Arabidopsis thaliana GN=GSO1 PE=2 SV=1
36h	VIT_00s0515g00020	1	1.6115	3.05569	Probable disease resistance RPP8-like protein 4 OS=Arabidopsis thaliana GN=RPP8L4 PE=2 SV=1
36h	VIT_09s0096g00090	1	1.6092	3.05083	Heat shock 70 kDa protein 17 OS=Arabidopsis thaliana GN=HSP70-17 PE=2 SV=1
36h	VIT_04s0008g04810	1	1.6029	3.03753	uncharacterized protein
36h	VIT_18s0001g09730	1	1.6015	3.03459	Putative receptor protein kinase ZmPK1 OS=Zea mays GN=PK1 PE=2 SV=2
36h	VIT_17s0000g07560	1	1.6008	3.03311	Protein EDS1L OS=Arabidopsis thaliana GN=EDS1 PE=1 SV=1
36h	VIT_05s0077g01570	2	1.5994	3.03017	Major allergen Pru ar 1 OS=Prunus armeniaca PE=1 SV=1
36h	VIT_00s0340g00060	1	1.5976	3.02639	Endoglucanase 7 OS=Arabidopsis thaliana GN=KOR2 PE=2 SV=1
36h	VIT_18s0001g06610	1	1.5963	3.02367	uncharacterized protein
36h	VIT_06s0061g01490	1	1.596	3.02304	Pleiotropic drug resistance protein 2 OS=Nicotiana plumbaginifolia GN=PDR2 PE=2 SV=1
36h	VIT_09s0018g00780	1	1.5914	3.01342	LRR receptor-like serine/threonine-protein kinase GSO1 OS=Arabidopsis thaliana GN=GSO1 PE=2 SV=1
36h	VIT_00s2547g00010	1	1.5906	3.01175	uncharacterized protein
36h	VIT_06s0004g01470	1	1.5889	3.0082	Linoleate 13S-lipoxygenase 2-1, chloroplastic OS=Solanum tuberosum GN=LOX2.1 PE=1 SV=1
36h	VIT_16s0013g00890	1	1.582	2.99385	Ethylene-responsive transcription factor 2 OS=Nicotiana sylvestris GN=ERF2 PE=2 SV=1
36h	VIT_19s0014g02620	1	1.5765	2.98245	G-type lectin S-receptor-like serine/threonine-protein kinase At2g19130 OS=Arabidopsis thaliana GN=At2g19130 PE=2 SV=1
36h	VIT_04s0008g00150	1	1.5762	2.98183	Putative NAC domain-containing protein 94 OS=Arabidopsis thaliana GN=ANAC094 PE=3 SV=1
36h	VIT_04s0044g01010	1	1.5695	2.96802	Probable pectinesterase/pectinesterase inhibitor 51 OS=Arabidopsis thaliana GN=PME51 PE=2 SV=1
36h	VIT_04s0008g07010	1	1.5655	2.9598	Dynamin-related protein 3A OS=Arabidopsis thaliana GN=DRP3A PE=1 SV=2
36h	VIT_18s0001g08660	1	1.5652	2.95919	uncharacterized protein
36h	VIT_14s0060g00120	1	1.562	2.95263	Germin-like protein 5-1 OS=Oryza sativa subsp. japonica GN=Os05g0277500 PE=2 SV=1
36h	Novel02070	1	1.5584	2.94527	uncharacterized protein
36h	VIT_02s0025g00350	1	1.5578	2.94405	Putative late blight resistance protein homolog R1A-3 OS=Solanum demissum GN=R1A-3 PE=5 SV=2
36h	VIT_05s0020g04000	1	1.5551	2.93854	E3 ubiquitin-protein ligase RNF181 OS=Mus musculus GN=Rnf181 PE=2 SV=1
36h	VIT_14s0108g00100	1	1.5519	2.93203	Serine carboxypeptidase-like 46 OS=Arabidopsis thaliana GN=SCPL46 PE=2 SV=1
36h	VIT_03s0038g03220	1	1.5475	2.9231	LysM domain-containing GPI-anchored protein 2 OS=Arabidopsis thaliana GN=LYM2 PE=1 SV=1
36h	VIT_12s0055g00580	1	1.5473	2.9227	Probable LRR receptor-like serine/threonine-protein kinase At1g56130 OS=Arabidopsis thaliana GN=At1g56130 PE=2 SV=2
36h	VIT_17s0000g03340	1	1.5471	2.92229	Probable serine/threonine-protein kinase At1g18390 OS=Arabidopsis thaliana GN=At1g18390 PE=2 SV=2
36h	Novel03522	1	1.5444	2.91683	uncharacterized protein
36h	VIT_07s0031g00490	1	1.5396	2.90714	PI-PLC X domain-containing protein At5g67130 OS=Arabidopsis thaliana GN=At5g67130 PE=1 SV=1
36h	VIT_17s0000g07370	1	1.5388	2.90553	Protein EDS1 OS=Arabidopsis thaliana GN=EDS1 PE=1 SV=1
36h	VIT_05s0077g01860	1	1.5373	2.90251	Ethylene-responsive transcription factor RAP2-3 OS=Arabidopsis thaliana GN=RAP2-3 PE=1 SV=2
36h	VIT_04s0023g00830	1	1.5345	2.89688	Calreticulin-3 OS=Arabidopsis thaliana GN=CRT3 PE=1 SV=2
36h	VIT_16s0050g01650	1	1.5345	2.89688	Late embryogenesis abundant protein At1g64065 OS=Arabidopsis thaliana GN=At1g64065 PE=2 SV=1
36h	VIT_01s0127g00540	1	1.5322	2.89227	Probable nucleoredoxin 1 OS=Arabidopsis thaliana GN=At1g60420 PE=1 SV=1
36h	VIT_01s0011g04550	1	1.5308	2.88946	uncharacterized protein
36h	VIT_18s0072g00160	1	1.53	2.88786	Peroxidase 12 OS=Arabidopsis thaliana GN=PER12 PE=1 SV=1
36h	VIT_17s0119g00120	1	1.5273	2.88246	Miraculin OS=Synsepalum dulcificum PE=1 SV=3
36h	VIT_08s0007g02810	1	1.5268	2.88146	B3 domain-containing protein At2g36080 OS=Arabidopsis thaliana GN=ARF31 PE=2 SV=1
36h	Novel04238	1	1.5173	2.86255	uncharacterized protein
36h	VIT_04s0044g00730	1	1.5155	2.85898	G-type lectin S-receptor-like serine/threonine-protein kinase RLK1 OS=Arabidopsis thaliana GN=RLK1 PE=2 SV=2
36h	VIT_19s0014g02850	1	1.5151	2.85819	Dynein light chain, cytoplasmic OS=Dictyostelium discoideum GN=dlcB PE=3 SV=1
36h	VIT_03s0063g00060	1	1.5142	2.8564	CBS domain-containing protein CBSX1, chloroplastic OS=Arabidopsis thaliana GN=CBSX1 PE=1 SV=2
36h	VIT_03s0097g00070	1	1.5074	2.84297	L-type lectin-domain containing receptor kinase IX.1 OS=Arabidopsis thaliana GN=LECRK91 PE=2 SV=1
36h	VIT_01s0150g00140	1	1.505	2.83825	E3 ubiquitin-protein ligase ORTHRUS 2 OS=Arabidopsis thaliana GN=ORTH2 PE=1 SV=1
36h	VIT_03s0063g00450	1	1.5014	2.83117	Alpha-amylase OS=Vigna mungo GN=AMY1.1 PE=2 SV=1
36h	VIT_08s0007g06030	1	1.4923	2.81337	Glucan endo-1,3-beta-glucosidase, basic isoform OS=Prunus persica GN=GNS1 PE=3 SV=1
36h	VIT_10s0003g00680	1	1.4872	2.80344	Glutamate receptor 3.2 OS=Arabidopsis thaliana GN=GLR3.2 PE=1 SV=2
36h	VIT_02s0025g01070	1	1.4868	2.80267	uncharacterized protein
36h	VIT_05s0049g01090	1	1.4858	2.80072	Glutathione transferase GST 23 OS=Zea mays PE=2 SV=1
36h	Novel02827	1	1.4839	2.79704	uncharacterized protein
36h	VIT_16s0013g00480	1	1.4817	2.79278	uncharacterized protein
36h	VIT_08s0056g01190	1	1.48	2.78949	Transcription factor MYB44 OS=Arabidopsis thaliana GN=MYB44 PE=2 SV=1
36h	VIT_19s0014g00810	1	1.4797	2.78891	Probable LRR receptor-like serine/threonine-protein kinase At1g53440 OS=Arabidopsis thaliana GN=At1g53440 PE=2 SV=2
36h	VIT_02s0236g00100	1	1.4797	2.78891	uncharacterized protein
36h	VIT_01s0011g01050	1	1.4737	2.77733	Vacuolar-sorting receptor 6 OS=Arabidopsis thaliana GN=VSR6 PE=2 SV=3
36h	VIT_04s0023g01080	1	1.4717	2.77349	LysM domain receptor-like kinase 4 OS=Arabidopsis thaliana GN=LYK4 PE=1 SV=1
36h	VIT_07s0031g00700	1	1.4706	2.77137	Caltractin OS=Atriplex nummularia PE=2 SV=1
36h	VIT_19s0093g00400	1	1.469	2.7683	Probable glutathione S-transferase parA OS=Nicotiana tabacum GN=PARA PE=2 SV=1
36h	VIT_02s0025g04870	1	1.4657	2.76197	uncharacterized protein
36h	Novel01708	1	1.4595	2.75013	uncharacterized protein
36h	VIT_10s0003g00980	1	1.4567	2.7448	uncharacterized protein
36h	VIT_17s0000g07400	1	1.4564	2.74423	Protein EDS1L OS=Arabidopsis thaliana GN=EDS1 PE=1 SV=1
36h	VIT_00s0283g00030	1	1.4476	2.72754	Calnexin homolog OS=Glycine max PE=2 SV=1
36h	VIT_00s2607g00010	1	1.4474	2.72716	Phosphoserine aminotransferase 2, chloroplastic OS=Arabidopsis thaliana GN=PSAT2 PE=2 SV=1
36h	VIT_02s0012g02190	1	1.44	2.71321	Cellulose synthase-like protein D3 OS=Arabidopsis thaliana GN=CSLD3 PE=1 SV=1
36h	VIT_10s0003g00760	1	1.4335	2.70101	Glutamate receptor 2.7 OS=Arabidopsis thaliana GN=GLR2.7 PE=2 SV=3
36h	VIT_05s0049g00410	1	1.4264	2.68775	1-aminocyclopropane-1-carboxylate oxidase homolog 1 OS=Arabidopsis thaliana GN=At1g06620 PE=2 SV=1
36h	VIT_13s0158g00420	1	1.4261	2.68719	uncharacterized protein
36h	Novel01035	1	1.4218	2.6792	uncharacterized protein
36h	VIT_16s0039g00570	1	1.4216	2.67882	Benzyl alcohol O-benzoyltransferase OS=Nicotiana tabacum GN=HSR201 PE=1 SV=1
36h	VIT_00s0353g00060	1	1.4187	2.67345	Receptor-like serine/threonine-protein kinase SD1-8 OS=Arabidopsis thaliana GN=SD18 PE=1 SV=1
36h	VIT_17s0000g03560	1	1.4173	2.67085	Transcription factor MYB108 OS=Arabidopsis thaliana GN=MYB108 PE=1 SV=1
36h	VIT_15s0021g02470	1	1.4155	2.66752	Bifunctional epoxide hydrolase 2 OS=Mus musculus GN=Ephx2 PE=1 SV=2
36h	VIT_03s0038g02450	1	1.4146	2.66586	Probable BOI-related E3 ubiquitin-protein ligase 3 OS=Arabidopsis thaliana GN=BRG3 PE=1 SV=1
36h	VIT_01s0011g06080	1	1.4144	2.66549	G-type lectin S-receptor-like serine/threonine-protein kinase At1g34300 OS=Arabidopsis thaliana GN=At1g34300 PE=2 SV=1
36h	VIT_18s0001g15660	1	1.4113	2.65977	Pathogen-related protein OS=Hordeum vulgare PE=2 SV=2
36h	VIT_18s0072g00980	1	1.4107	2.65866	LRR receptor-like serine/threonine-protein kinase FLS2 OS=Arabidopsis thaliana GN=FLS2 PE=1 SV=1
36h	VIT_09s0002g00890	1	1.4098	2.657	Protein TIFY 10A OS=Arabidopsis thaliana GN=TIFY10A PE=1 SV=1
36h	VIT_04s0008g03840	1	1.4094	2.65627	Ankyrin repeat-containing protein At3g12360 OS=Arabidopsis thaliana GN=At3g12360 PE=2 SV=1
36h	VIT_05s0094g01150	1	1.4046	2.64744	2-alkenal reductase (NADP(+)-dependent) OS=Nicotiana tabacum GN=DBR PE=1 SV=1
36h	Novel03778	1	1.402	2.64268	uncharacterized protein
36h	VIT_05s0049g01550	1	1.4013	2.64139	Protein NRT1/ PTR FAMILY 5.2 OS=Arabidopsis thaliana GN=NPF5.2 PE=2 SV=1
36h	VIT_03s0017g02260	1	1.3967	2.63299	36.4 kDa proline-rich protein OS=Solanum lycopersicum GN=TPRP-F1 PE=2 SV=1
36h	VIT_00s1217g00020	1	1.3929	2.62606	uncharacterized protein
36h	VIT_05s0077g01970	1	1.3898	2.62042	RING-H2 finger protein ATL2 OS=Arabidopsis thaliana GN=ATL2 PE=2 SV=2
36h	VIT_11s0016g02850	1	1.389	2.61897	ATP-dependent 6-phosphofructokinase 3 OS=Arabidopsis thaliana GN=PFK3 PE=1 SV=1
36h	VIT_14s0108g00190	1	1.3874	2.61607	Aldose 1-epimerase OS=Sus scrofa GN=GALM PE=2 SV=1
36h	VIT_18s0001g11520	1	1.3862	2.61389	Cytochrome P450 82A3 OS=Glycine max GN=CYP82A3 PE=2 SV=1
36h	VIT_04s0044g01420	1	1.3857	2.61299	Probable polygalacturonase OS=Vitis vinifera GN=GSVIVT00026920001 PE=1 SV=1
36h	VIT_04s0008g02520	1	1.3846	2.611	G-type lectin S-receptor-like serine/threonine-protein kinase At1g34300 OS=Arabidopsis thaliana GN=At1g34300 PE=2 SV=1
36h	VIT_18s0001g15120	1	1.3839	2.60973	uncharacterized protein
36h	VIT_00s0809g00010	1	1.3801	2.60286	uncharacterized protein
36h	VIT_16s0098g01580	1	1.3772	2.59764	Luminal-binding protein 5 OS=Nicotiana tabacum GN=BIP5 PE=2 SV=1
36h	VIT_14s0068g00070	1	1.3766	2.59656	Receptor-like protein kinase FERONIA OS=Arabidopsis thaliana GN=FER PE=1 SV=1
36h	VIT_08s0007g00030	1	1.3744	2.5926	Cation/H(+) antiporter 20 OS=Arabidopsis thaliana GN=CHX20 PE=2 SV=1
36h	VIT_14s0066g01570	1	1.3738	2.59152	uncharacterized protein
36h	VIT_16s0050g00270	1	1.3737	2.59134	Receptor-like protein 12 OS=Arabidopsis thaliana GN=RLP12 PE=2 SV=2
36h	VIT_18s0001g01310	1	1.3684	2.58184	Wall-associated receptor kinase 3 OS=Arabidopsis thaliana GN=WAK3 PE=2 SV=2
36h	VIT_18s0001g05030	1	1.3651	2.57594	Probable glucan 1,3-beta-glucosidase A OS=Emericella nidulans (strain FGSC A4 / ATCC 38163 / CBS 112.46 / NRRL 194 / M139) GN=exgA PE=3 SV=2
36h	VIT_12s0059g01560	1	1.3586	2.56436	Protein disulfide isomerase-like 2-3 OS=Oryza sativa subsp. japonica GN=PDIL2-3 PE=2 SV=1
36h	VIT_17s0000g05410	1	1.358	2.5633	Probable beta-1,3-galactosyltransferase 19 OS=Arabidopsis thaliana GN=B3GALT19 PE=2 SV=2
36h	Novel03497	1	1.3559	2.55957	uncharacterized protein
36h	VIT_16s0013g01920	1	1.3548	2.55762	U-box domain-containing protein 35 OS=Arabidopsis thaliana GN=PUB35 PE=1 SV=2
36h	VIT_17s0000g07420	1	1.3517	2.55213	Protein EDS1 OS=Arabidopsis thaliana GN=EDS1 PE=1 SV=1
36h	VIT_16s0098g00970	1	1.349	2.54735	Subtilisin-like protease SBT3.3 OS=Arabidopsis thaliana GN=SBT3.3 PE=2 SV=1
36h	VIT_15s0048g02240	1	1.3455	2.54118	Probable inactive purple acid phosphatase 29 OS=Arabidopsis thaliana GN=PAP29 PE=2 SV=1
36h	VIT_09s0002g00410	1	1.3455	2.54118	uncharacterized protein
36h	VIT_14s0068g02290	1	1.3437	2.53801	Receptor-like protein 12 OS=Arabidopsis thaliana GN=RLP12 PE=2 SV=2
36h	VIT_02s0241g00100	1	1.3394	2.53046	uncharacterized protein
36h	VIT_08s0056g01500	1	1.3343	2.52153	Protein PNS1 OS=Neurospora crassa (strain ATCC 24698 / 74-OR23-1A / CBS 708.71 / DSM 1257 / FGSC 987) GN=pns-1 PE=3 SV=1
36h	VIT_08s0040g02200	1	1.3339	2.52083	Peroxidase 21 OS=Arabidopsis thaliana GN=PER21 PE=1 SV=1
36h	VIT_19s0014g00470	1	1.3339	2.52083	Probable leucine-rich repeat receptor-like serine/threonine-protein kinase At3g14840 OS=Arabidopsis thaliana GN=LRR-RLK PE=2 SV=1
36h	Novel03071	1	1.3338	2.52066	uncharacterized protein
36h	VIT_03s0091g00560	1	1.3278	2.5102	Somatic embryogenesis receptor kinase 1 OS=Arabidopsis thaliana GN=SERK1 PE=1 SV=2
36h	VIT_05s0020g04560	1	1.3263	2.50759	U-box domain-containing protein 43 OS=Arabidopsis thaliana GN=PUB43 PE=2 SV=1
36h	VIT_03s0063g00550	1	1.3197	2.49614	Cell number regulator 1 OS=Zea mays GN=CNR1 PE=2 SV=1
36h	VIT_08s0007g08410	1	1.3146	2.48733	4,5-DOPA dioxygenase extradiol OS=Beta vulgaris GN=DODA PE=1 SV=1
36h	VIT_06s0061g00680	1	1.3098	2.47907	uncharacterized protein
36h	VIT_14s0068g01760	1	1.309	2.4777	3-oxoacyl-[acyl-carrier-protein] reductase FabG OS=Bacillus subtilis (strain 168) GN=fabG PE=3 SV=3
36h	VIT_08s0058g00290	1	1.309	2.4777	Lectin-domain containing receptor kinase VI.3 OS=Arabidopsis thaliana GN=LECRK63 PE=2 SV=1
36h	VIT_13s0074g00760	1	1.308	2.47598	uncharacterized protein
36h	VIT_00s0487g00030	1	1.3068	2.47392	Probable disease resistance protein At5g66900 OS=Arabidopsis thaliana GN=At5g66900 PE=3 SV=1
36h	VIT_05s0020g04570	1	1.3046	2.47015	CBL-interacting serine/threonine-protein kinase 7 OS=Arabidopsis thaliana GN=CIPK7 PE=1 SV=1
36h	VIT_18s0001g01500	1	1.2929	2.4502	uncharacterized protein
36h	VIT_16s0050g00170	1	1.2908	2.44664	LRR receptor-like serine/threonine-protein kinase FLS2 OS=Arabidopsis thaliana GN=FLS2 PE=1 SV=1
36h	VIT_19s0140g00230	1	1.2904	2.44596	uncharacterized protein
36h	VIT_11s0016g02520	1	1.2901	2.44545	uncharacterized protein
36h	VIT_00s0218g00170	1	1.2896	2.4446	Putative UDP-rhamnose:rhamnosyltransferase 1 OS=Fragaria ananassa GN=GT4 PE=2 SV=1
36h	VIT_04s0023g03540	1	1.2886	2.44291	Thaumatin-like protein 1a OS=Malus domestica GN=TL1 PE=1 SV=1
36h	VIT_07s0191g00230	1	1.2869	2.44003	E3 ubiquitin-protein ligase RING1 OS=Arabidopsis thaliana GN=ATL55 PE=1 SV=1
36h	VIT_01s0011g03890	1	1.2792	2.42704	Probable receptor-like protein kinase At1g67000 OS=Arabidopsis thaliana GN=At1g67000 PE=2 SV=2
36h	VIT_03s0097g00110	1	1.2753	2.42049	L-type lectin-domain containing receptor kinase IX.1 OS=Arabidopsis thaliana GN=LECRK91 PE=2 SV=1
36h	VIT_01s0150g00370	1	1.2738	2.41798	uncharacterized protein
36h	VIT_16s0022g00310	1	1.2694	2.41061	LRR receptor-like serine/threonine-protein kinase GSO1 OS=Arabidopsis thaliana GN=GSO1 PE=2 SV=1
36h	Novel02104	1	1.2654	2.40394	uncharacterized protein
36h	VIT_03s0091g01140	1	1.2626	2.39928	Ubiquitin carboxyl-terminal hydrolase 12 OS=Arabidopsis thaliana GN=UBP12 PE=1 SV=2
36h	VIT_00s0225g00120	1	1.2626	2.39928	uncharacterized protein
36h	VIT_01s0011g02200	1	1.2624	2.39894	Glutamine synthetase nodule isozyme OS=Vigna aconitifolia PE=2 SV=1
36h	VIT_18s0001g05690	1	1.2616	2.39761	Probable protein phosphatase 2C 10 OS=Arabidopsis thaliana GN=At1g34750 PE=2 SV=1
36h	VIT_00s0187g00040	1	1.2597	2.39446	Cysteine proteinase inhibitor 1 OS=Actinidia deliciosa PE=1 SV=1
36h	VIT_02s0025g02140	1	1.2478	2.37479	Luminal-binding protein 5 OS=Nicotiana tabacum GN=BIP5 PE=2 SV=1
36h	VIT_00s1566g00010	1	1.2467	2.37298	uncharacterized protein
36h	VIT_10s0071g01060	1	1.2424	2.36592	Pyruvate kinase, cytosolic isozyme OS=Glycine max PE=2 SV=1
36h	VIT_14s0083g00520	1	1.2292	2.34437	Proline dehydrogenase 2, mitochondrial OS=Arabidopsis thaliana GN=POX2 PE=2 SV=1
36h	VIT_01s0137g00050	1	1.228	2.34242	Putative Myb family transcription factor At1g14600 OS=Arabidopsis thaliana GN=At1g14600 PE=2 SV=2
36h	VIT_07s0104g00220	1	1.2276	2.34177	Phenazine biosynthesis-like domain-containing protein 1 OS=Mus musculus GN=Pbld1 PE=2 SV=2
36h	VIT_09s0070g00490	1	1.2274	2.34145	Probable protein phosphatase 2C 44 OS=Oryza sativa subsp. japonica GN=Os04g0609600 PE=2 SV=1
36h	VIT_07s0005g01680	1	1.2253	2.33804	Stachyose synthase OS=Pisum sativum GN=STS1 PE=1 SV=1
36h	VIT_16s0050g02340	1	1.224	2.33593	Probable helicase MAGATAMA 3 OS=Arabidopsis thaliana GN=MAA3 PE=2 SV=1
36h	VIT_09s0002g01190	1	1.223	2.33432	Nodulation-signaling pathway 1 protein OS=Medicago truncatula GN=NSP1 PE=1 SV=1
36h	VIT_13s0101g00060	1	1.2215	2.33189	Uncharacterized protein At2g27730, mitochondrial OS=Arabidopsis thaliana GN=At2g27730 PE=1 SV=1
36h	VIT_14s0066g00750	1	1.2207	2.3306	Disease resistance protein RPM1 OS=Arabidopsis thaliana GN=RPM1 PE=1 SV=1
36h	VIT_05s0049g01070	1	1.2172	2.32495	Probable glutathione S-transferase OS=Glycine max GN=HSP26-A PE=2 SV=1
36h	VIT_17s0000g04400	1	1.2104	2.31402	Wall-associated receptor kinase-like 9 OS=Arabidopsis thaliana GN=WAKL9 PE=2 SV=1
36h	VIT_08s0007g03230	1	1.2022	2.3009	uncharacterized protein
36h	VIT_15s0048g00610	1	1.1988	2.29549	uncharacterized protein
36h	VIT_09s0002g04160	1	1.1984	2.29485	Acyl-coenzyme A thioesterase 13 OS=Mus musculus GN=Acot13 PE=1 SV=1
36h	VIT_17s0000g05030	1	1.1983	2.29469	UDP-arabinopyranose mutase 1 OS=Oryza sativa subsp. japonica GN=UAM1 PE=1 SV=1
36h	VIT_01s0011g04900	1	1.196	2.29104	Serine carboxypeptidase-like 50 OS=Arabidopsis thaliana GN=SCPL50 PE=2 SV=1
36h	VIT_07s0005g01220	1	1.1936	2.28723	DnaJ protein ERDJ3B OS=Arabidopsis thaliana GN=ERDJ3B PE=1 SV=1
36h	VIT_08s0058g01390	1	1.1901	2.28169	Probable WRKY transcription factor 70 OS=Arabidopsis thaliana GN=WRKY70 PE=2 SV=1
36h	VIT_08s0007g01250	1	1.1893	2.28042	Protein RETICULATA OS=Arabidopsis thaliana GN=RE PE=1 SV=1
36h	VIT_13s0019g04440	1	1.186	2.27521	Uncharacterized protein sll0103 OS=Synechocystis sp. (strain PCC 6803 / Kazusa) GN=sll0103 PE=3 SV=1
36h	VIT_16s0148g00330	1	1.1852	2.27395	Glycerophosphodiester phosphodiesterase protein kinase domain-containing GDPDL2 OS=Arabidopsis thaliana GN=GDPDL2 PE=1 SV=1
36h	VIT_17s0053g00850	1	1.1844	2.27269	Probable cyclic nucleotide-gated ion channel 20, chloroplastic OS=Arabidopsis thaliana GN=CNGC20 PE=2 SV=1
36h	VIT_16s0148g00070	1	1.1829	2.27033	Probable receptor-like protein kinase At5g39020 OS=Arabidopsis thaliana GN=At5g39020 PE=2 SV=1
36h	VIT_18s0122g01270	1	1.1828	2.27017	Probable serine/threonine-protein kinase Cx32, chloroplastic OS=Arabidopsis thaliana GN=At4g35600 PE=1 SV=2
36h	VIT_08s0040g01570	1	1.1827	2.27001	Probable receptor-like protein kinase At5g15080 OS=Arabidopsis thaliana GN=At5g15080 PE=2 SV=1
36h	VIT_19s0177g00270	1	1.1787	2.26373	Chaperone protein DnaJ OS=Synechococcus sp. (strain JA-3-3Ab) GN=dnaJ PE=3 SV=1
36h	VIT_19s0015g00010	1	1.1781	2.26279	ABC transporter C family member 3 OS=Arabidopsis thaliana GN=ABCC3 PE=1 SV=1
36h	VIT_07s0031g02540	1	1.1744	2.25699	uncharacterized protein
36h	VIT_18s0001g02510	1	1.1705	2.2509	Protein disulfide-isomerase OS=Ricinus communis PE=2 SV=1
36h	VIT_18s0001g04860	1	1.1692	2.24887	Bifunctional aspartate aminotransferase and glutamate/aspartate-prephenate aminotransferase OS=Petunia hybrida PE=1 SV=1
36h	VIT_19s0090g00060	1	1.1685	2.24778	Probable folate-biopterin transporter 4 OS=Arabidopsis thaliana GN=At5g54860 PE=2 SV=1
36h	VIT_02s0025g04620	1	1.1674	2.24607	Phospholipase D beta 1 OS=Arabidopsis thaliana GN=PLDBETA1 PE=2 SV=4
36h	VIT_02s0025g01320	1	1.1616	2.23705	uncharacterized protein
36h	VIT_01s0011g01140	1	1.1565	2.22916	Cationic amino acid transporter 5 OS=Arabidopsis thaliana GN=CAT5 PE=1 SV=1
36h	VIT_08s0007g03260	1	1.1557	2.22792	uncharacterized protein
36h	VIT_11s0016g01810	1	1.1511	2.22083	Putative nuclease HARBI1 OS=Homo sapiens GN=HARBI1 PE=1 SV=1
36h	VIT_07s0031g03090	1	1.1468	2.21422	Beta-1,3-galactosyltransferase 7 OS=Arabidopsis thaliana GN=B3GALT7 PE=2 SV=1
36h	VIT_17s0053g00860	1	1.1468	2.21422	Probable cyclic nucleotide-gated ion channel 20, chloroplastic OS=Arabidopsis thaliana GN=CNGC20 PE=2 SV=1
36h	VIT_17s0000g05580	1	1.1464	2.21361	Short-chain dehydrogenase reductase 3b OS=Arabidopsis thaliana GN=SDR3b PE=2 SV=1
36h	VIT_04s0008g05820	1	1.1449	2.21131	Stromal cell-derived factor 2-like protein OS=Arabidopsis thaliana GN=SDF2 PE=1 SV=1
36h	VIT_08s0040g02090	1	1.1433	2.20886	DnaJ protein P58IPK homolog OS=Arabidopsis thaliana GN=P58IPK PE=1 SV=1
36h	VIT_05s0077g02200	1	1.1391	2.20244	Protein FAM136A OS=Danio rerio GN=fam136a PE=2 SV=1
36h	VIT_13s0147g00220	1	1.1389	2.20213	ACT domain-containing protein ACR12 OS=Arabidopsis thaliana GN=ACR12 PE=2 SV=1
36h	VIT_08s0056g00250	1	1.134	2.19466	Late embryogenesis abundant protein At1g64065 OS=Arabidopsis thaliana GN=At1g64065 PE=2 SV=1
36h	VIT_14s0108g00270	1	1.1339	2.19451	Aldose 1-epimerase OS=Sus scrofa GN=GALM PE=2 SV=1
36h	VIT_16s0050g02700	1	1.1332	2.19345	Glycerophosphodiester phosphodiesterase protein kinase domain-containing GDPDL2 OS=Arabidopsis thaliana GN=GDPDL2 PE=1 SV=1
36h	VIT_10s0003g04540	1	1.133	2.19314	Cationic amino acid transporter 1 OS=Arabidopsis thaliana GN=CAT1 PE=1 SV=1
36h	VIT_10s0092g00570	1	1.133	2.19314	Probable LRR receptor-like serine/threonine-protein kinase At1g56140 OS=Arabidopsis thaliana GN=At1g56140 PE=2 SV=2
36h	VIT_03s0017g00670	1	1.1322	2.19193	RING-H2 finger protein ATL54 OS=Arabidopsis thaliana GN=ATL54 PE=2 SV=2
36h	VIT_17s0053g00810	1	1.1296	2.18798	Putative cyclic nucleotide-gated ion channel 19 OS=Arabidopsis thaliana GN=CNGC19 PE=3 SV=1
36h	VIT_14s0006g00350	1	1.1294	2.18768	Glutamine synthetase cytosolic isozyme 2 OS=Vitis vinifera GN=GS1-2 PE=2 SV=1
36h	VIT_00s0424g00020	1	1.1284	2.18616	Putative RING-H2 finger protein ATL21B OS=Arabidopsis thaliana GN=ATL21B PE=3 SV=1
36h	VIT_08s0007g08480	1	1.1231	2.17815	Zinc-metallopeptidase, peroxisomal OS=Arabidopsis thaliana GN=PXM16 PE=2 SV=1
36h	VIT_18s0001g07320	1	1.1214	2.17558	Mitochondrial uncoupling protein 4 OS=Arabidopsis thaliana GN=PUMP4 PE=2 SV=1
36h	VIT_13s0106g00790	1	1.1203	2.17392	Diphosphomevalonate decarboxylase OS=Mus musculus GN=Mvd PE=1 SV=2
36h	VIT_14s0030g02020	1	1.1199	2.17332	Probable aldo-keto reductase 1 OS=Glycine max GN=AKR1 PE=2 SV=1
36h	VIT_14s0066g01190	1	1.1194	2.17257	uncharacterized protein
36h	VIT_01s0011g00160	1	1.1189	2.17181	Alpha-1,4-glucan-protein synthase [UDP-forming] 2 OS=Solanum tuberosum GN=UPTG2 PE=1 SV=1
36h	VIT_03s0063g01770	1	1.1186	2.17136	uncharacterized protein
36h	VIT_01s0010g01830	1	1.1171	2.16911	TPR and ankyrin repeat-containing protein 1 OS=Homo sapiens GN=TRANK1 PE=2 SV=4
36h	VIT_13s0067g01270	1	1.1143	2.1649	Probable protein phosphatase 2C 25 OS=Arabidopsis thaliana GN=At2g30020 PE=1 SV=1
36h	VIT_03s0063g00580	1	1.1108	2.15965	Protein CHROMATIN REMODELING 25 OS=Arabidopsis thaliana GN=CHR25 PE=1 SV=1
36h	VIT_17s0000g04910	1	1.1093	2.15741	Isoaspartyl peptidase/L-asparaginase 1 OS=Arabidopsis thaliana GN=At5g08100 PE=1 SV=2
36h	VIT_06s0004g06940	1	1.1085	2.15621	Zinc transporter 6, chloroplastic OS=Arabidopsis thaliana GN=ZIP6 PE=3 SV=1
36h	VIT_11s0052g00100	1	1.106	2.15248	Transcription factor bHLH35 OS=Arabidopsis thaliana GN=BHLH35 PE=2 SV=1
36h	VIT_14s0006g01250	1	1.1015	2.14578	Protein C2-DOMAIN ABA-RELATED 4 OS=Arabidopsis thaliana GN=CAR4 PE=1 SV=1
36h	VIT_06s0009g00680	1	1.1004	2.14414	Apoptosis-inducing factor homolog A OS=Dictyostelium discoideum GN=aifA PE=3 SV=1
36h	VIT_15s0046g00440	1	1.0979	2.14043	Phosphatidylinositol 4-kinase gamma 4 OS=Arabidopsis thaliana GN=PI4KG4 PE=1 SV=1
36h	VIT_11s0118g00490	1	1.0962	2.13791	Tetratricopeptide repeat protein 1 OS=Bos taurus GN=TTC1 PE=2 SV=1
36h	VIT_03s0017g00650	1	1.094	2.13465	Bifunctional riboflavin biosynthesis protein RIBA 1, chloroplastic OS=Arabidopsis thaliana GN=RIBA1 PE=1 SV=2
36h	VIT_04s0210g00170	1	1.0926	2.13258	Squamosa promoter-binding-like protein 12 OS=Arabidopsis thaliana GN=SPL12 PE=1 SV=1
36h	VIT_16s0050g01990	1	1.0914	2.13081	uncharacterized protein
36h	VIT_11s0016g03590	1	1.0867	2.12388	Putative E3 ubiquitin-protein ligase LIN-1 OS=Lotus japonicus GN=CERBERUS PE=2 SV=2
36h	VIT_17s0000g03510	1	1.0847	2.12093	Cysteine-rich receptor-like protein kinase 8 OS=Arabidopsis thaliana GN=CRK8 PE=3 SV=2
36h	Novel02912	1	1.0838	2.11961	uncharacterized protein
36h	VIT_01s0150g00440	1	1.082	2.11697	Respiratory burst oxidase homolog protein C OS=Solanum tuberosum GN=RBOHC PE=1 SV=2
36h	VIT_12s0028g03550	1	1.0786	2.11199	Transcription factor bHLH118 OS=Arabidopsis thaliana GN=BHLH118 PE=2 SV=1
36h	VIT_04s0044g01460	1	1.0785	2.11184	U-box domain-containing protein 26 OS=Arabidopsis thaliana GN=PUB26 PE=2 SV=1
36h	VIT_07s0197g00240	1	1.0758	2.10789	Probable disease resistance protein At5g66900 OS=Arabidopsis thaliana GN=At5g66900 PE=3 SV=1
36h	VIT_00s0187g00160	1	1.0744	2.10585	uncharacterized protein
36h	VIT_18s0001g02570	1	1.0664	2.0942	IAA-amino acid hydrolase ILR1-like 6 OS=Arabidopsis thaliana GN=ILL6 PE=2 SV=2
36h	VIT_12s0034g01320	1	1.0646	2.09159	uncharacterized protein
36h	VIT_08s0032g01150	1	1.0609	2.08623	Syntaxin-121 OS=Arabidopsis thaliana GN=SYP121 PE=1 SV=1
36h	VIT_19s0014g03770	1	1.0596	2.08435	uncharacterized protein
36h	VIT_16s0039g01260	1	1.0569	2.08046	Glycerophosphodiester phosphodiesterase protein kinase domain-containing GDPDL2 OS=Arabidopsis thaliana GN=GDPDL2 PE=1 SV=1
36h	VIT_16s0050g01950	1	1.0569	2.08046	Leucine-rich repeat receptor-like protein kinase PXL1 OS=Arabidopsis thaliana GN=PXL1 PE=2 SV=1
36h	VIT_11s0016g03720	1	1.0534	2.07542	Aspartate aminotransferase, cytoplasmic OS=Daucus carota PE=2 SV=1
36h	VIT_17s0000g00800	1	1.0499	2.07039	Probable protein S-acyltransferase 7 OS=Arabidopsis thaliana GN=PAT07 PE=1 SV=1
36h	VIT_12s0028g01640	1	1.0477	2.06723	G-type lectin S-receptor-like serine/threonine-protein kinase SD2-5 OS=Arabidopsis thaliana GN=SD25 PE=1 SV=1
36h	VIT_14s0030g00740	1	1.0475	2.06694	Acyl carrier protein 1, chloroplastic OS=Casuarina glauca GN=ACP1 PE=2 SV=1
36h	VIT_07s0104g00850	1	1.0387	2.05438	Receptor-like cytosolic serine/threonine-protein kinase RBK2 OS=Arabidopsis thaliana GN=RBK2 PE=1 SV=1
36h	Novel03911	1	1.038	2.05338	uncharacterized protein
36h	VIT_14s0060g01290	1	1.0335	2.04698	Calreticulin OS=Prunus armeniaca PE=2 SV=1
36h	VIT_10s0003g00790	1	1.0308	2.04316	Glutamate receptor 2.7 OS=Arabidopsis thaliana GN=GLR2.7 PE=2 SV=3
36h	VIT_13s0019g00870	1	1.0294	2.04118	Dolichyl-diphosphooligosaccharide--protein glycosyltransferase subunit 4A OS=Oryza sativa subsp. japonica GN=OST4A PE=3 SV=1
36h	VIT_06s0004g04580	1	1.0285	2.0399	U-box domain-containing protein 33 OS=Arabidopsis thaliana GN=PUB33 PE=2 SV=2
36h	VIT_00s0160g00110	1	1.0273	2.03821	Probable WRKY transcription factor 16 OS=Arabidopsis thaliana GN=WRKY16 PE=2 SV=1
36h	VIT_15s0021g02050	1	1.0257	2.03595	uncharacterized protein
36h	VIT_09s0018g01660	1	1.017	2.02371	Probable folate-biopterin transporter 3 OS=Arabidopsis thaliana GN=At1g79710 PE=2 SV=1
36h	VIT_17s0000g03720	1	1.0167	2.02329	LOB domain-containing protein 41 OS=Arabidopsis thaliana GN=LBD41 PE=2 SV=1
36h	Novel04435	1	1.011	2.01531	uncharacterized protein
36h	VIT_00s0253g00140	1	1.0091	2.01266	Salicylic acid-binding protein 2 OS=Nicotiana tabacum GN=SABP2 PE=1 SV=1
36h	VIT_03s0038g04670	1	1.0075	2.01042	Isoflavone reductase-like protein OS=Olea europaea PE=1 SV=1
36h	VIT_07s0031g01320	1	1.0071	2.00987	Transcription factor TGA1 OS=Arabidopsis thaliana GN=TGA1 PE=1 SV=2
36h	VIT_12s0057g01430	1	1.0063	2.00875	uncharacterized protein
36h	VIT_10s0003g00490	1	1.0062	2.00861	OPA3-like protein OS=Schizosaccharomyces pombe (strain 972 / ATCC 24843) GN=SPBC1703.11 PE=3 SV=1
36h	VIT_10s0003g00150	1	1.0053	2.00736	MACPF domain-containing protein NSL1 OS=Arabidopsis thaliana GN=NSL1 PE=2 SV=1
36h	VIT_11s0016g04720	1	1.0024	2.00333	EG45-like domain containing protein OS=Citrus jambhiri GN=CjBAp12 PE=1 SV=1
36h	VIT_13s0067g03430	1	0.99759	1.99666	Two-component response regulator ARR9 OS=Arabidopsis thaliana GN=ARR9 PE=1 SV=1
36h	VIT_17s0053g00840	1	0.99735	1.99633	Putative cyclic nucleotide-gated ion channel 19 OS=Arabidopsis thaliana GN=CNGC19 PE=3 SV=1
36h	VIT_18s0001g11490	1	0.99644	1.99507	Cytochrome P450 82A3 OS=Glycine max GN=CYP82A3 PE=2 SV=1
36h	VIT_05s0094g01530	1	0.99603	1.9945	Protein AUXIN-REGULATED GENE INVOLVED IN ORGAN SIZE OS=Brassica rapa subsp. pekinensis GN=ARGOS PE=2 SV=2
36h	VIT_19s0014g03730	1	0.99518	1.99333	uncharacterized protein
36h	VIT_01s0010g03750	1	0.99463	1.99257	Stress-associated endoplasmic reticulum protein 2 OS=Mus musculus GN=Serp2 PE=3 SV=2
36h	VIT_01s0011g04270	1	0.99359	1.99113	Probable receptor-like protein kinase At5g39020 OS=Arabidopsis thaliana GN=At5g39020 PE=2 SV=1
36h	VIT_08s0217g00100	1	0.99321	1.99061	Pyruvate decarboxylase 2 OS=Arabidopsis thaliana GN=PDC2 PE=2 SV=1
36h	VIT_01s0150g00120	1	0.99293	1.99022	Ethylene-responsive transcription factor ERF113 OS=Arabidopsis thaliana GN=ERF113 PE=2 SV=1
36h	VIT_09s0070g00160	1	0.99119	1.98782	CBL-interacting serine/threonine-protein kinase 6 OS=Arabidopsis thaliana GN=CIPK6 PE=1 SV=1
36h	VIT_03s0038g03960	1	0.99096	1.98751	Calcium-dependent protein kinase 4 OS=Solanum tuberosum GN=CPK4 PE=2 SV=1
36h	VIT_00s0370g00070	1	0.99089	1.98741	Bifunctional epoxide hydrolase 2 OS=Mus musculus GN=Ephx2 PE=1 SV=2
36h	VIT_01s0026g00220	1	0.9878	1.98316	Aldehyde dehydrogenase family 2 member B4, mitochondrial OS=Arabidopsis thaliana GN=ALDH2B4 PE=2 SV=1
36h	VIT_13s0047g00260	1	0.98715	1.98227	Calcium and calcium/calmodulin-dependent serine/threonine-protein kinase DMI-3 OS=Medicago truncatula GN=DMI3 PE=2 SV=1
36h	VIT_13s0019g02040	1	0.98693	1.98196	L-type lectin-domain containing receptor kinase S.4 OS=Arabidopsis thaliana GN=LECRKS4 PE=2 SV=1
36h	VIT_11s0052g00240	1	0.98593	1.98059	Accelerated cell death 11 OS=Arabidopsis thaliana GN=ACD11 PE=1 SV=1
36h	VIT_16s0148g00060	1	0.98476	1.97898	Glycerophosphodiester phosphodiesterase protein kinase domain-containing GDPDL2 OS=Arabidopsis thaliana GN=GDPDL2 PE=1 SV=1
36h	VIT_16s0050g01240	1	0.98447	1.97859	Putative late blight resistance protein homolog R1A-3 OS=Solanum demissum GN=R1A-3 PE=5 SV=2
36h	VIT_16s0050g02720	1	0.98335	1.97705	Glycerophosphodiester phosphodiesterase protein kinase domain-containing GDPDL2 OS=Arabidopsis thaliana GN=GDPDL2 PE=1 SV=1
36h	VIT_02s0025g02800	1	0.9818	1.97493	uncharacterized protein
36h	VIT_01s0011g04740	1	0.97964	1.97197	Multicopper oxidase LPR1 OS=Arabidopsis thaliana GN=LPR1 PE=2 SV=1
36h	VIT_13s0067g03220	1	0.97378	1.96398	Uncharacterized protein At5g05190 OS=Arabidopsis thaliana GN=Y-1 PE=1 SV=1
36h	VIT_06s0004g03620	1	0.97284	1.9627	Mitogen-activated protein kinase homolog NTF6 OS=Nicotiana tabacum GN=NTF6 PE=2 SV=1
36h	VIT_11s0016g05130	1	0.97268	1.96248	Signal peptidase complex catalytic subunit SEC11C OS=Pongo abelii GN=SEC11C PE=2 SV=3
36h	VIT_19s0014g02770	1	0.97128	1.96058	uncharacterized protein
36h	VIT_01s0026g01570	1	0.96717	1.955	Protein NRT1/ PTR FAMILY 4.6 OS=Arabidopsis thaliana GN=NPF4.6 PE=1 SV=1
36h	VIT_14s0068g00130	1	0.96575	1.95308	Receptor-like protein kinase FERONIA OS=Arabidopsis thaliana GN=FER PE=1 SV=1
36h	VIT_13s0019g02530	1	0.96324	1.94968	Cucumisin OS=Cucumis melo PE=1 SV=1
36h	VIT_19s0090g00330	1	0.96253	1.94872	1-acyl-sn-glycerol-3-phosphate acyltransferase OS=Cocos nucifera PE=1 SV=1
36h	Novel02183	1	0.96235	1.94848	uncharacterized protein
36h	VIT_04s0023g01100	1	0.95994	1.94523	Probable calcium-binding protein CML41 OS=Arabidopsis thaliana GN=CML41 PE=2 SV=2
36h	VIT_01s0010g01850	1	0.95989	1.94516	TPR and ankyrin repeat-containing protein 1 OS=Homo sapiens GN=TRANK1 PE=2 SV=4
36h	VIT_13s0019g02140	1	0.95919	1.94422	Tropinone reductase homolog At5g06060 OS=Arabidopsis thaliana GN=At5g06060 PE=2 SV=1
36h	VIT_15s0048g01390	1	0.95809	1.94274	Probable carboxylesterase 8 OS=Arabidopsis thaliana GN=CXE8 PE=2 SV=1
36h	VIT_12s0035g00340	1	0.95709	1.94139	Probable mitochondrial chaperone BCS1-B OS=Dictyostelium discoideum GN=bcsl1b PE=3 SV=1
36h	VIT_01s0011g02750	1	0.95602	1.93995	Nudix hydrolase 1 OS=Arabidopsis thaliana GN=NUDT1 PE=1 SV=1
36h	VIT_12s0142g00430	1	0.95485	1.93838	Ubiquinol oxidase 2, mitochondrial OS=Glycine max GN=AOX2 PE=1 SV=2
36h	VIT_06s0004g02980	1	0.95274	1.93555	F-box/kelch-repeat protein At5g60570 OS=Arabidopsis thaliana GN=At5g60570 PE=2 SV=1
36h	VIT_07s0129g00890	1	0.94962	1.93136	Probable receptor-like protein kinase At5g24010 OS=Arabidopsis thaliana GN=At5g24010 PE=1 SV=1
36h	VIT_16s0050g01700	1	0.94795	1.92913	Glycerophosphodiester phosphodiesterase protein kinase domain-containing GDPDL2 OS=Arabidopsis thaliana GN=GDPDL2 PE=1 SV=1
36h	VIT_00s0299g00040	1	0.94258	1.92196	UPF0676 protein C1494.01 OS=Schizosaccharomyces pombe (strain 972 / ATCC 24843) GN=SPCC1494.01 PE=3 SV=2
36h	VIT_16s0148g00280	1	0.94227	1.92155	Glycerophosphodiester phosphodiesterase protein kinase domain-containing GDPDL2 OS=Arabidopsis thaliana GN=GDPDL2 PE=1 SV=1
36h	VIT_10s0071g00930	1	0.94098	1.91983	Protease 2 OS=Moraxella lacunata GN=ptrB PE=3 SV=1
36h	VIT_08s0007g03830	1	0.94061	1.91934	Fructose-bisphosphate aldolase cytoplasmic isozyme OS=Oryza sativa subsp. japonica GN=FBA PE=1 SV=2
36h	VIT_12s0028g03180	1	0.9397	1.91813	Uncharacterized protein At4g28440 OS=Arabidopsis thaliana GN=At4g28440 PE=1 SV=1
36h	VIT_10s0003g00990	1	0.93422	1.91086	Pyruvate decarboxylase 1 OS=Pisum sativum GN=PDC1 PE=2 SV=1
36h	VIT_03s0038g02480	1	0.93345	1.90984	SKP1-like protein 1A OS=Arabidopsis thaliana GN=SKP1A PE=1 SV=1
36h	VIT_02s0154g00090	1	0.92858	1.9034	Acid beta-fructofuranosidase OS=Vigna radiata var. radiata GN=INVA PE=1 SV=1
36h	VIT_06s0004g00310	1	0.92727	1.90167	LRR receptor-like serine/threonine-protein kinase GSO1 OS=Arabidopsis thaliana GN=GSO1 PE=2 SV=1
36h	VIT_18s0001g11240	1	0.92581	1.89975	Mitogen-activated protein kinase kinase kinase YODA OS=Arabidopsis thaliana GN=YDA PE=1 SV=1
36h	VIT_04s0008g00420	1	0.92288	1.8959	Receptor-like protein kinase HSL1 OS=Arabidopsis thaliana GN=HSL1 PE=2 SV=1
36h	VIT_04s0008g06730	1	0.92254	1.89545	Mitochondrial import inner membrane translocase subunit TIM23-1 OS=Arabidopsis thaliana GN=TIM23-1 PE=2 SV=1
36h	VIT_07s0031g02970	1	0.91984	1.89191	uncharacterized protein
36h	VIT_06s0061g01070	1	0.91769	1.88909	Organellar oligopeptidase A, chloroplastic/mitochondrial OS=Arabidopsis thaliana GN=OOP PE=1 SV=1
36h	VIT_08s0007g07370	1	0.9156	1.88635	Adenylyl-sulfate kinase 3 OS=Arabidopsis thaliana GN=APK3 PE=1 SV=1
36h	VIT_01s0146g00400	1	0.91556	1.8863	uncharacterized protein
36h	VIT_19s0090g00660	1	0.91342	1.88351	GDSL esterase/lipase At5g55050 OS=Arabidopsis thaliana GN=At5g55050 PE=2 SV=1
36h	VIT_18s0001g06310	1	0.91322	1.88324	Serine/threonine-protein kinase SAPK2 OS=Oryza sativa subsp. indica GN=SAPK2 PE=2 SV=2
36h	VIT_08s0040g01190	1	0.91251	1.88232	3-oxoacyl-[acyl-carrier-protein] reductase FabG OS=Thermotoga maritima (strain ATCC 43589 / MSB8 / DSM 3109 / JCM 10099) GN=fabG PE=3 SV=1
36h	VIT_18s0001g14410	1	0.90724	1.87545	uncharacterized protein
36h	VIT_12s0059g00880	1	0.90361	1.87074	WRKY transcription factor 6 OS=Arabidopsis thaliana GN=WRKY6 PE=1 SV=1
36h	VIT_05s0049g00610	1	0.89876	1.86446	Proline-rich 33 kDa extensin-related protein (Fragment) OS=Daucus carota PE=2 SV=1
36h	VIT_00s0160g00130	1	0.89726	1.86253	Double-strand break repair protein MRE11 OS=Arabidopsis thaliana GN=MRE11 PE=1 SV=1
36h	VIT_11s0016g03690	1	0.89655	1.86161	Peroxisomal fatty acid beta-oxidation multifunctional protein AIM1 OS=Arabidopsis thaliana GN=AIM1 PE=1 SV=1
36h	VIT_01s0127g00590	1	0.89622	1.86118	Probable nucleoredoxin 1 OS=Arabidopsis thaliana GN=At1g60420 PE=1 SV=1
36h	VIT_00s0160g00120	1	0.89493	1.85952	uncharacterized protein
36h	VIT_07s0005g00990	1	0.89341	1.85756	Protein DEHYDRATION-INDUCED 19 homolog 3 OS=Arabidopsis thaliana GN=DI19-3 PE=1 SV=1
36h	VIT_13s0019g03410	1	0.89125	1.85478	Peroxisomal nicotinamide adenine dinucleotide carrier OS=Arabidopsis thaliana GN=PXN PE=1 SV=1
36h	VIT_17s0000g05960	1	0.8891	1.85202	uncharacterized protein
36h	VIT_15s0048g02230	1	0.88874	1.85156	Probable inactive purple acid phosphatase 29 OS=Arabidopsis thaliana GN=PAP29 PE=2 SV=1
36h	VIT_07s0129g00920	1	0.88773	1.85026	Probable receptor-like protein kinase At5g24010 OS=Arabidopsis thaliana GN=At5g24010 PE=1 SV=1
36h	VIT_05s0077g01990	1	0.88683	1.84911	Bifunctional epoxide hydrolase 2 OS=Homo sapiens GN=EPHX2 PE=1 SV=2
36h	VIT_12s0028g00930	1	0.88681	1.84908	Glutathione S-transferase F9 OS=Arabidopsis thaliana GN=GSTF9 PE=1 SV=1
36h	VIT_05s0049g01980	1	0.88375	1.84517	3-isopropylmalate dehydratase large subunit OS=Arabidopsis thaliana GN=IIL1 PE=1 SV=1
36h	VIT_16s0050g01690	1	0.87859	1.83858	Glycerophosphodiester phosphodiesterase protein kinase domain-containing GDPDL2 OS=Arabidopsis thaliana GN=GDPDL2 PE=1 SV=1
36h	VIT_18s0072g00170	1	0.87301	1.83148	Phytosulfokine receptor 2 OS=Arabidopsis thaliana GN=PSKR2 PE=2 SV=1
36h	VIT_04s0008g06800	1	0.871	1.82893	Enhancer of rudimentary homolog OS=Arabidopsis thaliana GN=At5g10810 PE=3 SV=1
36h	VIT_08s0007g05920	1	0.87009	1.82778	UDP-N-acetylglucosamine--dolichyl-phosphate N-acetylglucosaminephosphotransferase OS=Dictyostelium discoideum GN=alg7 PE=3 SV=1
36h	VIT_14s0006g00450	1	0.86637	1.82307	Protein ODORANT1 OS=Petunia hybrida GN=ODO1 PE=2 SV=1
36h	VIT_00s0181g00080	1	0.86335	1.81926	F-box protein At1g61340 OS=Arabidopsis thaliana GN=At1g61340 PE=2 SV=1
36h	VIT_08s0007g04020	1	0.86299	1.8188	AT-hook motif nuclear-localized protein 1 OS=Arabidopsis thaliana GN=AHL1 PE=1 SV=1
36h	VIT_00s2527g00010	1	0.86214	1.81773	Acid beta-fructofuranosidase OS=Vigna radiata var. radiata GN=INVA PE=1 SV=1
36h	VIT_13s0019g02540	1	0.86066	1.81587	Cucumisin OS=Cucumis melo PE=1 SV=1
36h	VIT_01s0011g03070	1	0.85968	1.81464	AP2/ERF and B3 domain-containing transcription repressor TEM1 OS=Arabidopsis thaliana GN=TEM1 PE=1 SV=1
36h	VIT_12s0057g00950	1	0.85534	1.80919	uncharacterized protein
36h	VIT_15s0046g03090	1	0.85466	1.80833	Protein O-glucosyltransferase 1 OS=Bos taurus GN=POGLUT1 PE=2 SV=1
36h	VIT_16s0050g02330	1	0.85305	1.80632	Probable helicase MAGATAMA 3 OS=Arabidopsis thaliana GN=MAA3 PE=2 SV=1
36h	VIT_04s0008g03730	1	0.85231	1.80539	D-amino-acid transaminase, chloroplastic OS=Arabidopsis thaliana GN=DAAT PE=1 SV=1
36h	VIT_08s0058g00470	1	0.85155	1.80444	Abscisic acid receptor PYL4 OS=Arabidopsis thaliana GN=PYL4 PE=1 SV=1
36h	VIT_00s0199g00050	1	0.84985	1.80231	uncharacterized protein
36h	VIT_05s0020g03030	1	0.84971	1.80214	Putative leucine-rich repeat receptor-like serine/threonine-protein kinase At2g14440 OS=Arabidopsis thaliana GN=At2g14440 PE=3 SV=1
36h	VIT_09s0070g00030	1	0.84798	1.79998	Stromal cell-derived factor 2-like protein OS=Arabidopsis thaliana GN=SDF2 PE=1 SV=1
36h	VIT_10s0003g02910	1	0.84262	1.7933	LRR receptor-like serine/threonine-protein kinase FLS2 OS=Arabidopsis thaliana GN=FLS2 PE=1 SV=1
36h	VIT_01s0010g02580	1	0.83909	1.78892	Uncharacterized membrane protein YuiD OS=Bacillus subtilis (strain 168) GN=yuiD PE=4 SV=1
36h	VIT_04s0069g00540	1	0.83672	1.78599	Glutamate receptor 2.7 OS=Arabidopsis thaliana GN=GLR2.7 PE=2 SV=3
36h	VIT_13s0067g01890	1	0.83337	1.78184	Cytosolic endo-beta-N-acetylglucosaminidase 1 OS=Arabidopsis thaliana GN=ENGASE1 PE=1 SV=1
36h	VIT_17s0000g04890	1	0.83333	1.78179	D-aminoacyl-tRNA deacylase OS=Arabidopsis thaliana GN=GEK1 PE=1 SV=2
36h	VIT_16s0098g01150	1	0.83196	1.7801	Auxin-responsive protein SAUR32 OS=Arabidopsis thaliana GN=SAUR32 PE=2 SV=1
36h	VIT_01s0026g00880	1	0.82622	1.77303	Uncharacterized WD repeat-containing protein alr3466 OS=Nostoc sp. (strain PCC 7120 / UTEX 2576) GN=alr3466 PE=3 SV=1
36h	VIT_12s0035g01220	1	0.82404	1.77036	Non-lysosomal glucosylceramidase OS=Homo sapiens GN=GBA2 PE=1 SV=2
36h	VIT_01s0010g01680	1	0.8225	1.76847	Vacuolar membrane-associated protein IML1 OS=Coccidioides immitis (strain RS) GN=IML1 PE=3 SV=2
36h	VIT_00s2349g00010	1	0.82203	1.76789	Mitochondrial uncoupling protein 5 OS=Arabidopsis thaliana GN=PUMP5 PE=2 SV=1
36h	VIT_12s0059g00250	1	0.82148	1.76722	Probable polyol transporter 4 OS=Arabidopsis thaliana GN=PLT4 PE=2 SV=1
36h	VIT_15s0046g00980	1	0.82074	1.76631	Cyclic nucleotide-gated ion channel 1 OS=Arabidopsis thaliana GN=CNGC1 PE=1 SV=1
36h	VIT_06s0004g03190	1	0.81903	1.76422	Proteasome subunit beta type-4 OS=Arabidopsis thaliana GN=PBG1 PE=1 SV=2
36h	VIT_05s0049g00940	1	0.81851	1.76358	Probable inorganic phosphate transporter 1-7 OS=Arabidopsis thaliana GN=PHT1-7 PE=2 SV=2
36h	VIT_04s0023g01040	1	0.81786	1.76279	Protein DA1-related 1 OS=Arabidopsis thaliana GN=DAR1 PE=1 SV=3
36h	VIT_02s0154g00370	1	0.81649	1.76112	uncharacterized protein
36h	VIT_01s0011g00400	1	0.81595	1.76046	Ras GTPase-activating protein-binding protein 1 OS=Bos taurus GN=G3BP PE=2 SV=1
36h	VIT_01s0127g00160	1	0.81591	1.76041	Cysteine-rich receptor-like protein kinase 2 OS=Arabidopsis thaliana GN=CRK2 PE=2 SV=1
36h	VIT_14s0219g00120	1	0.80579	1.7481	Cystinosin homolog OS=Arabidopsis thaliana GN=At5g40670 PE=2 SV=1
36h	VIT_18s0122g00780	1	0.79974	1.74079	Probable inorganic phosphate transporter 1-9 OS=Arabidopsis thaliana GN=PHT1-9 PE=2 SV=1
36h	VIT_11s0118g00510	1	0.79831	1.73906	NEDD8 ultimate buster 1 OS=Homo sapiens GN=NUB1 PE=1 SV=2
36h	VIT_16s0039g02210	1	0.79724	1.73777	ER lumen protein-retaining receptor B OS=Arabidopsis thaliana GN=ERD2B PE=1 SV=1
36h	VIT_01s0010g03300	1	0.79511	1.73521	Mannosyl-oligosaccharide glucosidase GCS1 OS=Arabidopsis thaliana GN=GCS1 PE=1 SV=1
36h	VIT_08s0056g00100	1	0.79466	1.73467	Probable leucine-rich repeat receptor-like protein kinase At5g49770 OS=Arabidopsis thaliana GN=At5g49770 PE=2 SV=1
36h	VIT_12s0059g00220	1	0.79256	1.73215	Bifunctional epoxide hydrolase 2 OS=Homo sapiens GN=EPHX2 PE=1 SV=2
36h	VIT_11s0016g01770	1	0.79117	1.73048	Mitogen-activated protein kinase kinase 2 OS=Arabidopsis thaliana GN=MKK2 PE=1 SV=2
36h	VIT_07s0005g00520	1	0.78689	1.72535	Outer envelope pore protein 16-4, chloroplastic OS=Arabidopsis thaliana GN=OEP164 PE=2 SV=1
36h	VIT_05s0077g01230	1	0.78633	1.72468	GTP-binding protein SAR1A OS=Arabidopsis thaliana GN=SAR1A PE=2 SV=1
36h	VIT_03s0097g00510	1	0.78577	1.72401	Oligopeptide transporter 4 OS=Arabidopsis thaliana GN=OPT4 PE=1 SV=1
36h	VIT_03s0091g00520	1	0.78292	1.72061	Probable prolyl 4-hydroxylase 9 OS=Arabidopsis thaliana GN=P4H9 PE=2 SV=1
36h	VIT_13s0019g04410	1	0.78196	1.71947	Dolichyl-diphosphooligosaccharide--protein glycosyltransferase subunit 1B OS=Arabidopsis thaliana GN=OST1B PE=2 SV=1
36h	VIT_00s0463g00020	1	0.78148	1.71889	Scarecrow-like protein 13 OS=Arabidopsis thaliana GN=SCL13 PE=2 SV=2
36h	VIT_03s0091g00480	1	0.78143	1.71883	E3 ubiquitin-protein ligase RLIM OS=Mus musculus GN=Rlim PE=1 SV=2
36h	VIT_11s0118g00250	1	0.7811	1.71844	uncharacterized protein
36h	VIT_18s0122g00710	1	0.78095	1.71826	Short-chain dehydrogenase/reductase family 42E member 1 OS=Danio rerio GN=sdr42e1 PE=2 SV=1
36h	VIT_12s0035g01020	1	0.77929	1.71629	60S ribosomal protein L3 OS=Oryza sativa subsp. japonica GN=RPL3 PE=2 SV=2
36h	VIT_01s0182g00030	1	0.7792	1.71618	Transmembrane emp24 domain-containing protein p24delta9 OS=Arabidopsis thaliana GN=At1g26690 PE=2 SV=1
36h	VIT_16s0098g01230	1	0.77495	1.71113	Cytochrome b5 OS=Brassica oleracea var. botrytis GN=CYB5 PE=1 SV=1
36h	VIT_10s0042g00070	1	0.77283	1.70862	Proteasome subunit alpha type-4 OS=Spinacia oleracea GN=PAC1 PE=2 SV=1
36h	VIT_03s0038g03800	1	0.77126	1.70676	Probable serine/threonine-protein kinase Cx32, chloroplastic OS=Arabidopsis thaliana GN=At4g35600 PE=1 SV=2
36h	VIT_07s0031g00920	1	0.77101	1.70646	Inositol-3-phosphate synthase OS=Nicotiana tabacum PE=2 SV=1
36h	VIT_06s0004g03100	1	0.76998	1.70525	MLO-like protein 6 OS=Arabidopsis thaliana GN=MLO6 PE=2 SV=2
36h	VIT_03s0091g01130	1	0.76971	1.70493	Ubiquitin carboxyl-terminal hydrolase 12 OS=Arabidopsis thaliana GN=UBP12 PE=1 SV=2
36h	VIT_18s0001g03450	1	0.7696	1.7048	Selenoprotein K OS=Chinchilla lanigera GN=SELK PE=3 SV=3
36h	VIT_08s0058g00590	1	0.76748	1.70229	Macrophage migration inhibitory factor homolog OS=Trichuris trichiura PE=1 SV=2
36h	VIT_00s2563g00010	1	0.76635	1.70096	Putative glucuronosyltransferase PGSIP7 OS=Arabidopsis thaliana GN=PGSIP7 PE=3 SV=1
36h	VIT_13s0064g00050	1	0.76564	1.70012	Glutamine--fructose-6-phosphate aminotransferase [isomerizing] 2 OS=Homo sapiens GN=GFPT2 PE=1 SV=3
36h	VIT_11s0016g03320	1	0.76534	1.69977	Dolichyl-diphosphooligosaccharide--protein glycosyltransferase subunit STT3A OS=Arabidopsis thaliana GN=STT3A PE=2 SV=1
36h	VIT_10s0116g00550	1	0.76176	1.69556	Probable dolichyl-diphosphooligosaccharide--protein glycosyltransferase subunit 3B OS=Arabidopsis thaliana GN=OST3B PE=2 SV=1
36h	VIT_12s0028g00580	1	0.76018	1.6937	uncharacterized protein
36h	VIT_15s0048g02390	1	0.75855	1.69179	Probably inactive receptor-like protein kinase At2g46850 OS=Arabidopsis thaliana GN=At2g46850 PE=3 SV=1
36h	VIT_08s0032g00470	1	0.75779	1.6909	Beta-glucosidase BoGH3B OS=Bacteroides ovatus (strain ATCC 8483 / DSM 1896 / JCM 5824 / NCTC 11153) GN=BACOVA_02659 PE=1 SV=1
36h	VIT_01s0011g04350	1	0.75771	1.6908	Probable fructose-bisphosphate aldolase 3, chloroplastic OS=Arabidopsis thaliana GN=FBA3 PE=1 SV=1
36h	VIT_08s0040g00410	1	0.75644	1.68932	Proteasome subunit alpha type-3 OS=Arabidopsis thaliana GN=PAG1 PE=1 SV=2
36h	VIT_14s0068g00110	1	0.75621	1.68905	Receptor-like protein kinase FERONIA OS=Arabidopsis thaliana GN=FER PE=1 SV=1
36h	VIT_19s0014g02210	1	0.75405	1.68652	26S proteasome non-ATPase regulatory subunit 5 OS=Mus musculus GN=Psmd5 PE=1 SV=4
36h	VIT_02s0025g04580	1	0.75363	1.68603	Hydroxymethylglutaryl-CoA synthase OS=Arabidopsis thaliana GN=HMGS PE=1 SV=2
36h	VIT_00s1665g00010	1	0.74915	1.6808	Bax inhibitor 1 OS=Arabidopsis thaliana GN=BI-1 PE=1 SV=1
36h	VIT_07s0031g02390	1	0.74794	1.67939	Lipase-like PAD4 OS=Arabidopsis thaliana GN=PAD4 PE=1 SV=1
36h	VIT_02s0025g05120	1	0.74774	1.67916	ACT domain-containing protein ACR8 OS=Arabidopsis thaliana GN=ACR8 PE=2 SV=1
36h	VIT_11s0065g00320	1	0.74754	1.67893	Proteasome subunit beta type-6 OS=Arabidopsis thaliana GN=PBA1 PE=1 SV=2
36h	VIT_01s0146g00380	1	0.74539	1.67643	uncharacterized protein
36h	VIT_07s0005g02110	1	0.74343	1.67415	Probable protein phosphatase 2C 49 OS=Arabidopsis thaliana GN=At3g62260 PE=2 SV=1
36h	VIT_15s0021g02620	1	0.74254	1.67312	Protein transport protein Sec61 subunit beta OS=Arabidopsis thaliana GN=At2g45070 PE=1 SV=1
36h	VIT_00s0187g00110	1	0.74229	1.67283	Cysteine proteinase inhibitor 5 OS=Arabidopsis thaliana GN=CYS5 PE=2 SV=2
36h	VIT_09s0002g01750	1	0.73975	1.66989	uncharacterized protein
36h	VIT_11s0016g02160	1	0.73951	1.66961	Transmembrane protein 258 OS=Mus musculus GN=Tmem258 PE=3 SV=1
36h	VIT_07s0005g00490	1	0.73389	1.66312	UDP-glucuronic acid decarboxylase 2 OS=Arabidopsis thaliana GN=UXS2 PE=1 SV=1
36h	VIT_17s0000g07450	1	0.73261	1.66164	Glycerophosphodiester phosphodiesterase GDPD6 OS=Arabidopsis thaliana GN=GDPD6 PE=2 SV=1
36h	VIT_13s0019g04240	1	0.72937	1.65791	Protein disulfide isomerase-like 1-3 OS=Arabidopsis thaliana GN=PDIL1-3 PE=2 SV=1
36h	VIT_06s0009g01740	1	0.72915	1.65766	Geranylgeranyl diphosphate reductase, chloroplastic OS=Nicotiana tabacum GN=CHLP PE=2 SV=1
36h	VIT_07s0031g00160	1	0.72861	1.65704	SUMO-conjugating enzyme SCE1 OS=Arabidopsis thaliana GN=SCE1 PE=1 SV=1
36h	VIT_19s0014g02360	1	0.72853	1.65695	Phytosulfokine receptor 2 OS=Arabidopsis thaliana GN=PSKR2 PE=2 SV=1
36h	VIT_10s0116g01660	1	0.7277	1.656	Putative lactoylglutathione lyase OS=Brassica oleracea var. gemmifera PE=2 SV=1
36h	VIT_08s0007g01640	1	0.72674	1.6549	Fructokinase-like 1, chloroplastic OS=Arabidopsis thaliana GN=FLN1 PE=1 SV=1
36h	VIT_07s0005g00750	1	0.72637	1.65447	Sucrose synthase 2 OS=Pisum sativum GN=SUS2 PE=2 SV=1
36h	VIT_14s0030g01670	1	0.7251	1.65302	26S proteasome non-ATPase regulatory subunit 11 homolog OS=Arabidopsis thaliana GN=RPN6 PE=1 SV=1
36h	VIT_08s0040g02750	1	0.72496	1.65285	Ankyrin repeat-containing protein At3g12360 OS=Arabidopsis thaliana GN=At3g12360 PE=2 SV=1
36h	VIT_01s0011g03740	1	0.72421	1.652	Glutamine--tRNA ligase, cytoplasmic OS=Arabidopsis thaliana GN=OVA9 PE=2 SV=1
36h	VIT_07s0104g00950	1	0.72354	1.65123	Ankyrin-2 OS=Homo sapiens GN=ANK2 PE=1 SV=4
36h	VIT_09s0018g01820	1	0.72327	1.65092	Mitogen-activated protein kinase kinase 5 OS=Arabidopsis thaliana GN=MKK5 PE=1 SV=2
36h	VIT_02s0087g01020	1	0.72121	1.64856	Cysteine-rich receptor-like protein kinase 25 OS=Arabidopsis thaliana GN=CRK25 PE=3 SV=1
36h	VIT_07s0104g01080	1	0.72085	1.64815	NPL4-like protein 2 OS=Arabidopsis thaliana GN=At2g47970 PE=1 SV=1
36h	VIT_15s0021g00520	1	0.71951	1.64662	uncharacterized protein
36h	VIT_01s0010g03360	1	0.71836	1.64531	Probable signal peptidase complex subunit 1 OS=Arabidopsis thaliana GN=At2g22425 PE=2 SV=1
36h	VIT_05s0049g00210	1	0.71713	1.64391	uncharacterized protein
36h	VIT_02s0025g01720	1	0.71545	1.642	B2 protein OS=Daucus carota PE=2 SV=1
36h	VIT_15s0045g00550	1	0.7143	1.64069	uncharacterized protein
36h	VIT_04s0008g06170	1	0.7139	1.64023	uncharacterized protein
36h	VIT_04s0008g03770	1	0.71212	1.63821	Aspartate aminotransferase 3, chloroplastic OS=Arabidopsis thaliana GN=ASP3 PE=1 SV=1
36h	VIT_01s0011g02080	1	0.70757	1.63305	60S ribosomal protein L44 OS=Gossypium hirsutum GN=RPL44 PE=3 SV=3
36h	VIT_01s0137g00600	1	0.70718	1.63261	Dual specificity protein phosphatase 4 OS=Gallus gallus GN=DUSP4 PE=2 SV=1
36h	VIT_07s0005g05610	1	0.70704	1.63245	3-ketoacyl-CoA thiolase 2, peroxisomal OS=Arabidopsis thaliana GN=PED1 PE=1 SV=2
36h	VIT_15s0021g02490	1	0.70316	1.62807	Protein transport protein Sec61 subunit beta OS=Arabidopsis thaliana GN=At2g45070 PE=1 SV=1
36h	VIT_06s0009g02510	1	0.70302	1.62791	Proteasome-associated protein ECM29 homolog OS=Homo sapiens GN=ECM29 PE=1 SV=2
36h	VIT_01s0011g01520	1	0.70254	1.62737	Peroxisomal 2,4-dienoyl-CoA reductase OS=Arabidopsis thaliana GN=At3g12800 PE=2 SV=1
36h	VIT_09s0002g05800	1	0.70097	1.6256	26S protease regulatory subunit 8 homolog A OS=Arabidopsis thaliana GN=RPT6A PE=1 SV=1
36h	VIT_19s0014g01020	1	0.70076	1.62536	Protein transport protein Sec61 subunit alpha OS=Dictyostelium discoideum GN=sec61a PE=3 SV=1
36h	VIT_02s0025g04840	1	0.69962	1.62408	Nudix hydrolase 14, chloroplastic OS=Arabidopsis thaliana GN=NUDT14 PE=1 SV=2
36h	VIT_12s0059g00640	1	0.69891	1.62328	Probable beta-1,3-galactosyltransferase 2 OS=Arabidopsis thaliana GN=B3GALT2 PE=2 SV=1
36h	VIT_11s0065g00140	1	0.69091	1.6143	Serine/threonine-protein kinase HT1 OS=Arabidopsis thaliana GN=HT1 PE=1 SV=1
36h	VIT_03s0063g02100	1	0.68949	1.61271	Dolichyl-diphosphooligosaccharide--protein glycosyltransferase 48 kDa subunit OS=Arabidopsis thaliana GN=OST48 PE=2 SV=1
36h	VIT_05s0094g01570	1	0.68318	1.60568	MLO-like protein 1 OS=Arabidopsis thaliana GN=MLO1 PE=1 SV=1
36h	VIT_03s0063g00820	1	0.6816	1.60392	Probable carboxylesterase 7 OS=Arabidopsis thaliana GN=CXE7 PE=2 SV=1
36h	VIT_14s0083g01160	1	0.67399	1.59548	Protein COBRA OS=Arabidopsis thaliana GN=COB PE=2 SV=1
36h	VIT_14s0068g01370	1	0.67391	1.59539	Translocon-associated protein subunit beta OS=Canis familiaris GN=SSR2 PE=1 SV=1
36h	VIT_10s0116g01800	1	0.67327	1.59468	Calcium-dependent protein kinase 21 OS=Arabidopsis thaliana GN=CPK21 PE=1 SV=1
36h	Novel02373	1	0.67119	1.59239	uncharacterized protein
36h	VIT_06s0004g08260	1	0.66978	1.59083	60S ribosomal protein L10 OS=Vitis riparia GN=RPL10 PE=2 SV=1
36h	VIT_16s0039g02010	1	0.65641	1.57616	TOM1-like protein 2 OS=Mus musculus GN=Tom1l2 PE=2 SV=1
Down-regulated
36h	VIT_09s0002g02680	1	-0.65206	0.636371	Protein EARLY FLOWERING 3 OS=Arabidopsis thaliana GN=ELF3 PE=1 SV=1
36h	VIT_08s0007g01040	1	-0.66859	0.629121	Aldo-keto reductase family 4 member C9 OS=Arabidopsis thaliana GN=AKR4C9 PE=1 SV=1
36h	Novel03396	1	-0.69606	0.617256	uncharacterized protein
36h	VIT_06s0004g02640	1	-0.69847	0.616225	Receptor-like serine/threonine-protein kinase NCRK OS=Arabidopsis thaliana GN=NCRK PE=1 SV=1
36h	VIT_04s0008g01450	1	-0.6986	0.61617	(S)-coclaurine N-methyltransferase OS=Thalictrum flavum subsp. glaucum PE=1 SV=1
36h	VIT_04s0008g04150	1	-0.70457	0.613625	Dehydration-responsive protein RD22 OS=Arabidopsis thaliana GN=RD22 PE=2 SV=1
36h	VIT_05s0077g02330	1	-0.70839	0.612003	Putative E3 ubiquitin-protein ligase LIN-1 OS=Lotus japonicus GN=CERBERUS PE=2 SV=2
36h	VIT_16s0098g01080	1	-0.70892	0.611778	Growth-regulating factor 2 OS=Arabidopsis thaliana GN=GRF2 PE=1 SV=1
36h	VIT_00s0203g00180	1	-0.71137	0.61074	Protein PLANT CADMIUM RESISTANCE 8 OS=Arabidopsis thaliana GN=PCR8 PE=1 SV=2
36h	VIT_01s0011g01320	1	-0.73506	0.600793	Choline-phosphate cytidylyltransferase 1 OS=Arabidopsis thaliana GN=CCT1 PE=1 SV=1
36h	VIT_10s0003g04990	1	-0.73629	0.600281	Probable receptor-like protein kinase At1g30570 OS=Arabidopsis thaliana GN=At1g30570 PE=3 SV=1
36h	VIT_03s0063g02360	1	-0.74114	0.598266	Organ-specific protein S2 OS=Pisum sativum PE=2 SV=1
36h	VIT_07s0031g00130	1	-0.74313	0.597442	Kinesin-like protein FRA1 OS=Arabidopsis thaliana GN=FRA1 PE=1 SV=1
36h	VIT_06s0004g07680	1	-0.76107	0.590059	Protein NUCLEAR FUSION DEFECTIVE 4 OS=Arabidopsis thaliana GN=NFD4 PE=3 SV=1
36h	Novel04356	1	-0.771	0.586011	uncharacterized protein
36h	VIT_06s0080g00920	1	-0.77738	0.583425	Photosystem I subunit O OS=Arabidopsis thaliana GN=PSAO PE=1 SV=1
36h	VIT_16s0050g00110	1	-0.79377	0.576835	uncharacterized protein
36h	VIT_15s0046g00290	1	-0.80143	0.57378	Auxin response factor 18 OS=Arabidopsis thaliana GN=ARF18 PE=2 SV=1
36h	VIT_06s0004g01250	1	-0.80319	0.573081	Omega-6 fatty acid desaturase, endoplasmic reticulum isozyme 2 OS=Glycine max GN=FAD2-2 PE=2 SV=1
36h	VIT_02s0025g01260	1	-0.80356	0.572934	Dihydroflavonol-4-reductase OS=Gerbera hybrida GN=DFR PE=2 SV=1
36h	VIT_16s0039g02510	1	-0.81019	0.570307	Cell division cycle 20.1, cofactor of APC complex OS=Arabidopsis thaliana GN=CDC20-1 PE=1 SV=1
36h	VIT_02s0154g00320	1	-0.82203	0.565645	14 kDa proline-rich protein DC2.15 OS=Daucus carota PE=2 SV=1
36h	VIT_00s0494g00010	1	-0.8222	0.565579	Growth-regulating factor 1 OS=Arabidopsis thaliana GN=GRF1 PE=1 SV=1
36h	VIT_01s0011g01970	1	-0.83105	0.56212	Pentatricopeptide repeat-containing protein At2g35130 OS=Arabidopsis thaliana GN=At2g35130 PE=2 SV=1
36h	VIT_01s0011g03180	1	-0.83241	0.56159	Lysine histidine transporter-like 6 OS=Arabidopsis thaliana GN=At1g25530 PE=2 SV=1
36h	VIT_00s0194g00210	1	-0.83681	0.55988	Two-pore potassium channel 1 OS=Arabidopsis thaliana GN=TPK1 PE=1 SV=2
36h	VIT_17s0000g07190	1	-0.83769	0.559539	Chaperone protein ClpB1 OS=Arabidopsis thaliana GN=CLPB1 PE=1 SV=2
36h	VIT_06s0004g06430	1	-0.84283	0.557549	Probable LRR receptor-like serine/threonine-protein kinase At1g53420 OS=Arabidopsis thaliana GN=At1g53420 PE=2 SV=2
36h	VIT_03s0038g02680	1	-0.85286	0.553686	Zeta-carotene desaturase OS=Nostoc sp. (strain PCC 7120 / UTEX 2576) GN=crtQ PE=3 SV=2
36h	VIT_01s0150g00510	1	-0.86944	0.547359	Probable protein phosphatase 2C 39 OS=Oryza sativa subsp. japonica GN=Os04g0403701 PE=2 SV=2
36h	VIT_14s0083g00640	1	-0.8712	0.546692	Zinc finger protein CONSTANS-LIKE 2 OS=Arabidopsis thaliana GN=COL2 PE=1 SV=1
36h	VIT_09s0002g00640	1	-0.87301	0.546006	17.4 kDa class III heat shock protein OS=Arabidopsis thaliana GN=HSP17.4B PE=2 SV=1
36h	VIT_08s0040g01440	1	-0.88719	0.540666	Phosphoglycerate kinase 1, chloroplastic OS=Arabidopsis thaliana GN=PGK1 PE=1 SV=1
36h	VIT_01s0011g00600	1	-0.8881	0.540325	Triose phosphate/phosphate translocator, chloroplastic OS=Spinacia oleracea PE=1 SV=1
36h	VIT_14s0068g01380	1	-0.89066	0.539367	Zinc finger protein CONSTANS-LIKE 14 OS=Arabidopsis thaliana GN=COL14 PE=2 SV=2
36h	VIT_04s0023g01600	1	-0.89604	0.53736	uncharacterized protein
36h	VIT_18s0122g01210	1	-0.90133	0.535393	Transport and Golgi organization 2 homolog OS=Mus musculus GN=Tango2 PE=2 SV=1
36h	VIT_04s0008g05010	1	-0.90536	0.533899	uncharacterized protein
36h	Novel04268	1	-0.91276	0.531168	uncharacterized protein
36h	VIT_01s0010g00240	1	-0.93492	0.523071	CTP synthase 1 OS=Danio rerio GN=ctps1 PE=1 SV=1
36h	VIT_04s0008g00880	1	-0.93809	0.521923	Homeobox protein ATH1 OS=Arabidopsis thaliana GN=ATH1 PE=1 SV=1
36h	VIT_16s0022g02030	1	-0.94	0.521233	LRR receptor-like serine/threonine-protein kinase ERL1 OS=Arabidopsis thaliana GN=ERL1 PE=1 SV=1
36h	VIT_04s0044g00130	1	-0.95863	0.514545	Syntaxin-binding protein 5 OS=Rattus norvegicus GN=Stxbp5 PE=1 SV=1
36h	VIT_17s0000g05620	1	-0.96177	0.513427	Transmembrane protein DDB_G0269096 OS=Dictyostelium discoideum GN=DDB_G0269096 PE=4 SV=1
36h	VIT_14s0066g02530	1	-0.97387	0.509138	Uncharacterized protein YtfP OS=Bacillus subtilis (strain 168) GN=ytfP PE=4 SV=2
36h	VIT_01s0137g00240	1	-1.016	0.494485	Probable pectate lyase 5 OS=Arabidopsis thaliana GN=At1g67750 PE=2 SV=2
36h	VIT_01s0011g04820	1	-1.0403	0.486226	DnaJ homolog subfamily B member 6 OS=Bos taurus GN=DNAJB6 PE=2 SV=1
36h	VIT_10s0003g01980	1	-1.0511	0.4826	Probable LRR receptor-like serine/threonine-protein kinase At1g07650 OS=Arabidopsis thaliana GN=At1g07650 PE=1 SV=1
36h	VIT_03s0088g00320	1	-1.0577	0.480397	Probable zinc metallopeptidase EGY3, chloroplastic OS=Arabidopsis thaliana GN=EGY3 PE=2 SV=1
36h	VIT_12s0057g00930	1	-1.0622	0.478901	Omega-hydroxypalmitate O-feruloyl transferase OS=Arabidopsis thaliana GN=HHT1 PE=1 SV=1
36h	Novel00259	1	-1.0761	0.474309	uncharacterized protein
36h	Novel04039	1	-1.0859	0.471098	uncharacterized protein
36h	VIT_12s0035g00880	1	-1.1089	0.463647	Metallothiol transferase FosB OS=Bacillus licheniformis (strain ATCC 14580 / DSM 13 / JCM 2505 / NBRC 12200 / NCIMB 9375 / NRRL NRS-1264 / Gibson 46) GN=fosB PE=3 SV=1
36h	VIT_07s0005g01760	1	-1.1591	0.447792	Probable glycerol-3-phosphate acyltransferase 3 OS=Arabidopsis thaliana GN=GPAT3 PE=2 SV=1
36h	VIT_04s0008g03550	1	-1.1985	0.435728	Aquaporin TIP4-1 OS=Arabidopsis thaliana GN=TIP4-1 PE=2 SV=1
36h	VIT_10s0003g01410	1	-1.1992	0.435517	CBL-interacting protein kinase 5 OS=Oryza sativa subsp. japonica GN=CIPK5 PE=2 SV=1
36h	Novel01553	1	-1.2086	0.432688	uncharacterized protein
36h	VIT_18s0001g03670	1	-1.2102	0.432209	uncharacterized protein
36h	VIT_14s0006g01710	1	-1.2162	0.430415	Isopentenyl-diphosphate Delta-isomerase I OS=Camptotheca acuminata GN=IPI1 PE=2 SV=1
36h	VIT_00s0516g00010	1	-1.2251	0.427768	RPM1-interacting protein 4 OS=Arabidopsis thaliana GN=RIN4 PE=1 SV=1
36h	VIT_13s0019g02740	1	-1.2426	0.42261	18.2 kDa class I heat shock protein OS=Medicago sativa GN=HSP18.2 PE=2 SV=1
36h	VIT_07s0005g01080	1	-1.2514	0.42004	uncharacterized protein
36h	VIT_13s0064g01640	1	-1.3336	0.396777	Beta-glucosidase 13 OS=Oryza sativa subsp. japonica GN=BGLU13 PE=2 SV=2
36h	VIT_17s0000g06210	1	-1.3343	0.396584	Gibberellin-regulated protein 6 OS=Arabidopsis thaliana GN=GASA6 PE=3 SV=1
36h	VIT_11s0103g00050	1	-1.3759	0.385312	Sodium transporter HKT1 OS=Arabidopsis thaliana GN=HKT1 PE=1 SV=1
36h	VIT_03s0038g01090	1	-1.4054	0.377513	Auxin-responsive protein SAUR22 OS=Arabidopsis thaliana GN=SAUR22 PE=2 SV=1
36h	VIT_01s0127g00110	1	-1.4429	0.367827	uncharacterized protein
36h	VIT_04s0008g01970	1	-1.4839	0.357521	LRR receptor-like serine/threonine-protein kinase ERECTA OS=Arabidopsis thaliana GN=ERECTA PE=1 SV=1
36h	VIT_03s0038g02290	1	-1.5327	0.34563	Amino acid permease 2 OS=Arabidopsis thaliana GN=AAP2 PE=1 SV=1
36h	VIT_11s0103g00040	1	-1.8672	0.274105	uncharacterized protein
36h	VIT_18s0001g13740	1	-2.0665	0.238738	Transcription factor VIP1 OS=Arabidopsis thaliana GN=VIP1 PE=1 SV=1
36h	Novel01359	1	-2.2842	0.205299	uncharacterized protein
