# Supplementary material for: Transcriptional profiling reveals multiple defense responses in downy mildew-resistant transgenic grapevine expressing a TIR-NBS-LRR gene located at the MrRUN1/MrRPV1 locus
Source: Hortic Res. 2021 Jul 1;8:161. doi: 10.1038/s41438-021-00597-w (PMC8245497; doi:10.1038/s41438-021-00597-w)
Supplement: Supplementary file 7 — Dataset 4 [file 41438_2021_597_MOESM7_ESM.xlsx]

## Sheet: 12h
Supplemental Table S1. GO enrichment analysis of the DEGs. Significantly enriched GO terms (FDR < 0.05) are listed in this table.
GO_accession	Description	Term_type	p-Value	FDR
Analysis cannot be performed because less than 10 genes are differentially regulated.

## Sheet: 18h
Supplemental Table S1. GO enrichment analysis of the DEGs. Significantly enriched GO terms (FDR < 0.05) are listed in this table.
GO_accession	Description	Term_type	p-Value	FDR
GO:0004713	protein tyrosine kinase activity	molecular_function	1.5195e-06	0.0053123
GO:0008152	metabolic process	biological_process	3.9341e-06	0.0061304
GO:0016773	phosphotransferase activity, alcohol group as acceptor	molecular_function	5.2607e-06	0.0061304
GO:0016301	kinase activity	molecular_function	1.0891e-05	0.0095192
GO:0004672	protein kinase activity	molecular_function	1.8772e-05	0.013125
GO:0006468	protein phosphorylation	biological_process	3.5527e-05	0.0207
GO:0016841	ammonia-lyase activity	molecular_function	5.9383e-05	0.026826
GO:0016310	phosphorylation	biological_process	6.1387e-05	0.026826
GO:0016772	transferase activity, transferring phosphorus-containing groups	molecular_function	0.00011662	0.045299

## Sheet: 24h
Supplemental Table S1. GO enrichment analysis of the DEGs. Significantly enriched GO terms (FDR < 0.05) are listed in this table.
GO_accession	Description	Term_type	p-Value	FDR
GO:0001071	nucleic acid binding transcription factor activity	molecular_function	3.1318e-09	5.4744e-06
GO:0003700	sequence-specific DNA binding transcription factor activity	molecular_function	3.1318e-09	5.4744e-06
GO:0016841	ammonia-lyase activity	molecular_function	1.2881e-08	1.5011e-05
GO:0004713	protein tyrosine kinase activity	molecular_function	2.0208e-06	0.0017661
GO:0016840	carbon-nitrogen lyase activity	molecular_function	4.0694e-06	0.0028453
GO:0004672	protein kinase activity	molecular_function	1.5124e-05	0.008812
GO:0006468	protein phosphorylation	biological_process	3.1368e-05	0.015666
GO:0016310	phosphorylation	biological_process	5.179e-05	0.01891
GO:0016773	phosphotransferase activity, alcohol group as acceptor	molecular_function	5.3106e-05	0.01891
GO:0006464	cellular protein modification process	biological_process	5.95e-05	0.01891
GO:0036211	protein modification process	biological_process	5.95e-05	0.01891
GO:0016301	kinase activity	molecular_function	9.279e-05	0.027033
GO:0043412	macromolecule modification	biological_process	0.00011252	0.03026
GO:0005524	ATP binding	molecular_function	0.00018115	0.045236

## Sheet: 36h
Supplemental Table S1. GO enrichment analysis of the DEGs. Significantly enriched GO terms (FDR < 0.05) are listed in this table.
GO_accession	Description	Term_type	p-Value	FDR
GO:0004713	protein tyrosine kinase activity	molecular_function	1.12e-41	3.91e-38
GO:0006468	protein phosphorylation	biological_process	8.36e-40	1.46e-36
GO:0004672	protein kinase activity	molecular_function	1.94e-39	2.26e-36
GO:0006464	cellular protein modification process	biological_process	1.79e-38	1.25e-35
GO:0036211	protein modification process	biological_process	1.79e-38	1.25e-35
GO:0016310	phosphorylation	biological_process	4.4e-38	2.56e-35
GO:0016773	phosphotransferase activity, alcohol group as acceptor	molecular_function	3.98e-37	1.99e-34
GO:0043412	macromolecule modification	biological_process	1.33e-36	5.79e-34
GO:0016301	kinase activity	molecular_function	3.59e-36	1.4e-33
GO:0016772	transferase activity, transferring phosphorus-containing groups	molecular_function	5.27e-30	1.84e-27
GO:0006796	phosphate-containing compound metabolic process	biological_process	5.59e-28	1.78e-25
GO:0006793	phosphorus metabolic process	biological_process	9.2e-28	2.6e-25
GO:0044267	cellular protein metabolic process	biological_process	9.68e-28	2.6e-25
GO:0005524	ATP binding	molecular_function	2.24e-23	5.59e-21
GO:0019538	protein metabolic process	biological_process	2.7e-22	6.3e-20
GO:0032559	adenyl ribonucleotide binding	molecular_function	5.1e-21	1.11e-18
GO:0030554	adenyl nucleotide binding	molecular_function	1.31e-20	2.69e-18
GO:0016740	transferase activity	molecular_function	2.2e-19	4.26e-17
GO:0035639	purine ribonucleoside triphosphate binding	molecular_function	2.96e-19	5.44e-17
GO:0043168	anion binding	molecular_function	3.12e-18	5.46e-16
GO:0001883	purine nucleoside binding	molecular_function	1.64e-17	2.6e-15
GO:0032550	purine ribonucleoside binding	molecular_function	1.64e-17	2.6e-15
GO:0032555	purine ribonucleotide binding	molecular_function	1.8e-17	2.73e-15
GO:0032549	ribonucleoside binding	molecular_function	2.31e-17	3.37e-15
GO:0001882	nucleoside binding	molecular_function	2.42e-17	3.39e-15
GO:0032553	ribonucleotide binding	molecular_function	2.92e-17	3.92e-15
GO:0017076	purine nucleotide binding	molecular_function	4.75e-17	6.15e-15
GO:0036094	small molecule binding	molecular_function	2.57e-15	3.21e-13
GO:0008037	cell recognition	biological_process	2.69e-14	2.72e-12
GO:0009856	pollination	biological_process	2.69e-14	2.72e-12
GO:0009875	pollen-pistil interaction	biological_process	2.69e-14	2.72e-12
GO:0044703	multi-organism reproductive process	biological_process	2.69e-14	2.72e-12
GO:0044706	multi-multicellular organism process	biological_process	2.69e-14	2.72e-12
GO:0048544	recognition of pollen	biological_process	2.69e-14	2.72e-12
GO:0000166	nucleotide binding	molecular_function	2.8e-14	2.72e-12
GO:1901265	nucleoside phosphate binding	molecular_function	2.8e-14	2.72e-12
GO:0022414	reproductive process	biological_process	3.96e-14	3.74e-12
GO:0048610	cellular process involved in reproduction	biological_process	1.33e-13	1.22e-11
GO:0003824	catalytic activity	molecular_function	2.74e-13	2.46e-11
GO:0044260	cellular macromolecule metabolic process	biological_process	3.28e-12	2.86e-10
GO:0000003	reproduction	biological_process	3.46e-12	2.95e-10
GO:0008152	metabolic process	biological_process	2.41e-11	2.01e-09
GO:0043167	ion binding	molecular_function	2.8e-11	2.28e-09
GO:0044707	single-multicellular organism process	biological_process	6.32e-11	5.02e-09
GO:0032501	multicellular organismal process	biological_process	7.58e-11	5.89e-09
GO:0043170	macromolecule metabolic process	biological_process	1.34e-09	1.02e-07
GO:0044238	primary metabolic process	biological_process	4.71e-09	3.5e-07
GO:0051704	multi-organism process	biological_process	6.9e-09	5.03e-07
GO:0071704	organic substance metabolic process	biological_process	1.04e-08	7.43e-07
GO:0030246	carbohydrate binding	molecular_function	4.48e-08	3.13e-06
GO:0004806	triglyceride lipase activity	molecular_function	5.04e-07	3.46e-05
GO:0016298	lipase activity	molecular_function	7.07e-07	4.76e-05
GO:0044237	cellular metabolic process	biological_process	1.44e-06	9.5e-05
GO:0005509	calcium ion binding	molecular_function	1.15e-05	0.00073196
GO:0008150	biological_process	biological_process	1.15e-05	0.00073196
GO:0003674	molecular_function	molecular_function	4.59e-05	0.0028673
GO:0051015	actin filament binding	molecular_function	7.99e-05	0.004879
GO:0052689	carboxylic ester hydrolase activity	molecular_function	8.09e-05	0.004879
GO:1901363	heterocyclic compound binding	molecular_function	8.39e-05	0.0049263
GO:0097159	organic cyclic compound binding	molecular_function	8.45e-05	0.0049263
GO:0047134	protein-disulfide reductase activity	molecular_function	0.00034928	0.020018
GO:0016668	oxidoreductase activity, acting on a sulfur group of donors, NAD(P) as acceptor	molecular_function	0.00047498	0.026783
GO:0005488	binding	molecular_function	0.00073446	0.040757
GO:0001871	pattern binding	molecular_function	0.00077202	0.041523
GO:0030247	polysaccharide binding	molecular_function	0.00077202	0.041523
