# Supplementary material for: Transcriptional profiling reveals multiple defense responses in downy mildew-resistant transgenic grapevine expressing a TIR-NBS-LRR gene located at the MrRUN1/MrRPV1 locus
Source: Hortic Res. 2021 Jul 1;8:161. doi: 10.1038/s41438-021-00597-w (PMC8245497; doi:10.1038/s41438-021-00597-w)
Supplement: Supplementary file 8 — Dataset 5 [file 41438_2021_597_MOESM8_ESM.xlsx]

## Sheet: Sheet1
Time points	Gene_ID	log2FoldChange in TS_DM vs.TS_Mock	Fold Change	Function Description
12h	VIT_03s0063g01960	1.2974	2.45786	Non-symbiotic hemoglobin 1 OS=Medicago sativa GN=MHB1 PE=2 SV=1
12h	VIT_12s0055g01020	1.5291	2.88606	Peroxidase N1 OS=Nicotiana tabacum GN=poxN1 PE=1 SV=1
18h	VIT_07s0031g01010	1.9992	3.99778	L-ascorbate oxidase OS=Nicotiana tabacum GN=AAO PE=2 SV=1
18h	VIT_07s0031g01040	3.4319	10.7921	L-ascorbate oxidase OS=Nicotiana tabacum GN=AAO PE=2 SV=1
18h	VIT_07s0031g01070	3.6888	12.8955	L-ascorbate oxidase OS=Nicotiana tabacum GN=AAO PE=2 SV=1
18h	VIT_07s0031g01120	6.1237	69.7296	L-ascorbate oxidase OS=Cucurbita maxima GN=AAO PE=1 SV=2
18h	VIT_07s0031g01050	Inf	Inf	L-ascorbate oxidase OS=Nicotiana tabacum GN=AAO PE=2 SV=1
18h	VIT_17s0000g02950	1.1297	2.18813	Probable glutathione S-transferase OS=Glycine max GN=HSP26-A PE=2 SV=1
18h	VIT_07s0005g04890	1.023	2.03214	Glutathione transferase GST 23 OS=Zea mays PE=2 SV=1
24h	VIT_07s0031g01070	6.6986	103.867	L-ascorbate oxidase OS=Nicotiana tabacum GN=AAO PE=2 SV=1
24h	VIT_07s0031g01130	3.3388	10.1176	L-ascorbate oxidase OS=Nicotiana tabacum GN=AAO PE=2 SV=1
24h	VIT_07s0031g01010	1.4278	2.69036	L-ascorbate oxidase OS=Nicotiana tabacum GN=AAO PE=2 SV=1
36h	VIT_07s0031g01120	5.4997	45.2454	L-ascorbate oxidase OS=Cucurbita maxima GN=AAO PE=1 SV=2
36h	VIT_07s0031g01070	5.344	40.6167	L-ascorbate oxidase OS=Nicotiana tabacum GN=AAO PE=2 SV=1
36h	VIT_07s0031g01040	4.7484	26.8789	L-ascorbate oxidase OS=Nicotiana tabacum GN=AAO PE=2 SV=1
36h	VIT_07s0031g01010	2.2405	4.72561	L-ascorbate oxidase OS=Nicotiana tabacum GN=AAO PE=2 SV=1
36h	VIT_14s0060g02320	3.0321	8.18	Respiratory burst oxidase homolog protein B OS=Solanum tuberosum GN=RBOHB PE=1 SV=1
36h	VIT_01s0150g00440	1.082	2.11697	Respiratory burst oxidase homolog protein C OS=Solanum tuberosum GN=RBOHC PE=1 SV=2
36h	VIT_01s0026g02370	7.1085	137.998	Glutathione S-transferase U10 OS=Arabidopsis thaliana GN=GSTU10 PE=2 SV=1
36h	VIT_17s0000g06110	6.0744	67.3871	Glutathione S-transferase U9 OS=Arabidopsis thaliana GN=GSTU9 PE=2 SV=1
36h	VIT_01s0026g02390	5.1281	34.9713	Glutathione S-transferase U10 OS=Arabidopsis thaliana GN=GSTU10 PE=2 SV=1
36h	VIT_19s0093g00110	4.5717	23.7804	Probable glutathione S-transferase parC OS=Nicotiana tabacum GN=PARC PE=2 SV=1
36h	VIT_01s0026g02400	4.3543	20.4538	Glutathione S-transferase U10 OS=Arabidopsis thaliana GN=GSTU10 PE=2 SV=1
36h	VIT_17s0000g06130	4.0971	17.1139	Glutathione S-transferase U9 OS=Arabidopsis thaliana GN=GSTU9 PE=2 SV=1
36h	VIT_19s0093g00320	3.0002	8.00111	Probable glutathione S-transferase parA OS=Nicotiana tabacum GN=PARA PE=2 SV=1
36h	VIT_08s0007g01410	2.7517	6.7351	Glutathione S-transferase U8 OS=Arabidopsis thaliana GN=GSTU8 PE=2 SV=1
36h	VIT_19s0093g00350	2.6032	6.07633	Probable glutathione S-transferase parA OS=Nicotiana tabacum GN=PARA PE=2 SV=1
36h	VIT_08s0007g01400	2.5772	5.9678	Glutathione S-transferase U8 OS=Arabidopsis thaliana GN=GSTU8 PE=2 SV=1
36h	VIT_17s0000g02950	2.2327	4.70013	Probable glutathione S-transferase OS=Glycine max GN=HSP26-A PE=2 SV=1
36h	VIT_19s0015g02730	1.8302	3.55586	Probable glutathione S-transferase parC OS=Nicotiana tabacum GN=PARC PE=2 SV=1
36h	VIT_19s0093g00400	1.469	2.7683	Probable glutathione S-transferase parA OS=Nicotiana tabacum GN=PARA PE=2 SV=1
36h	VIT_08s0040g00920	6.8256	113.425	Glutathione transferase GST 23 OS=Zea mays PE=2 SV=1
36h	VIT_07s0005g04880	2.1187	4.34302	Glutathione transferase GST 23 OS=Zea mays PE=2 SV=1
36h	VIT_16s0039g01070	2.0601	4.17015	Glutathione transferase GST 23 OS=Zea mays PE=2 SV=1
36h	VIT_07s0005g04890	1.9357	3.82564	Glutathione transferase GST 23 OS=Zea mays PE=2 SV=1
36h	VIT_05s0049g01090	1.4858	2.80072	Glutathione transferase GST 23 OS=Zea mays PE=2 SV=1
