# Supplementary material for: Transcriptional profiling reveals multiple defense responses in downy mildew-resistant transgenic grapevine expressing a TIR-NBS-LRR gene located at the MrRUN1/MrRPV1 locus
Source: Hortic Res. 2021 Jul 1;8:161. doi: 10.1038/s41438-021-00597-w (PMC8245497; doi:10.1038/s41438-021-00597-w)
Supplement: Supplementary file 9 — Dataset 6 [file 41438_2021_597_MOESM9_ESM.xlsx]

## Sheet: Sheet1
Time points	GeneID	log2FoldChange in TS_DM vs.TS_Mock	Fold Change	Function Description
12h	VIT_14s0108g01000	1.5388	2.90553	Probable calcium-binding protein CML45 OS=Arabidopsis thaliana GN=CML45 PE=1 SV=1
18h	VIT_17s0053g00840	0.89572	1.86054	Putative cyclic nucleotide-gated ion channel 19 OS=Arabidopsis thaliana GN=CNGC19 PE=3 SV=1
18h	VIT_14s0108g01000	3.043	8.24203	Probable calcium-binding protein CML45 OS=Arabidopsis thaliana GN=CML45 PE=1 SV=1
18h	VIT_18s0001g08230	0.552	1.46612	Receptor-like protein kinase HAIKU2 OS=Arabidopsis thaliana GN=IKU2 PE=1 SV=1
18h	VIT_17s0000g08770	0.74176	1.67221	Cysteine-rich receptor-like protein kinase 2 OS=Arabidopsis thaliana GN=CRK2 PE=2 SV=1
18h	VIT_04s0008g00420	0.86501	1.82135	Receptor-like protein kinase HSL1 OS=Arabidopsis thaliana GN=HSL1 PE=2 SV=1
18h	VIT_06s0004g03540	0.94122	1.92015	Mitogen-activated protein kinase 3 OS=Arabidopsis thaliana GN=MPK3 PE=1 SV=2
18h	VIT_16s0039g01310	0.94696	1.92781	Probable receptor-like protein kinase At1g67000 OS=Arabidopsis thaliana GN=At1g67000 PE=2 SV=2
18h	VIT_16s0050g00200	0.98356	1.97734	LRR receptor-like serine/threonine-protein kinase GSO1 OS=Arabidopsis thaliana GN=GSO1 PE=2 SV=1
18h	VIT_14s0068g00090	1.0154	2.02146	Receptor-like protein kinase FERONIA OS=Arabidopsis thaliana GN=FER PE=1 SV=1
18h	VIT_16s0050g01550	1.135	2.19619	Leucine-rich repeat receptor-like protein kinase PXL1 OS=Arabidopsis thaliana GN=PXL1 PE=2 SV=1
18h	VIT_12s0028g01640	1.1415	2.2061	G-type lectin S-receptor-like serine/threonine-protein kinase SD2-5 OS=Arabidopsis thaliana GN=SD25 PE=1 SV=1
18h	VIT_08s0007g01160	1.1993	2.29628	Putative receptor protein kinase ZmPK1 OS=Zea mays GN=PK1 PE=2 SV=2
18h	VIT_17s0000g03340	1.2828	2.43311	Probable serine/threonine-protein kinase At1g18390 OS=Arabidopsis thaliana GN=At1g18390 PE=2 SV=2
18h	VIT_00s2776g00010	1.3429	2.53661	G-type lectin S-receptor-like serine/threonine-protein kinase At1g11330 OS=Arabidopsis thaliana GN=At1g11330 PE=2 SV=3
18h	VIT_12s0028g01650	1.5953	3.02157	G-type lectin S-receptor-like serine/threonine-protein kinase SD2-5 OS=Arabidopsis thaliana GN=SD25 PE=1 SV=1
18h	VIT_18s0072g00990	1.7284	3.3136	Leucine-rich repeat receptor-like tyrosine-protein kinase PXC3 OS=Arabidopsis thaliana GN=PXC3 PE=2 SV=1
18h	VIT_08s0007g00810	1.7589	3.3844	L-type lectin-domain containing receptor kinase IV.2 OS=Arabidopsis thaliana GN=LECRK42 PE=2 SV=1
18h	VIT_01s0011g03990	1.8019	3.48679	Probable receptor-like protein kinase At1g67000 OS=Arabidopsis thaliana GN=At1g67000 PE=2 SV=2
18h	VIT_03s0088g01180	1.8058	3.49623	Receptor-like protein kinase HAIKU2 OS=Arabidopsis thaliana GN=IKU2 PE=1 SV=1
18h	VIT_03s0132g00340	2.0705	4.20032	Wall-associated receptor kinase-like 2 OS=Arabidopsis thaliana GN=WAKL2 PE=2 SV=1
18h	VIT_03s0132g00350	2.146	4.42599	Wall-associated receptor kinase 2 OS=Arabidopsis thaliana GN=WAK2 PE=1 SV=1
18h	VIT_08s0007g00850	2.2672	4.81388	Probable LRR receptor-like serine/threonine-protein kinase At3g47570 OS=Arabidopsis thaliana GN=At3g47570 PE=2 SV=1
18h	Novel02312	2.7852	6.89332	G-type lectin S-receptor-like serine/threonine-protein kinase At4g27290 OS=Arabidopsis thaliana GN=At4g27290 PE=3 SV=4
18h	VIT_10s0042g00600	2.8467	7.19353	Probable LRR receptor-like serine/threonine-protein kinase At4g08850 OS=Arabidopsis thaliana GN=At4g08850 PE=2 SV=3
18h	VIT_00s0258g00140	2.8567	7.24357	Probable receptor-like protein kinase At5g39020 OS=Arabidopsis thaliana GN=At5g39020 PE=2 SV=1
18h	VIT_08s0007g06560	2.9769	7.87293	Probable L-type lectin-domain containing receptor kinase S.5 OS=Arabidopsis thaliana GN=LECRKS5 PE=2 SV=1
18h	VIT_11s0052g00350	3.0522	8.29476	Probable LRR receptor-like serine/threonine-protein kinase At3g47570 OS=Arabidopsis thaliana GN=At3g47570 PE=2 SV=1
18h	VIT_08s0007g06580	3.2146	9.28306	Probable L-type lectin-domain containing receptor kinase S.5 OS=Arabidopsis thaliana GN=LECRKS5 PE=2 SV=1
18h	VIT_17s0000g08720	3.2285	9.37293	Cysteine-rich receptor-like protein kinase 1 OS=Arabidopsis thaliana GN=CRK1 PE=2 SV=2
18h	VIT_05s0020g03270	3.2655	9.61642	G-type lectin S-receptor-like serine/threonine-protein kinase RLK1 OS=Arabidopsis thaliana GN=RLK1 PE=2 SV=2
18h	VIT_16s0148g00360	3.4416	10.8649	Probable receptor-like protein kinase At5g39020 OS=Arabidopsis thaliana GN=At5g39020 PE=2 SV=1
18h	VIT_19s0014g04150	3.8398	14.3184	Receptor-like serine/threonine-protein kinase SD1-8 OS=Arabidopsis thaliana GN=SD18 PE=1 SV=1
18h	VIT_00s0748g00020	4.0608	16.6887	Putative cysteine-rich receptor-like protein kinase 33 OS=Arabidopsis thaliana GN=CRK33 PE=3 SV=1
24h	VIT_18s0001g11830	2.6927	6.46522	Probable calcium-binding protein CML41 OS=Arabidopsis thaliana GN=CML41 PE=2 SV=2
24h	VIT_15s0046g00070	0.83517	1.78407	Calcium-binding protein KIC OS=Arabidopsis thaliana GN=KIC PE=1 SV=2
24h	VIT_00s0748g00020	4.1662	17.9536	Putative cysteine-rich receptor-like protein kinase 33 OS=Arabidopsis thaliana GN=CRK33 PE=3 SV=1
24h	VIT_18s0001g01370	3.9101	15.0334	Wall-associated receptor kinase 2 OS=Arabidopsis thaliana GN=WAK2 PE=1 SV=1
24h	VIT_11s0052g00350	3.7803	13.7399	Probable LRR receptor-like serine/threonine-protein kinase At3g47570 OS=Arabidopsis thaliana GN=At3g47570 PE=2 SV=1
24h	VIT_13s0156g00580	3.7058	13.0484	G-type lectin S-receptor-like serine/threonine-protein kinase RLK1 OS=Arabidopsis thaliana GN=RLK1 PE=2 SV=2
24h	VIT_10s0042g00700	3.2903	9.78316	Probable LRR receptor-like serine/threonine-protein kinase At4g08850 OS=Arabidopsis thaliana GN=At4g08850 PE=2 SV=3
24h	VIT_05s0020g03240	3.0216	8.12068	G-type lectin S-receptor-like serine/threonine-protein kinase RLK1 OS=Arabidopsis thaliana GN=RLK1 PE=2 SV=2
24h	VIT_14s0066g02670	2.6237	6.16329	Probable LRR receptor-like serine/threonine-protein kinase At4g08850 OS=Arabidopsis thaliana GN=At4g08850 PE=2 SV=3
24h	VIT_04s0044g00720	2.5235	5.74975	G-type lectin S-receptor-like serine/threonine-protein kinase RLK1 OS=Arabidopsis thaliana GN=RLK1 PE=2 SV=2
24h	VIT_00s2659g00010	2.5111	5.70055	Cysteine-rich receptor-like protein kinase 10 OS=Arabidopsis thaliana GN=CRK10 PE=1 SV=3
24h	VIT_03s0132g00340	2.3601	5.13406	Wall-associated receptor kinase-like 2 OS=Arabidopsis thaliana GN=WAKL2 PE=2 SV=1
24h	VIT_10s0042g00600	2.2658	4.80921	Probable LRR receptor-like serine/threonine-protein kinase At4g08850 OS=Arabidopsis thaliana GN=At4g08850 PE=2 SV=3
24h	VIT_03s0132g00350	2.2568	4.7793	Wall-associated receptor kinase 2 OS=Arabidopsis thaliana GN=WAK2 PE=1 SV=1
24h	VIT_03s0088g01180	2.2001	4.59511	Receptor-like protein kinase HAIKU2 OS=Arabidopsis thaliana GN=IKU2 PE=1 SV=1
24h	VIT_11s0016g03080	2.0126	4.03509	Receptor-like protein kinase HSL1 OS=Arabidopsis thaliana GN=HSL1 PE=2 SV=1
24h	VIT_07s0005g04050	1.7633	3.39474	Probable LRR receptor-like serine/threonine-protein kinase At4g08850 OS=Arabidopsis thaliana GN=At4g08850 PE=2 SV=3
24h	VIT_18s0072g00990	1.5849	2.99987	Leucine-rich repeat receptor-like tyrosine-protein kinase PXC3 OS=Arabidopsis thaliana GN=PXC3 PE=2 SV=1
24h	VIT_12s0028g01650	1.3108	2.48079	G-type lectin S-receptor-like serine/threonine-protein kinase SD2-5 OS=Arabidopsis thaliana GN=SD25 PE=1 SV=1
24h	VIT_12s0055g00580	1.2472	2.3738	Probable LRR receptor-like serine/threonine-protein kinase At1g56130 OS=Arabidopsis thaliana GN=At1g56130 PE=2 SV=2
24h	VIT_08s0007g02110	1.1387	2.20183	Probable LRR receptor-like serine/threonine-protein kinase At3g47570 OS=Arabidopsis thaliana GN=At3g47570 PE=2 SV=1
24h	VIT_17s0000g03340	1.0211	2.02947	Probable serine/threonine-protein kinase At1g18390 OS=Arabidopsis thaliana GN=At1g18390 PE=2 SV=2
24h	VIT_12s0028g01640	0.8231	1.7692	G-type lectin S-receptor-like serine/threonine-protein kinase SD2-5 OS=Arabidopsis thaliana GN=SD25 PE=1 SV=1
24h	VIT_06s0004g03540	0.80052	1.74173	Mitogen-activated protein kinase 3 OS=Arabidopsis thaliana GN=MPK3 PE=1 SV=2
24h	VIT_17s0000g06710	0.72076	1.64805	Probable LRR receptor-like serine/threonine-protein kinase At1g74360 OS=Arabidopsis thaliana GN=At1g74360 PE=2 SV=1
24h	VIT_06s0004g03620	0.6813	1.60358	Mitogen-activated protein kinase homolog NTF6 OS=Nicotiana tabacum GN=NTF6 PE=2 SV=1
24h	VIT_18s0001g12520	0.57937	1.4942	Probable LRR receptor-like serine/threonine-protein kinase At2g16250 OS=Arabidopsis thaliana GN=At2g16250 PE=2 SV=1
24h	VIT_03s0038g03800	0.51019	1.42424	Probable serine/threonine-protein kinase Cx32, chloroplastic OS=Arabidopsis thaliana GN=At4g35600 PE=1 SV=2
36h	VIT_17s0053g00850	1.1844	2.27269	Probable cyclic nucleotide-gated ion channel 20, chloroplastic OS=Arabidopsis thaliana GN=CNGC20 PE=2 SV=1
36h	VIT_17s0053g00860	1.1468	2.21422	Probable cyclic nucleotide-gated ion channel 20, chloroplastic OS=Arabidopsis thaliana GN=CNGC20 PE=2 SV=1
36h	VIT_17s0053g00810	1.1296	2.18798	Putative cyclic nucleotide-gated ion channel 19 OS=Arabidopsis thaliana GN=CNGC19 PE=3 SV=1
36h	VIT_17s0053g00840	0.99735	1.99633	Putative cyclic nucleotide-gated ion channel 19 OS=Arabidopsis thaliana GN=CNGC19 PE=3 SV=1
36h	VIT_15s0046g00980	0.82074	1.76631	Cyclic nucleotide-gated ion channel 1 OS=Arabidopsis thaliana GN=CNGC1 PE=1 SV=1
36h	VIT_01s0010g02940	Inf	Inf	Probable calcium-binding protein CML31 OS=Oryza sativa subsp. japonica GN=CML31 PE=2 SV=1
36h	VIT_01s0010g02930	Inf	Inf	Probable calcium-binding protein CML31 OS=Oryza sativa subsp. japonica GN=CML31 PE=2 SV=1
36h	VIT_01s0010g02970	Inf	Inf	Probable calcium-binding protein CML31 OS=Oryza sativa subsp. japonica GN=CML31 PE=2 SV=1
36h	VIT_01s0026g02590	6.1685	71.9289	Probable calcium-binding protein CML30 OS=Arabidopsis thaliana GN=CML30 PE=2 SV=1
36h	VIT_14s0060g01470	2.7865	6.89954	Calmodulin-binding protein 60 B OS=Arabidopsis thaliana GN=CBP60B PE=2 SV=1
36h	VIT_14s0108g01000	2.3926	5.25103	Probable calcium-binding protein CML45 OS=Arabidopsis thaliana GN=CML45 PE=1 SV=1
36h	VIT_04s0023g01100	0.95994	1.94523	Probable calcium-binding protein CML41 OS=Arabidopsis thaliana GN=CML41 PE=2 SV=2
36h	VIT_10s0042g00610	Inf	Inf	Probable LRR receptor-like serine/threonine-protein kinase At4g08850 OS=Arabidopsis thaliana GN=At4g08850 PE=2 SV=3
36h	VIT_11s0037g00670	Inf	Inf	Probable LRR receptor-like serine/threonine-protein kinase At4g08850 OS=Arabidopsis thaliana GN=At4g08850 PE=2 SV=3
36h	VIT_18s0041g01210	Inf	Inf	Probable L-type lectin-domain containing receptor kinase S.5 OS=Arabidopsis thaliana GN=LECRKS5 PE=2 SV=1
36h	VIT_18s0041g01160	Inf	Inf	Probable L-type lectin-domain containing receptor kinase S.5 OS=Arabidopsis thaliana GN=LECRKS5 PE=2 SV=1
36h	VIT_17s0000g04420	Inf	Inf	Wall-associated receptor kinase-like 9 OS=Arabidopsis thaliana GN=WAKL9 PE=2 SV=1
36h	VIT_18s0041g00020	7.4332	172.829	Wall-associated receptor kinase 2 OS=Arabidopsis thaliana GN=WAK2 PE=1 SV=1
36h	VIT_18s0041g00030	7.2698	154.322	Putative wall-associated receptor kinase-like 16 OS=Arabidopsis thaliana GN=WAKL16 PE=3 SV=1
36h	VIT_19s0014g04190	6.7669	108.903	Receptor-like serine/threonine-protein kinase SD1-8 OS=Arabidopsis thaliana GN=SD18 PE=1 SV=1
36h	VIT_09s0002g03010	6.7665	108.873	Senescence-induced receptor-like serine/threonine-protein kinase OS=Arabidopsis thaliana GN=SIRK PE=2 SV=1
36h	VIT_19s0014g04040	6.4925	90.0404	Receptor-like serine/threonine-protein kinase SD1-8 OS=Arabidopsis thaliana GN=SD18 PE=1 SV=1
36h	VIT_08s0007g06610	6.0733	67.3357	Probable L-type lectin-domain containing receptor kinase S.5 OS=Arabidopsis thaliana GN=LECRKS5 PE=2 SV=1
36h	VIT_18s0001g01370	5.9371	61.2696	Wall-associated receptor kinase 2 OS=Arabidopsis thaliana GN=WAK2 PE=1 SV=1
36h	VIT_14s0066g02680	5.929	60.9266	Probable LRR receptor-like serine/threonine-protein kinase At4g08850 OS=Arabidopsis thaliana GN=At4g08850 PE=2 SV=3
36h	VIT_00s0748g00020	5.5422	46.5981	Putative cysteine-rich receptor-like protein kinase 33 OS=Arabidopsis thaliana GN=CRK33 PE=3 SV=1
36h	VIT_08s0007g06580	5.433	43.2012	Probable L-type lectin-domain containing receptor kinase S.5 OS=Arabidopsis thaliana GN=LECRKS5 PE=2 SV=1
36h	VIT_09s0002g02760	5.4207	42.8345	Putative leucine-rich repeat receptor-like protein kinase At2g19210 OS=Arabidopsis thaliana GN=At2g19210 PE=3 SV=1
36h	VIT_05s0020g03220	5.2436	37.8862	G-type lectin S-receptor-like serine/threonine-protein kinase RLK1 OS=Arabidopsis thaliana GN=RLK1 PE=2 SV=2
36h	VIT_13s0156g00590	5.0111	32.2472	G-type lectin S-receptor-like serine/threonine-protein kinase RLK1 OS=Arabidopsis thaliana GN=RLK1 PE=2 SV=2
36h	VIT_18s0041g01140	4.9022	29.9026	Probable L-type lectin-domain containing receptor kinase S.5 OS=Arabidopsis thaliana GN=LECRKS5 PE=2 SV=1
36h	VIT_19s0014g04150	4.7916	27.6959	Receptor-like serine/threonine-protein kinase SD1-8 OS=Arabidopsis thaliana GN=SD18 PE=1 SV=1
36h	VIT_13s0156g00580	4.735	26.6304	G-type lectin S-receptor-like serine/threonine-protein kinase RLK1 OS=Arabidopsis thaliana GN=RLK1 PE=2 SV=2
36h	VIT_00s0743g00030	4.697	25.9381	G-type lectin S-receptor-like serine/threonine-protein kinase At1g11330 OS=Arabidopsis thaliana GN=At1g11330 PE=2 SV=3
36h	VIT_11s0052g00350	4.6403	24.9385	Probable LRR receptor-like serine/threonine-protein kinase At3g47570 OS=Arabidopsis thaliana GN=At3g47570 PE=2 SV=1
36h	VIT_00s0262g00090	4.6254	24.6822	Cysteine-rich receptor-like protein kinase 29 OS=Arabidopsis thaliana GN=CRK29 PE=2 SV=1
36h	VIT_10s0042g00600	4.6139	24.4863	Probable LRR receptor-like serine/threonine-protein kinase At4g08850 OS=Arabidopsis thaliana GN=At4g08850 PE=2 SV=3
36h	VIT_11s0118g00050	4.5986	24.2279	Probably inactive leucine-rich repeat receptor-like protein kinase At3g28040 OS=Arabidopsis thaliana GN=At3g28040 PE=2 SV=1
36h	VIT_01s0146g00350	4.5938	24.1475	BRASSINOSTEROID INSENSITIVE 1-associated receptor kinase 1 OS=Arabidopsis thaliana GN=BAK1 PE=1 SV=2
36h	VIT_16s0148g00370	4.5875	24.0422	Glycerophosphodiester phosphodiesterase protein kinase domain-containing GDPDL2 OS=Arabidopsis thaliana GN=GDPDL2 PE=1 SV=1
36h	VIT_18s0166g00230	4.5575	23.5475	G-type lectin S-receptor-like serine/threonine-protein kinase RLK1 OS=Arabidopsis thaliana GN=RLK1 PE=2 SV=2
36h	VIT_10s0042g00770	4.5411	23.2813	Probable LRR receptor-like serine/threonine-protein kinase At4g08850 OS=Arabidopsis thaliana GN=At4g08850 PE=2 SV=3
36h	VIT_00s0409g00040	4.532	23.1349	G-type lectin S-receptor-like serine/threonine-protein kinase At4g03230 OS=Arabidopsis thaliana GN=At4g03230 PE=3 SV=3
36h	VIT_17s0000g02370	4.4683	22.1357	Probable LRR receptor-like serine/threonine-protein kinase At4g08850 OS=Arabidopsis thaliana GN=At4g08850 PE=2 SV=3
36h	VIT_16s0013g01500	4.4242	21.4693	Probable LRR receptor-like serine/threonine-protein kinase IRK OS=Arabidopsis thaliana GN=IRK PE=1 SV=1
36h	VIT_09s0002g00600	4.3719	20.7049	Probably inactive leucine-rich repeat receptor-like protein kinase At3g28040 OS=Arabidopsis thaliana GN=At3g28040 PE=2 SV=1
36h	VIT_00s2485g00010	4.3066	19.7886	Cysteine-rich receptor-like protein kinase 10 OS=Arabidopsis thaliana GN=CRK10 PE=1 SV=3
36h	VIT_11s0052g01460	4.1696	17.9959	Probable LRR receptor-like serine/threonine-protein kinase At3g47570 OS=Arabidopsis thaliana GN=At3g47570 PE=2 SV=1
36h	VIT_04s0044g00680	4.1092	17.2581	G-type lectin S-receptor-like serine/threonine-protein kinase RLK1 OS=Arabidopsis thaliana GN=RLK1 PE=2 SV=2
36h	VIT_05s0020g03270	4.1034	17.1888	G-type lectin S-receptor-like serine/threonine-protein kinase RLK1 OS=Arabidopsis thaliana GN=RLK1 PE=2 SV=2
36h	VIT_08s0007g06570	3.9162	15.0971	Probable L-type lectin-domain containing receptor kinase S.5 OS=Arabidopsis thaliana GN=LECRKS5 PE=2 SV=1
36h	VIT_00s0258g00140	3.888	14.8049	Probable receptor-like protein kinase At5g39020 OS=Arabidopsis thaliana GN=At5g39020 PE=2 SV=1
36h	VIT_16s0148g00290	3.8325	14.2461	Probable receptor-like protein kinase At1g67000 OS=Arabidopsis thaliana GN=At1g67000 PE=2 SV=2
36h	VIT_00s1458g00010	3.8303	14.2244	Cysteine-rich receptor-like protein kinase 6 OS=Arabidopsis thaliana GN=CRK6 PE=1 SV=1
36h	VIT_00s0265g00110	3.8189	14.1125	L-type lectin-domain containing receptor kinase VII.1 OS=Arabidopsis thaliana GN=LECRK71 PE=2 SV=1
36h	VIT_00s0262g00120	3.7727	13.6677	Cysteine-rich receptor-like protein kinase 29 OS=Arabidopsis thaliana GN=CRK29 PE=2 SV=1
36h	VIT_10s0042g00700	3.6808	12.8242	Probable LRR receptor-like serine/threonine-protein kinase At4g08850 OS=Arabidopsis thaliana GN=At4g08850 PE=2 SV=3
36h	VIT_05s0020g03300	3.4851	11.1975	G-type lectin S-receptor-like serine/threonine-protein kinase RLK1 OS=Arabidopsis thaliana GN=RLK1 PE=2 SV=2
36h	VIT_00s2659g00010	3.4531	10.9518	Cysteine-rich receptor-like protein kinase 10 OS=Arabidopsis thaliana GN=CRK10 PE=1 SV=3
36h	VIT_19s0014g04090	3.41	10.6295	Receptor-like serine/threonine-protein kinase SD1-8 OS=Arabidopsis thaliana GN=SD18 PE=1 SV=1
36h	VIT_16s0039g01870	3.3603	10.2695	G-type lectin S-receptor-like serine/threonine-protein kinase At1g34300 OS=Arabidopsis thaliana GN=At1g34300 PE=2 SV=1
36h	VIT_00s0347g00080	3.3464	10.1711	G-type lectin S-receptor-like serine/threonine-protein kinase At1g11330 OS=Arabidopsis thaliana GN=At1g11330 PE=2 SV=3
36h	VIT_18s0001g09820	3.3334	10.0798	Putative receptor protein kinase ZmPK1 OS=Zea mays GN=PK1 PE=2 SV=2
36h	VIT_04s0008g00920	3.231	9.38919	Receptor-like protein kinase HSL1 OS=Arabidopsis thaliana GN=HSL1 PE=2 SV=1
36h	VIT_04s0044g00720	3.1892	9.12105	G-type lectin S-receptor-like serine/threonine-protein kinase RLK1 OS=Arabidopsis thaliana GN=RLK1 PE=2 SV=2
36h	VIT_00s0398g00040	3.1708	9.00546	Cysteine-rich receptor-like protein kinase 15 OS=Arabidopsis thaliana GN=CRK15 PE=2 SV=2
36h	VIT_04s0044g00660	3.1666	8.97928	G-type lectin S-receptor-like serine/threonine-protein kinase RLK1 OS=Arabidopsis thaliana GN=RLK1 PE=2 SV=2
36h	VIT_19s0015g02410	3.1192	8.68906	Receptor-like serine/threonine-protein kinase SD1-8 OS=Arabidopsis thaliana GN=SD18 PE=1 SV=1
36h	VIT_18s0122g01260	3.0849	8.48491	Probable serine/threonine-protein kinase Cx32, chloroplastic OS=Arabidopsis thaliana GN=At4g35600 PE=1 SV=2
36h	VIT_04s0008g00300	3.0803	8.4579	Receptor-like protein kinase HSL1 OS=Arabidopsis thaliana GN=HSL1 PE=2 SV=1
36h	VIT_05s0020g03290	3.0109	8.06067	G-type lectin S-receptor-like serine/threonine-protein kinase RLK1 OS=Arabidopsis thaliana GN=RLK1 PE=2 SV=2
36h	VIT_03s0132g00340	2.9957	7.97619	Wall-associated receptor kinase-like 2 OS=Arabidopsis thaliana GN=WAKL2 PE=2 SV=1
36h	VIT_19s0014g04490	2.9879	7.93318	G-type lectin S-receptor-like serine/threonine-protein kinase SD1-1 OS=Arabidopsis thaliana GN=SD11 PE=1 SV=1
36h	VIT_18s0001g09790	2.9834	7.90848	Putative receptor protein kinase ZmPK1 OS=Zea mays GN=PK1 PE=2 SV=2
36h	VIT_03s0132g00350	2.978	7.87893	Wall-associated receptor kinase 2 OS=Arabidopsis thaliana GN=WAK2 PE=1 SV=1
36h	VIT_04s0008g00370	2.9583	7.77208	Receptor-like protein kinase HSL1 OS=Arabidopsis thaliana GN=HSL1 PE=2 SV=1
36h	VIT_04s0008g02070	2.9501	7.72803	Serine/threonine-protein kinase At5g01020 OS=Arabidopsis thaliana GN=At5g01020 PE=1 SV=1
36h	VIT_08s0007g01230	2.8742	7.33197	Putative receptor protein kinase ZmPK1 OS=Zea mays GN=PK1 PE=2 SV=2
36h	VIT_01s0011g03990	2.8618	7.26922	Probable receptor-like protein kinase At1g67000 OS=Arabidopsis thaliana GN=At1g67000 PE=2 SV=2
36h	VIT_10s0071g00440	2.8493	7.20651	G-type lectin S-receptor-like serine/threonine-protein kinase RKS1 OS=Arabidopsis thaliana GN=RKS1 PE=3 SV=3
36h	VIT_00s0424g00030	2.8379	7.14979	Probable receptor-like protein kinase At5g39020 OS=Arabidopsis thaliana GN=At5g39020 PE=2 SV=1
36h	VIT_04s0044g00640	2.8346	7.13345	G-type lectin S-receptor-like serine/threonine-protein kinase RLK1 OS=Arabidopsis thaliana GN=RLK1 PE=2 SV=2
36h	VIT_09s0002g03020	2.7918	6.92493	Probable LRR receptor-like serine/threonine-protein kinase At4g29180 OS=Arabidopsis thaliana GN=At4g29180 PE=2 SV=2
36h	VIT_11s0016g01060	2.7577	6.76317	Serine/threonine-protein kinase At5g01020 OS=Arabidopsis thaliana GN=At5g01020 PE=1 SV=1
36h	VIT_02s0087g00720	2.7308	6.63824	Receptor-like serine/threonine-protein kinase NCRK OS=Arabidopsis thaliana GN=NCRK PE=1 SV=1
36h	VIT_19s0014g04470	2.7126	6.55502	G-type lectin S-receptor-like serine/threonine-protein kinase At4g27290 OS=Arabidopsis thaliana GN=At4g27290 PE=3 SV=4
36h	VIT_14s0108g00340	2.6697	6.36297	Probable LRR receptor-like serine/threonine-protein kinase At4g08850 OS=Arabidopsis thaliana GN=At4g08850 PE=2 SV=3
36h	VIT_08s0007g01160	2.6481	6.26841	Putative receptor protein kinase ZmPK1 OS=Zea mays GN=PK1 PE=2 SV=2
36h	VIT_11s0037g00660	2.5683	5.9311	Probable leucine-rich repeat receptor-like protein kinase At1g35710 OS=Arabidopsis thaliana GN=At1g35710 PE=2 SV=1
36h	VIT_18s0001g09550	2.5486	5.85066	Putative receptor-like protein kinase At3g47110 OS=Arabidopsis thaliana GN=At3g47110 PE=3 SV=1
36h	VIT_14s0066g02660	2.4888	5.61311	Probable LRR receptor-like serine/threonine-protein kinase At4g08850 OS=Arabidopsis thaliana GN=At4g08850 PE=2 SV=3
36h	VIT_16s0050g01900	2.4882	5.61077	Probably inactive leucine-rich repeat receptor-like protein kinase IMK2 OS=Arabidopsis thaliana GN=IMK2 PE=1 SV=1
36h	VIT_02s0087g01010	2.4839	5.59408	Cysteine-rich receptor-like protein kinase 25 OS=Arabidopsis thaliana GN=CRK25 PE=3 SV=1
36h	VIT_13s0156g00550	2.4742	5.55659	G-type lectin S-receptor-like serine/threonine-protein kinase RLK1 OS=Arabidopsis thaliana GN=RLK1 PE=2 SV=2
36h	VIT_16s0050g01920	2.4719	5.54774	G-type lectin S-receptor-like serine/threonine-protein kinase At5g24080 OS=Arabidopsis thaliana GN=At5g24080 PE=2 SV=1
36h	VIT_05s0020g03210	2.3916	5.24739	G-type lectin S-receptor-like serine/threonine-protein kinase RLK1 OS=Arabidopsis thaliana GN=RLK1 PE=2 SV=2
36h	VIT_10s0003g02930	2.3721	5.17694	LRR receptor-like serine/threonine-protein kinase FLS2 OS=Arabidopsis thaliana GN=FLS2 PE=1 SV=1
36h	VIT_12s0028g01630	2.371	5.173	G-type lectin S-receptor-like serine/threonine-protein kinase SD2-5 OS=Arabidopsis thaliana GN=SD25 PE=1 SV=1
36h	VIT_14s0066g02670	2.367	5.15867	Probable LRR receptor-like serine/threonine-protein kinase At4g08850 OS=Arabidopsis thaliana GN=At4g08850 PE=2 SV=3
36h	VIT_04s0008g00440	2.331	5.03154	Receptor-like protein kinase HSL1 OS=Arabidopsis thaliana GN=HSL1 PE=2 SV=1
36h	VIT_17s0000g09710	2.3034	4.9362	Leucine-rich repeat receptor-like serine/threonine/tyrosine-protein kinase SOBIR1 OS=Arabidopsis thaliana GN=SOBIR1 PE=1 SV=1
36h	VIT_00s0262g00130	2.2605	4.79158	Cysteine-rich receptor-like protein kinase 26 OS=Arabidopsis thaliana GN=CRK26 PE=2 SV=1
36h	VIT_08s0007g02110	2.2574	4.78129	Probable LRR receptor-like serine/threonine-protein kinase At3g47570 OS=Arabidopsis thaliana GN=At3g47570 PE=2 SV=1
36h	VIT_01s0011g03960	2.2261	4.67867	Probable serine/threonine-protein kinase At1g18390 OS=Arabidopsis thaliana GN=At1g18390 PE=2 SV=2
36h	VIT_12s0028g03520	2.1992	4.59225	G-type lectin S-receptor-like serine/threonine-protein kinase At2g19130 OS=Arabidopsis thaliana GN=At2g19130 PE=2 SV=1
36h	VIT_17s0000g03330	2.1573	4.46079	Probable receptor-like protein kinase At1g67000 OS=Arabidopsis thaliana GN=At1g67000 PE=2 SV=2
36h	VIT_04s0008g02510	2.1424	4.41496	G-type lectin S-receptor-like serine/threonine-protein kinase At1g34300 OS=Arabidopsis thaliana GN=At1g34300 PE=2 SV=1
36h	VIT_08s0007g01190	2.1137	4.328	Putative receptor protein kinase ZmPK1 OS=Zea mays GN=PK1 PE=2 SV=2
36h	VIT_04s0044g00750	2.0835	4.23834	G-type lectin S-receptor-like serine/threonine-protein kinase RLK1 OS=Arabidopsis thaliana GN=RLK1 PE=2 SV=2
36h	VIT_01s0026g01870	2.0812	4.23159	Protein kinase 2B, chloroplastic OS=Arabidopsis thaliana GN=APK2B PE=2 SV=1
36h	VIT_13s0019g02300	2.0287	4.08037	Wall-associated receptor kinase-like 20 OS=Arabidopsis thaliana GN=WAKL20 PE=2 SV=1
36h	VIT_17s0000g03350	2.0004	4.00111	Probable serine/threonine-protein kinase At1g18390 OS=Arabidopsis thaliana GN=At1g18390 PE=2 SV=2
36h	VIT_05s0020g03870	1.9759	3.93374	Serine/threonine-protein kinase HT1 OS=Arabidopsis thaliana GN=HT1 PE=1 SV=1
36h	VIT_19s0027g00020	1.9294	3.80897	Serine/threonine-protein kinase WAG1 OS=Arabidopsis thaliana GN=WAG1 PE=2 SV=1
36h	VIT_11s0016g02970	1.9138	3.768	Mitogen-activated protein kinase kinase 6 OS=Arabidopsis thaliana GN=MKK6 PE=1 SV=1
36h	VIT_16s0050g01550	1.8497	3.60425	Leucine-rich repeat receptor-like protein kinase PXL1 OS=Arabidopsis thaliana GN=PXL1 PE=2 SV=1
36h	VIT_08s0007g00850	1.8414	3.58358	Probable LRR receptor-like serine/threonine-protein kinase At3g47570 OS=Arabidopsis thaliana GN=At3g47570 PE=2 SV=1
36h	VIT_00s0179g00350	1.8412	3.58308	Pyruvate kinase isozyme A, chloroplastic OS=Ricinus communis PE=1 SV=1
36h	VIT_12s0028g01650	1.8311	3.55808	G-type lectin S-receptor-like serine/threonine-protein kinase SD2-5 OS=Arabidopsis thaliana GN=SD25 PE=1 SV=1
36h	VIT_06s0004g01400	1.8225	3.53694	G-type lectin S-receptor-like serine/threonine-protein kinase RLK1 OS=Arabidopsis thaliana GN=RLK1 PE=2 SV=2
36h	VIT_04s0008g05550	1.7479	3.35869	Probable LRR receptor-like serine/threonine-protein kinase At1g56130 OS=Arabidopsis thaliana GN=At1g56130 PE=2 SV=2
36h	VIT_16s0039g01330	1.725	3.3058	Glycerophosphodiester phosphodiesterase protein kinase domain-containing GDPDL2 OS=Arabidopsis thaliana GN=GDPDL2 PE=1 SV=1
36h	VIT_14s0006g02630	1.7174	3.28843	Probable receptor-like protein kinase At1g67000 OS=Arabidopsis thaliana GN=At1g67000 PE=2 SV=2
36h	VIT_00s0262g00010	1.7089	3.26911	Cysteine-rich receptor-like protein kinase 29 OS=Arabidopsis thaliana GN=CRK29 PE=2 SV=1
36h	VIT_07s0031g01920	1.6938	3.23508	Probable serine/threonine-protein kinase At1g54610 OS=Arabidopsis thaliana GN=At1g54610 PE=1 SV=1
36h	VIT_18s0072g00990	1.6924	3.23194	Leucine-rich repeat receptor-like tyrosine-protein kinase PXC3 OS=Arabidopsis thaliana GN=PXC3 PE=2 SV=1
36h	VIT_17s0000g06710	1.6617	3.16389	Probable LRR receptor-like serine/threonine-protein kinase At1g74360 OS=Arabidopsis thaliana GN=At1g74360 PE=2 SV=1
36h	VIT_12s0055g01280	1.6273	3.08934	BRASSINOSTEROID INSENSITIVE 1-associated receptor kinase 1 OS=Arabidopsis thaliana GN=BAK1 PE=1 SV=2
36h	VIT_08s0058g00040	1.6201	3.07396	LRR receptor-like serine/threonine-protein kinase GSO1 OS=Arabidopsis thaliana GN=GSO1 PE=2 SV=1
36h	VIT_18s0001g09730	1.6015	3.03459	Putative receptor protein kinase ZmPK1 OS=Zea mays GN=PK1 PE=2 SV=2
36h	VIT_09s0018g00780	1.5914	3.01342	LRR receptor-like serine/threonine-protein kinase GSO1 OS=Arabidopsis thaliana GN=GSO1 PE=2 SV=1
36h	VIT_19s0014g02620	1.5765	2.98245	G-type lectin S-receptor-like serine/threonine-protein kinase At2g19130 OS=Arabidopsis thaliana GN=At2g19130 PE=2 SV=1
36h	VIT_12s0055g00580	1.5473	2.9227	Probable LRR receptor-like serine/threonine-protein kinase At1g56130 OS=Arabidopsis thaliana GN=At1g56130 PE=2 SV=2
36h	VIT_17s0000g03340	1.5471	2.92229	Probable serine/threonine-protein kinase At1g18390 OS=Arabidopsis thaliana GN=At1g18390 PE=2 SV=2
36h	VIT_04s0044g00730	1.5155	2.85898	G-type lectin S-receptor-like serine/threonine-protein kinase RLK1 OS=Arabidopsis thaliana GN=RLK1 PE=2 SV=2
36h	VIT_03s0097g00070	1.5074	2.84297	L-type lectin-domain containing receptor kinase IX.1 OS=Arabidopsis thaliana GN=LECRK91 PE=2 SV=1
36h	VIT_19s0014g00810	1.4797	2.78891	Probable LRR receptor-like serine/threonine-protein kinase At1g53440 OS=Arabidopsis thaliana GN=At1g53440 PE=2 SV=2
36h	VIT_04s0023g01080	1.4717	2.77349	LysM domain receptor-like kinase 4 OS=Arabidopsis thaliana GN=LYK4 PE=1 SV=1
36h	VIT_00s0353g00060	1.4187	2.67345	Receptor-like serine/threonine-protein kinase SD1-8 OS=Arabidopsis thaliana GN=SD18 PE=1 SV=1
36h	VIT_01s0011g06080	1.4144	2.66549	G-type lectin S-receptor-like serine/threonine-protein kinase At1g34300 OS=Arabidopsis thaliana GN=At1g34300 PE=2 SV=1
36h	VIT_18s0072g00980	1.4107	2.65866	LRR receptor-like serine/threonine-protein kinase FLS2 OS=Arabidopsis thaliana GN=FLS2 PE=1 SV=1
36h	VIT_11s0016g02850	1.389	2.61897	ATP-dependent 6-phosphofructokinase 3 OS=Arabidopsis thaliana GN=PFK3 PE=1 SV=1
36h	VIT_04s0008g02520	1.3846	2.611	G-type lectin S-receptor-like serine/threonine-protein kinase At1g34300 OS=Arabidopsis thaliana GN=At1g34300 PE=2 SV=1
36h	VIT_14s0068g00070	1.3766	2.59656	Receptor-like protein kinase FERONIA OS=Arabidopsis thaliana GN=FER PE=1 SV=1
36h	VIT_18s0001g01310	1.3684	2.58184	Wall-associated receptor kinase 3 OS=Arabidopsis thaliana GN=WAK3 PE=2 SV=2
36h	VIT_19s0014g00470	1.3339	2.52083	Probable leucine-rich repeat receptor-like serine/threonine-protein kinase At3g14840 OS=Arabidopsis thaliana GN=LRR-RLK PE=2 SV=1
36h	VIT_03s0091g00560	1.3278	2.5102	Somatic embryogenesis receptor kinase 1 OS=Arabidopsis thaliana GN=SERK1 PE=1 SV=2
36h	VIT_08s0058g00290	1.309	2.4777	Lectin-domain containing receptor kinase VI.3 OS=Arabidopsis thaliana GN=LECRK63 PE=2 SV=1
36h	VIT_05s0020g04570	1.3046	2.47015	CBL-interacting serine/threonine-protein kinase 7 OS=Arabidopsis thaliana GN=CIPK7 PE=1 SV=1
36h	VIT_16s0050g00170	1.2908	2.44664	LRR receptor-like serine/threonine-protein kinase FLS2 OS=Arabidopsis thaliana GN=FLS2 PE=1 SV=1
36h	VIT_01s0011g03890	1.2792	2.42704	Probable receptor-like protein kinase At1g67000 OS=Arabidopsis thaliana GN=At1g67000 PE=2 SV=2
36h	VIT_03s0097g00110	1.2753	2.42049	L-type lectin-domain containing receptor kinase IX.1 OS=Arabidopsis thaliana GN=LECRK91 PE=2 SV=1
36h	VIT_16s0022g00310	1.2694	2.41061	LRR receptor-like serine/threonine-protein kinase GSO1 OS=Arabidopsis thaliana GN=GSO1 PE=2 SV=1
36h	VIT_17s0000g04400	1.2104	2.31402	Wall-associated receptor kinase-like 9 OS=Arabidopsis thaliana GN=WAKL9 PE=2 SV=1
36h	VIT_16s0148g00070	1.1829	2.27033	Probable receptor-like protein kinase At5g39020 OS=Arabidopsis thaliana GN=At5g39020 PE=2 SV=1
36h	VIT_18s0122g01270	1.1828	2.27017	Probable serine/threonine-protein kinase Cx32, chloroplastic OS=Arabidopsis thaliana GN=At4g35600 PE=1 SV=2
36h	VIT_08s0040g01570	1.1827	2.27001	Probable receptor-like protein kinase At5g15080 OS=Arabidopsis thaliana GN=At5g15080 PE=2 SV=1
36h	VIT_10s0092g00570	1.133	2.19314	Probable LRR receptor-like serine/threonine-protein kinase At1g56140 OS=Arabidopsis thaliana GN=At1g56140 PE=2 SV=2
36h	VIT_15s0046g00440	1.0979	2.14043	Phosphatidylinositol 4-kinase gamma 4 OS=Arabidopsis thaliana GN=PI4KG4 PE=1 SV=1
36h	VIT_17s0000g03510	1.0847	2.12093	Cysteine-rich receptor-like protein kinase 8 OS=Arabidopsis thaliana GN=CRK8 PE=3 SV=2
36h	VIT_16s0050g01950	1.0569	2.08046	Leucine-rich repeat receptor-like protein kinase PXL1 OS=Arabidopsis thaliana GN=PXL1 PE=2 SV=1
36h	VIT_12s0028g01640	1.0477	2.06723	G-type lectin S-receptor-like serine/threonine-protein kinase SD2-5 OS=Arabidopsis thaliana GN=SD25 PE=1 SV=1
36h	VIT_07s0104g00850	1.0387	2.05438	Receptor-like cytosolic serine/threonine-protein kinase RBK2 OS=Arabidopsis thaliana GN=RBK2 PE=1 SV=1
36h	VIT_01s0011g04270	0.99359	1.99113	Probable receptor-like protein kinase At5g39020 OS=Arabidopsis thaliana GN=At5g39020 PE=2 SV=1
36h	VIT_09s0070g00160	0.99119	1.98782	CBL-interacting serine/threonine-protein kinase 6 OS=Arabidopsis thaliana GN=CIPK6 PE=1 SV=1
36h	VIT_03s0038g03960	0.99096	1.98751	Calcium-dependent protein kinase 4 OS=Solanum tuberosum GN=CPK4 PE=2 SV=1
36h	VIT_13s0047g00260	0.98715	1.98227	Calcium and calcium/calmodulin-dependent serine/threonine-protein kinase DMI-3 OS=Medicago truncatula GN=DMI3 PE=2 SV=1
36h	VIT_13s0019g02040	0.98693	1.98196	L-type lectin-domain containing receptor kinase S.4 OS=Arabidopsis thaliana GN=LECRKS4 PE=2 SV=1
36h	VIT_06s0004g03620	0.97284	1.9627	Mitogen-activated protein kinase homolog NTF6 OS=Nicotiana tabacum GN=NTF6 PE=2 SV=1
36h	VIT_14s0068g00130	0.96575	1.95308	Receptor-like protein kinase FERONIA OS=Arabidopsis thaliana GN=FER PE=1 SV=1
36h	VIT_07s0129g00890	0.94962	1.93136	Probable receptor-like protein kinase At5g24010 OS=Arabidopsis thaliana GN=At5g24010 PE=1 SV=1
36h	VIT_06s0004g00310	0.92727	1.90167	LRR receptor-like serine/threonine-protein kinase GSO1 OS=Arabidopsis thaliana GN=GSO1 PE=2 SV=1
36h	VIT_18s0001g11240	0.92581	1.89975	Mitogen-activated protein kinase kinase kinase YODA OS=Arabidopsis thaliana GN=YDA PE=1 SV=1
36h	VIT_04s0008g00420	0.92288	1.8959	Receptor-like protein kinase HSL1 OS=Arabidopsis thaliana GN=HSL1 PE=2 SV=1
36h	VIT_08s0007g07370	0.9156	1.88635	Adenylyl-sulfate kinase 3 OS=Arabidopsis thaliana GN=APK3 PE=1 SV=1
36h	VIT_18s0001g06310	0.91322	1.88324	Serine/threonine-protein kinase SAPK2 OS=Oryza sativa subsp. indica GN=SAPK2 PE=2 SV=2
36h	VIT_07s0129g00920	0.88773	1.85026	Probable receptor-like protein kinase At5g24010 OS=Arabidopsis thaliana GN=At5g24010 PE=1 SV=1
36h	VIT_05s0020g03030	0.84971	1.80214	Putative leucine-rich repeat receptor-like serine/threonine-protein kinase At2g14440 OS=Arabidopsis thaliana GN=At2g14440 PE=3 SV=1
36h	VIT_10s0003g02910	0.84262	1.7933	LRR receptor-like serine/threonine-protein kinase FLS2 OS=Arabidopsis thaliana GN=FLS2 PE=1 SV=1
36h	VIT_01s0127g00160	0.81591	1.76041	Cysteine-rich receptor-like protein kinase 2 OS=Arabidopsis thaliana GN=CRK2 PE=2 SV=1
36h	VIT_08s0056g00100	0.79466	1.73467	Probable leucine-rich repeat receptor-like protein kinase At5g49770 OS=Arabidopsis thaliana GN=At5g49770 PE=2 SV=1
36h	VIT_11s0016g01770	0.79117	1.73048	Mitogen-activated protein kinase kinase 2 OS=Arabidopsis thaliana GN=MKK2 PE=1 SV=2
36h	VIT_03s0038g03800	0.77126	1.70676	Probable serine/threonine-protein kinase Cx32, chloroplastic OS=Arabidopsis thaliana GN=At4g35600 PE=1 SV=2
36h	VIT_15s0048g02390	0.75855	1.69179	Probably inactive receptor-like protein kinase At2g46850 OS=Arabidopsis thaliana GN=At2g46850 PE=3 SV=1
36h	VIT_14s0068g00110	0.75621	1.68905	Receptor-like protein kinase FERONIA OS=Arabidopsis thaliana GN=FER PE=1 SV=1
36h	VIT_09s0018g01820	0.72327	1.65092	Mitogen-activated protein kinase kinase 5 OS=Arabidopsis thaliana GN=MKK5 PE=1 SV=2
36h	VIT_02s0087g01020	0.72121	1.64856	Cysteine-rich receptor-like protein kinase 25 OS=Arabidopsis thaliana GN=CRK25 PE=3 SV=1
36h	VIT_11s0065g00140	0.69091	1.6143	Serine/threonine-protein kinase HT1 OS=Arabidopsis thaliana GN=HT1 PE=1 SV=1
36h	VIT_10s0116g01800	0.67327	1.59468	Calcium-dependent protein kinase 21 OS=Arabidopsis thaliana GN=CPK21 PE=1 SV=1
36h	VIT_06s0004g02640	-0.69847	0.616225	Receptor-like serine/threonine-protein kinase NCRK OS=Arabidopsis thaliana GN=NCRK PE=1 SV=1
36h	VIT_10s0003g04990	-0.73629	0.600281	Probable receptor-like protein kinase At1g30570 OS=Arabidopsis thaliana GN=At1g30570 PE=3 SV=1
36h	VIT_06s0004g06430	-0.84283	0.557549	Probable LRR receptor-like serine/threonine-protein kinase At1g53420 OS=Arabidopsis thaliana GN=At1g53420 PE=2 SV=2
36h	VIT_16s0022g02030	-0.94	0.521233	LRR receptor-like serine/threonine-protein kinase ERL1 OS=Arabidopsis thaliana GN=ERL1 PE=1 SV=1
36h	VIT_10s0003g01980	-1.0511	0.4826	Probable LRR receptor-like serine/threonine-protein kinase At1g07650 OS=Arabidopsis thaliana GN=At1g07650 PE=1 SV=1
36h	VIT_10s0003g01410	-1.1992	0.435517	CBL-interacting protein kinase 5 OS=Oryza sativa subsp. japonica GN=CIPK5 PE=2 SV=1
36h	VIT_04s0008g01970	-1.4839	0.357521	LRR receptor-like serine/threonine-protein kinase ERECTA OS=Arabidopsis thaliana GN=ERECTA PE=1 SV=1
