# Supplementary material for: Transcriptional profiling reveals multiple defense responses in downy mildew-resistant transgenic grapevine expressing a TIR-NBS-LRR gene located at the MrRUN1/MrRPV1 locus
Source: Hortic Res. 2021 Jul 1;8:161. doi: 10.1038/s41438-021-00597-w (PMC8245497; doi:10.1038/s41438-021-00597-w)
Supplement: Supplementary file 10 — Dataset 7 [file 41438_2021_597_MOESM10_ESM.xlsx]

## Sheet: Sheet1
Time Points	Gene_ID	log2FoldChange in TS_DM vs.TS_Mock	Fold Change	Function Description
18h	VIT_12s0059g01380	1.5279	2.88366	1-aminocyclopropane-1-carboxylate oxidase 3 OS=Petunia hybrida GN=ACO3 PE=3 SV=1
18h	VIT_05s0049g00430	1.5949	3.02074	1-aminocyclopropane-1-carboxylate oxidase homolog 1 OS=Arabidopsis thaliana GN=At1g06620 PE=2 SV=1
18h	VIT_05s0077g01730	1.239	2.36035	Senescence-associated carboxylesterase 101 OS=Arabidopsis thaliana GN=SAG101 PE=1 SV=1
18h	VIT_14s0081g00030	1.2763	2.42217	Pathogenesis-related protein PR-4B OS=Nicotiana tabacum PE=2 SV=1
18h	VIT_14s0081g00020	1.3781	2.59926	Pathogenesis-related protein PR-4B OS=Nicotiana tabacum PE=2 SV=1
18h	VIT_03s0088g00750	2.5061	5.68082	Basic form of pathogenesis-related protein 1 OS=Nicotiana tabacum PE=3 SV=1
18h	VIT_03s0088g00780	4.5919	24.1157	Basic form of pathogenesis-related protein 1 OS=Nicotiana tabacum PE=3 SV=1
24h	VIT_17s0000g07420	1.0509	2.07182	Protein EDS1 OS=Arabidopsis thaliana GN=EDS1 PE=1 SV=1
24h	VIT_14s0066g01810	1.5258	2.87946	Senescence-associated carboxylesterase 101 OS=Arabidopsis thaliana GN=SAG101 PE=1 SV=1
36h	VIT_15s0046g02220	Inf	Inf	1-aminocyclopropane-1-carboxylate synthase OS=Glycine max GN=ACS1 PE=2 SV=1
36h	VIT_05s0049g00430	2.8273	7.09745	1-aminocyclopropane-1-carboxylate oxidase homolog 1 OS=Arabidopsis thaliana GN=At1g06620 PE=2 SV=1
36h	VIT_12s0059g01380	1.9298	3.81002	1-aminocyclopropane-1-carboxylate oxidase 3 OS=Petunia hybrida GN=ACO3 PE=3 SV=1
36h	VIT_05s0049g00410	1.4264	2.68775	1-aminocyclopropane-1-carboxylate oxidase homolog 1 OS=Arabidopsis thaliana GN=At1g06620 PE=2 SV=1
36h	VIT_18s0001g11630	2.1648	4.48404	Allene oxide synthase, chloroplastic OS=Linum usitatissimum GN=CYP74A PE=1 SV=1
36h	VIT_14s0128g00780	3.2656	9.61709	Probable linoleate 9S-lipoxygenase 5 OS=Solanum tuberosum GN=LOX1.5 PE=2 SV=1
36h	VIT_14s0128g00790	1.6428	3.12271	Probable linoleate 9S-lipoxygenase 5 OS=Solanum tuberosum GN=LOX1.5 PE=2 SV=1
36h	VIT_06s0004g01470	1.5889	3.0082	Linoleate 13S-lipoxygenase 2-1, chloroplastic OS=Solanum tuberosum GN=LOX2.1 PE=1 SV=1
36h	VIT_14s0066g01830	2.7463	6.70994	Senescence-associated carboxylesterase 101 OS=Arabidopsis thaliana GN=SAG101 PE=1 SV=1
36h	VIT_14s0066g01820	2.5387	5.81065	Senescence-associated carboxylesterase 101 OS=Arabidopsis thaliana GN=SAG101 PE=1 SV=1
36h	VIT_14s0066g01810	2.3118	4.96502	Senescence-associated carboxylesterase 101 OS=Arabidopsis thaliana GN=SAG101 PE=1 SV=1
36h	VIT_05s0077g01730	2.2264	4.67965	Senescence-associated carboxylesterase 101 OS=Arabidopsis thaliana GN=SAG101 PE=1 SV=1
36h	VIT_05s0077g01750	2.1154	4.3331	Senescence-associated carboxylesterase 101 OS=Arabidopsis thaliana GN=SAG101 PE=1 SV=1
36h	VIT_05s0077g01720	1.7702	3.41101	Senescence-associated carboxylesterase 101 OS=Arabidopsis thaliana GN=SAG101 PE=1 SV=1
36h	VIT_17s0000g07560	1.6008	3.03311	Protein EDS1L OS=Arabidopsis thaliana GN=EDS1 PE=1 SV=1
36h	VIT_17s0000g07370	1.5388	2.90553	Protein EDS1 OS=Arabidopsis thaliana GN=EDS1 PE=1 SV=1
36h	VIT_17s0000g07400	1.4564	2.74423	Protein EDS1L OS=Arabidopsis thaliana GN=EDS1 PE=1 SV=1
36h	VIT_17s0000g07420	1.3517	2.55213	Protein EDS1 OS=Arabidopsis thaliana GN=EDS1 PE=1 SV=1
36h	VIT_07s0031g02390	0.74794	1.67939	Lipase-like PAD4 OS=Arabidopsis thaliana GN=PAD4 PE=1 SV=1
36h	VIT_03s0088g00700	Inf	Inf	Basic form of pathogenesis-related protein 1 OS=Nicotiana tabacum PE=3 SV=1
36h	VIT_03s0088g00890	8.901	478.044	Basic form of pathogenesis-related protein 1 OS=Nicotiana tabacum PE=3 SV=1
36h	VIT_14s0081g00020	4.3702	20.6805	Pathogenesis-related protein PR-4B OS=Nicotiana tabacum PE=2 SV=1
36h	VIT_14s0081g00030	4.1982	18.3563	Pathogenesis-related protein PR-4B OS=Nicotiana tabacum PE=2 SV=1
36h	VIT_03s0088g00810	3.045	8.25347	Basic form of pathogenesis-related protein 1 OS=Nicotiana tabacum PE=3 SV=1
36h	VIT_03s0088g00750	2.0466	4.13131	Basic form of pathogenesis-related protein 1 OS=Nicotiana tabacum PE=3 SV=1
36h	VIT_03s0038g01090	-1.4054	0.377513	Auxin-responsive protein SAUR22 OS=Arabidopsis thaliana GN=SAUR22 PE=2 SV=1
