# Supplementary material for: Transcriptional profiling reveals multiple defense responses in downy mildew-resistant transgenic grapevine expressing a TIR-NBS-LRR gene located at the MrRUN1/MrRPV1 locus
Source: Hortic Res. 2021 Jul 1;8:161. doi: 10.1038/s41438-021-00597-w (PMC8245497; doi:10.1038/s41438-021-00597-w)
Supplement: Supplementary file 11 — Dataset 8 [file 41438_2021_597_MOESM11_ESM.xlsx]

## Sheet: Sheet1
Time Points	Gene_ID	log2FoldChange in TS_DM vs.TS_Mock	Fold Change	Function Description
18h	VIT_16s0100g00950	1.5856	3.00133	Stilbene synthase 2 OS=Vitis vinifera GN=GSVIVT00004047001 PE=2 SV=2
18h	VIT_16s0100g00900	2.1047	4.30108	Stilbene synthase 4 OS=Vitis vinifera GN=GSVIVT00005194001 PE=3 SV=1
18h	VIT_16s0100g00860	2.3953	5.26086	Stilbene synthase 4 OS=Vitis vinifera GN=GSVIVT00005194001 PE=3 SV=1
18h	VIT_16s0100g01000	2.6633	6.3348	Stilbene synthase 4 OS=Vitis vinifera GN=GSVIVT00005194001 PE=3 SV=1
18h	VIT_16s0100g00810	2.7042	6.51696	Stilbene synthase 4 OS=Vitis vinifera GN=GSVIVT00005194001 PE=3 SV=1
18h	VIT_16s0100g00940	2.7136	6.55956	Stilbene synthase 4 OS=Vitis vinifera GN=GSVIVT00005194001 PE=3 SV=1
18h	VIT_10s0042g00920	2.7265	6.61848	Stilbene synthase 2 OS=Vitis vinifera GN=GSVIVT00004047001 PE=2 SV=2
18h	VIT_16s0100g00920	2.7722	6.83149	Stilbene synthase 4 OS=Vitis vinifera GN=GSVIVT00005194001 PE=3 SV=1
18h	VIT_16s0100g00960	2.8815	7.36916	Stilbene synthase 4 OS=Vitis vinifera GN=GSVIVT00005194001 PE=3 SV=1
18h	VIT_16s0100g00800	2.9949	7.97177	Stilbene synthase 4 OS=Vitis vinifera GN=GSVIVT00005194001 PE=3 SV=1
18h	VIT_16s0100g01020	3.0474	8.26721	Stilbene synthase 4 OS=Vitis vinifera GN=GSVIVT00005194001 PE=3 SV=1
18h	VIT_10s0042g00870	3.0521	8.29418	Stilbene synthase 5 OS=Vitis vinifera GN=GSVIVT00007357001 PE=3 SV=1
18h	VIT_10s0042g00890	3.0683	8.38784	Stilbene synthase 2 OS=Vitis vinifera GN=GSVIVT00004047001 PE=2 SV=2
18h	VIT_16s0100g00840	3.1088	8.62665	Stilbene synthase 4 OS=Vitis vinifera GN=GSVIVT00005194001 PE=3 SV=1
18h	VIT_16s0100g00930	3.448	10.9132	Stilbene synthase 4 OS=Vitis vinifera GN=GSVIVT00005194001 PE=3 SV=1
18h	VIT_10s0042g00930	3.5375	11.6116	Stilbene synthase 2 OS=Vitis vinifera GN=GSVIVT00004047001 PE=2 SV=2
18h	VIT_10s0042g00840	4.6408	24.9471	Stilbene synthase 3 OS=Vitis vinifera GN=VIT_16s0100g01030 PE=2 SV=2
18h	VIT_16s0039g01110	1.5181	2.86414	Phenylalanine ammonia-lyase OS=Populus trichocarpa GN=PAL PE=2 SV=1
18h	VIT_16s0039g01170	1.908	3.75288	Phenylalanine ammonia-lyase OS=Populus trichocarpa GN=PAL PE=2 SV=1
18h	VIT_11s0016g01520	2.0993	4.28501	Phenylalanine ammonia-lyase OS=Pinus taeda GN=PAL PE=3 SV=1
18h	VIT_11s0016g01640	3.3797	10.4086	Phenylalanine ammonia-lyase OS=Camellia sinensis GN=PAL PE=2 SV=1
24h	VIT_10s0042g00840	Inf	Inf	Stilbene synthase 3 OS=Vitis vinifera GN=VIT_16s0100g01030 PE=2 SV=2
24h	VIT_16s0100g00920	3.9287	15.2285	Stilbene synthase 4 OS=Vitis vinifera GN=GSVIVT00005194001 PE=3 SV=1
24h	VIT_16s0100g01020	3.754	13.4917	Stilbene synthase 4 OS=Vitis vinifera GN=GSVIVT00005194001 PE=3 SV=1
24h	VIT_10s0042g00920	3.7015	13.0096	Stilbene synthase 2 OS=Vitis vinifera GN=GSVIVT00004047001 PE=2 SV=2
24h	VIT_16s0100g00940	3.5322	11.5691	Stilbene synthase 4 OS=Vitis vinifera GN=GSVIVT00005194001 PE=3 SV=1
24h	VIT_10s0042g00870	3.3767	10.3869	Stilbene synthase 5 OS=Vitis vinifera GN=GSVIVT00007357001 PE=3 SV=1
24h	VIT_16s0100g00860	2.9948	7.97122	Stilbene synthase 4 OS=Vitis vinifera GN=GSVIVT00005194001 PE=3 SV=1
24h	VIT_16s0100g00850	2.9274	7.60738	Stilbene synthase 4 OS=Vitis vinifera GN=GSVIVT00005194001 PE=3 SV=1
24h	VIT_10s0042g00930	2.9202	7.56951	Stilbene synthase 2 OS=Vitis vinifera GN=GSVIVT00004047001 PE=2 SV=2
24h	VIT_16s0100g00810	2.9086	7.50889	Stilbene synthase 4 OS=Vitis vinifera GN=GSVIVT00005194001 PE=3 SV=1
24h	VIT_16s0100g00900	2.9043	7.48654	Stilbene synthase 4 OS=Vitis vinifera GN=GSVIVT00005194001 PE=3 SV=1
24h	VIT_16s0100g00840	2.7449	6.70343	Stilbene synthase 4 OS=Vitis vinifera GN=GSVIVT00005194001 PE=3 SV=1
24h	VIT_16s0039g01100	4.0286	16.3203	Phenylalanine ammonia-lyase OS=Populus trichocarpa GN=PAL PE=2 SV=1
24h	VIT_16s0039g01120	3.0266	8.14887	Phenylalanine ammonia-lyase OS=Populus trichocarpa GN=PAL PE=2 SV=1
24h	VIT_11s0016g01640	2.6855	6.43304	Phenylalanine ammonia-lyase OS=Camellia sinensis GN=PAL PE=2 SV=1
24h	VIT_16s0039g01170	2.5254	5.75733	Phenylalanine ammonia-lyase OS=Populus trichocarpa GN=PAL PE=2 SV=1
24h	VIT_11s0016g01520	1.7834	3.44236	Phenylalanine ammonia-lyase OS=Pinus taeda GN=PAL PE=3 SV=1
24h	VIT_16s0039g01110	1.7507	3.36522	Phenylalanine ammonia-lyase OS=Populus trichocarpa GN=PAL PE=2 SV=1
36h	VIT_16s0100g00850	5.3744	41.4816	Stilbene synthase 4 OS=Vitis vinifera GN=GSVIVT00005194001 PE=3 SV=1
36h	VIT_10s0042g00930	5.1792	36.2322	Stilbene synthase 2 OS=Vitis vinifera GN=GSVIVT00004047001 PE=2 SV=2
36h	VIT_10s0042g00890	4.8291	28.4252	Stilbene synthase 2 OS=Vitis vinifera GN=GSVIVT00004047001 PE=2 SV=2
36h	VIT_11s0016g01640	3.2647	9.61109	Phenylalanine ammonia-lyase OS=Camellia sinensis GN=PAL PE=2 SV=1
36h	VIT_11s0016g01660	3.1057	8.60813	Phenylalanine ammonia-lyase OS=Pinus taeda GN=PAL PE=3 SV=1
36h	VIT_11s0016g01520	2.6359	6.21563	Phenylalanine ammonia-lyase OS=Pinus taeda GN=PAL PE=3 SV=1
36h	VIT_12s0028g01880	6.5441	93.3191	Trans-resveratrol di-O-methyltransferase OS=Vitis vinifera GN=ROMT PE=1 SV=2
36h	VIT_12s0028g01940	4.9095	30.0543	Trans-resveratrol di-O-methyltransferase OS=Vitis vinifera GN=ROMT PE=1 SV=2

## Sheet: Sheet3
VIT_10s0042g00840
VIT_10s0042g00840
VIT_10s0042g00870
VIT_10s0042g00870
VIT_10s0042g00890
VIT_10s0042g00890
VIT_10s0042g00920
VIT_10s0042g00920
VIT_10s0042g00930
VIT_10s0042g00930
VIT_10s0042g00930
VIT_16s0100g00800
VIT_16s0100g00810
VIT_16s0100g00810
VIT_16s0100g00840
VIT_16s0100g00840
VIT_16s0100g00850
VIT_16s0100g00850
VIT_16s0100g00860
VIT_16s0100g00860
VIT_16s0100g00900
VIT_16s0100g00900
VIT_16s0100g00920
VIT_16s0100g00920
VIT_16s0100g00930
VIT_16s0100g00940
VIT_16s0100g00940
VIT_16s0100g00950
VIT_16s0100g00960
VIT_16s0100g01000
VIT_16s0100g01020
VIT_16s0100g01020
