# Supplementary material for: Transcriptional profiling reveals multiple defense responses in downy mildew-resistant transgenic grapevine expressing a TIR-NBS-LRR gene located at the MrRUN1/MrRPV1 locus
Source: Hortic Res. 2021 Jul 1;8:161. doi: 10.1038/s41438-021-00597-w (PMC8245497; doi:10.1038/s41438-021-00597-w)
Supplement: Supplementary file 12 — Dataset 9 [file 41438_2021_597_MOESM12_ESM.xlsx]

## Sheet: Sheet1
GeneID	Module
Novel00012	black
Novel00113	black
Novel00119	black
Novel00138	black
Novel00182	black
Novel00313	black
Novel00328	black
Novel00451	black
Novel00460	black
Novel00536	black
Novel00709	black
Novel00841	black
Novel00893	black
Novel00921	black
Novel00996	black
Novel01035	black
Novel01178	black
Novel01186	black
Novel01400	black
Novel01404	black
Novel01533	black
Novel01566	black
Novel01586	black
Novel01595	black
Novel01607	black
Novel01663	black
Novel01664	black
Novel01673	black
Novel01696	black
Novel01708	black
Novel01770	black
Novel01886	black
Novel01906	black
Novel02044	black
Novel02070	black
Novel02087	black
Novel02104	black
Novel02118	black
Novel02242	black
Novel02259	black
Novel02308	black
Novel02310	black
Novel02311	black
Novel02312	black
Novel02438	black
Novel02625	black
Novel02677	black
Novel02840	black
Novel02909	black
Novel02943	black
Novel03071	black
Novel03166	black
Novel03169	black
Novel03194	black
Novel03295	black
Novel03397	black
Novel03402	black
Novel03497	black
Novel03523	black
Novel03778	black
Novel03851	black
Novel03901	black
Novel03909	black
Novel04024	black
Novel04043	black
Novel04089	black
Novel04097	black
Novel04098	black
Novel04101	black
Novel04104	black
Novel04238	black
Novel04256	black
Novel04302	black
Novel04419	black
Novel04468	black
VIT_00s0125g00190	black
VIT_00s0174g00070	black
VIT_00s0179g00020	black
VIT_00s0179g00280	black
VIT_00s0179g00350	black
VIT_00s0187g00010	black
VIT_00s0187g00020	black
VIT_00s0187g00040	black
VIT_00s0203g00020	black
VIT_00s0215g00040	black
VIT_00s0215g00050	black
VIT_00s0218g00170	black
VIT_00s0218g00190	black
VIT_00s0218g00200	black
VIT_00s0225g00050	black
VIT_00s0229g00180	black
VIT_00s0246g00150	black
VIT_00s0250g00090	black
VIT_00s0258g00010	black
VIT_00s0258g00020	black
VIT_00s0258g00090	black
VIT_00s0258g00130	black
VIT_00s0258g00140	black
VIT_00s0262g00090	black
VIT_00s0262g00120	black
VIT_00s0265g00110	black
VIT_00s0269g00130	black
VIT_00s0269g00160	black
VIT_00s0271g00110	black
VIT_00s0274g00090	black
VIT_00s0283g00030	black
VIT_00s0286g00010	black
VIT_00s0302g00020	black
VIT_00s0304g00030	black
VIT_00s0316g00010	black
VIT_00s0340g00050	black
VIT_00s0340g00060	black
VIT_00s0341g00030	black
VIT_00s0347g00080	black
VIT_00s0353g00060	black
VIT_00s0357g00060	black
VIT_00s0357g00080	black
VIT_00s0388g00010	black
VIT_00s0388g00020	black
VIT_00s0388g00050	black
VIT_00s0388g00060	black
VIT_00s0388g00090	black
VIT_00s0392g00060	black
VIT_00s0398g00040	black
VIT_00s0409g00040	black
VIT_00s0424g00010	black
VIT_00s0424g00020	black
VIT_00s0424g00030	black
VIT_00s0454g00010	black
VIT_00s0480g00020	black
VIT_00s0480g00030	black
VIT_00s0480g00040	black
VIT_00s0485g00010	black
VIT_00s0515g00020	black
VIT_00s0642g00010	black
VIT_00s0706g00010	black
VIT_00s0743g00030	black
VIT_00s0757g00010	black
VIT_00s0780g00040	black
VIT_00s0809g00010	black
VIT_00s0822g00010	black
VIT_00s0895g00010	black
VIT_00s1045g00030	black
VIT_00s1217g00020	black
VIT_00s1352g00010	black
VIT_00s1365g00010	black
VIT_00s1458g00010	black
VIT_00s1466g00010	black
VIT_00s1665g00010	black
VIT_00s1830g00010	black
VIT_00s2085g00010	black
VIT_00s2240g00010	black
VIT_00s2485g00010	black
VIT_00s2547g00010	black
VIT_00s2607g00010	black
VIT_00s2620g00010	black
VIT_00s2851g00010	black
VIT_01s0010g00800	black
VIT_01s0010g01100	black
VIT_01s0010g01720	black
VIT_01s0010g01730	black
VIT_01s0010g01850	black
VIT_01s0010g02460	black
VIT_01s0010g02580	black
VIT_01s0010g02770	black
VIT_01s0010g02900	black
VIT_01s0010g03300	black
VIT_01s0010g03360	black
VIT_01s0010g03410	black
VIT_01s0010g03610	black
VIT_01s0010g03750	black
VIT_01s0010g03870	black
VIT_01s0010g03930	black
VIT_01s0011g00160	black
VIT_01s0011g00540	black
VIT_01s0011g00950	black
VIT_01s0011g01000	black
VIT_01s0011g01010	black
VIT_01s0011g01050	black
VIT_01s0011g01160	black
VIT_01s0011g01170	black
VIT_01s0011g01900	black
VIT_01s0011g01960	black
VIT_01s0011g02200	black
VIT_01s0011g02320	black
VIT_01s0011g02420	black
VIT_01s0011g02570	black
VIT_01s0011g02680	black
VIT_01s0011g02750	black
VIT_01s0011g02790	black
VIT_01s0011g02890	black
VIT_01s0011g03220	black
VIT_01s0011g03650	black
VIT_01s0011g03810	black
VIT_01s0011g03960	black
VIT_01s0011g03990	black
VIT_01s0011g04350	black
VIT_01s0011g04740	black
VIT_01s0011g04900	black
VIT_01s0011g05950	black
VIT_01s0011g06080	black
VIT_01s0011g06500	black
VIT_01s0026g00220	black
VIT_01s0026g00900	black
VIT_01s0026g00990	black
VIT_01s0026g01730	black
VIT_01s0026g02370	black
VIT_01s0026g02390	black
VIT_01s0026g02400	black
VIT_01s0026g02590	black
VIT_01s0113g00560	black
VIT_01s0127g00360	black
VIT_01s0127g00520	black
VIT_01s0127g00530	black
VIT_01s0127g00540	black
VIT_01s0127g00560	black
VIT_01s0137g00420	black
VIT_01s0146g00310	black
VIT_01s0146g00320	black
VIT_01s0146g00350	black
VIT_01s0146g00380	black
VIT_01s0146g00420	black
VIT_01s0146g00440	black
VIT_01s0150g00140	black
VIT_01s0150g00370	black
VIT_01s0182g00030	black
VIT_02s0012g00790	black
VIT_02s0012g00880	black
VIT_02s0012g01340	black
VIT_02s0012g01800	black
VIT_02s0012g01860	black
VIT_02s0012g02220	black
VIT_02s0012g02340	black
VIT_02s0012g02780	black
VIT_02s0025g00350	black
VIT_02s0025g00540	black
VIT_02s0025g01070	black
VIT_02s0025g01780	black
VIT_02s0025g02140	black
VIT_02s0025g03760	black
VIT_02s0025g04050	black
VIT_02s0025g04230	black
VIT_02s0025g04250	black
VIT_02s0025g04260	black
VIT_02s0025g04270	black
VIT_02s0025g04280	black
VIT_02s0025g04300	black
VIT_02s0025g04310	black
VIT_02s0025g04330	black
VIT_02s0025g04620	black
VIT_02s0025g04730	black
VIT_02s0025g04840	black
VIT_02s0025g04870	black
VIT_02s0025g05030	black
VIT_02s0025g05130	black
VIT_02s0033g00180	black
VIT_02s0033g00190	black
VIT_02s0033g00270	black
VIT_02s0033g00700	black
VIT_02s0033g01320	black
VIT_02s0033g01380	black
VIT_02s0033g01390	black
VIT_02s0033g01400	black
VIT_02s0087g00330	black
VIT_02s0087g00750	black
VIT_02s0087g01010	black
VIT_02s0154g00160	black
VIT_02s0154g00170	black
VIT_02s0154g00350	black
VIT_02s0154g00370	black
VIT_02s0234g00100	black
VIT_02s0236g00020	black
VIT_02s0236g00060	black
VIT_02s0488g00040	black
VIT_03s0017g00670	black
VIT_03s0017g00920	black
VIT_03s0017g00980	black
VIT_03s0017g01280	black
VIT_03s0017g01930	black
VIT_03s0017g01940	black
VIT_03s0017g01990	black
VIT_03s0017g02110	black
VIT_03s0017g02120	black
VIT_03s0017g02170	black
VIT_03s0038g00230	black
VIT_03s0038g00250	black
VIT_03s0038g01340	black
VIT_03s0038g02300	black
VIT_03s0038g02450	black
VIT_03s0038g02490	black
VIT_03s0038g03120	black
VIT_03s0038g03410	black
VIT_03s0038g03540	black
VIT_03s0038g04510	black
VIT_03s0063g00400	black
VIT_03s0063g00430	black
VIT_03s0063g00450	black
VIT_03s0063g00550	black
VIT_03s0063g00560	black
VIT_03s0063g00710	black
VIT_03s0063g00780	black
VIT_03s0063g01760	black
VIT_03s0088g00700	black
VIT_03s0088g00710	black
VIT_03s0088g00750	black
VIT_03s0088g00780	black
VIT_03s0088g00810	black
VIT_03s0088g00890	black
VIT_03s0091g00160	black
VIT_03s0091g00520	black
VIT_03s0091g00560	black
VIT_03s0091g00670	black
VIT_03s0097g00070	black
VIT_03s0097g00110	black
VIT_03s0097g00470	black
VIT_04s0008g00140	black
VIT_04s0008g00280	black
VIT_04s0008g00300	black
VIT_04s0008g00310	black
VIT_04s0008g00330	black
VIT_04s0008g00370	black
VIT_04s0008g00440	black
VIT_04s0008g00830	black
VIT_04s0008g00920	black
VIT_04s0008g01140	black
VIT_04s0008g01470	black
VIT_04s0008g01800	black
VIT_04s0008g01860	black
VIT_04s0008g02070	black
VIT_04s0008g02260	black
VIT_04s0008g02290	black
VIT_04s0008g02510	black
VIT_04s0008g02740	black
VIT_04s0008g03220	black
VIT_04s0008g03500	black
VIT_04s0008g03530	black
VIT_04s0008g03640	black
VIT_04s0008g04170	black
VIT_04s0008g04180	black
VIT_04s0008g04340	black
VIT_04s0008g04810	black
VIT_04s0008g05000	black
VIT_04s0008g05390	black
VIT_04s0008g05430	black
VIT_04s0008g05750	black
VIT_04s0008g05820	black
VIT_04s0008g06170	black
VIT_04s0008g06800	black
VIT_04s0008g07010	black
VIT_04s0008g07150	black
VIT_04s0008g07250	black
VIT_04s0023g00830	black
VIT_04s0023g01040	black
VIT_04s0023g01600	black
VIT_04s0023g01720	black
VIT_04s0023g02260	black
VIT_04s0023g02610	black
VIT_04s0023g02900	black
VIT_04s0023g03690	black
VIT_04s0023g03900	black
VIT_04s0023g03920	black
VIT_04s0043g00710	black
VIT_04s0044g00270	black
VIT_04s0044g00440	black
VIT_04s0044g00640	black
VIT_04s0044g00660	black
VIT_04s0044g00680	black
VIT_04s0044g00720	black
VIT_04s0044g01010	black
VIT_04s0044g01020	black
VIT_04s0044g01110	black
VIT_04s0044g01120	black
VIT_04s0044g01130	black
VIT_04s0044g01150	black
VIT_04s0044g01160	black
VIT_04s0044g01430	black
VIT_04s0069g00880	black
VIT_04s0069g00920	black
VIT_04s0069g00970	black
VIT_04s0069g00980	black
VIT_04s0069g01010	black
VIT_04s0079g00760	black
VIT_04s0159g00040	black
VIT_05s0020g01760	black
VIT_05s0020g02200	black
VIT_05s0020g03210	black
VIT_05s0020g03220	black
VIT_05s0020g03270	black
VIT_05s0020g03280	black
VIT_05s0020g03290	black
VIT_05s0020g03300	black
VIT_05s0020g03870	black
VIT_05s0020g04560	black
VIT_05s0020g04570	black
VIT_05s0020g04750	black
VIT_05s0020g04990	black
VIT_05s0049g00400	black
VIT_05s0049g00410	black
VIT_05s0049g00430	black
VIT_05s0049g00600	black
VIT_05s0049g00620	black
VIT_05s0049g00690	black
VIT_05s0049g00750	black
VIT_05s0049g00930	black
VIT_05s0049g01010	black
VIT_05s0049g01020	black
VIT_05s0049g01050	black
VIT_05s0049g01070	black
VIT_05s0049g01090	black
VIT_05s0049g01120	black
VIT_05s0049g01290	black
VIT_05s0062g00210	black
VIT_05s0062g01120	black
VIT_05s0062g01190	black
VIT_05s0077g00500	black
VIT_05s0077g01080	black
VIT_05s0077g01230	black
VIT_05s0077g01410	black
VIT_05s0077g01530	black
VIT_05s0077g01540	black
VIT_05s0077g01550	black
VIT_05s0077g01560	black
VIT_05s0077g01600	black
VIT_05s0077g01750	black
VIT_05s0094g00150	black
VIT_05s0094g00160	black
VIT_05s0094g00220	black
VIT_05s0094g00260	black
VIT_05s0094g00320	black
VIT_05s0094g00340	black
VIT_05s0094g00400	black
VIT_05s0094g00770	black
VIT_05s0094g00780	black
VIT_05s0102g00200	black
VIT_05s0102g00870	black
VIT_05s0102g01030	black
VIT_05s0102g01100	black
VIT_05s0124g00060	black
VIT_06s0004g00160	black
VIT_06s0004g00310	black
VIT_06s0004g00990	black
VIT_06s0004g01000	black
VIT_06s0004g01010	black
VIT_06s0004g01020	black
VIT_06s0004g01030	black
VIT_06s0004g01400	black
VIT_06s0004g01470	black
VIT_06s0004g01990	black
VIT_06s0004g02010	black
VIT_06s0004g02980	black
VIT_06s0004g03100	black
VIT_06s0004g03120	black
VIT_06s0004g03190	black
VIT_06s0004g03930	black
VIT_06s0004g04070	black
VIT_06s0004g04820	black
VIT_06s0004g05470	black
VIT_06s0004g05730	black
VIT_06s0004g06460	black
VIT_06s0004g06600	black
VIT_06s0004g06610	black
VIT_06s0004g07230	black
VIT_06s0004g07240	black
VIT_06s0004g07250	black
VIT_06s0004g07770	black
VIT_06s0004g08220	black
VIT_06s0009g00130	black
VIT_06s0009g00980	black
VIT_06s0009g02510	black
VIT_06s0009g02590	black
VIT_06s0061g00100	black
VIT_06s0061g00120	black
VIT_06s0061g00540	black
VIT_06s0061g00860	black
VIT_06s0061g01070	black
VIT_06s0061g01480	black
VIT_06s0080g00040	black
VIT_06s0080g00160	black
VIT_06s0080g00510	black
VIT_07s0005g00110	black
VIT_07s0005g00300	black
VIT_07s0005g00310	black
VIT_07s0005g00490	black
VIT_07s0005g00700	black
VIT_07s0005g00920	black
VIT_07s0005g00980	black
VIT_07s0005g00990	black
VIT_07s0005g01220	black
VIT_07s0005g02080	black
VIT_07s0005g02570	black
VIT_07s0005g02660	black
VIT_07s0005g04050	black
VIT_07s0005g04880	black
VIT_07s0005g04890	black
VIT_07s0005g06210	black
VIT_07s0031g00160	black
VIT_07s0031g00490	black
VIT_07s0031g00670	black
VIT_07s0031g00700	black
VIT_07s0031g00880	black
VIT_07s0031g01010	black
VIT_07s0031g01040	black
VIT_07s0031g01050	black
VIT_07s0031g01070	black
VIT_07s0031g01120	black
VIT_07s0031g01130	black
VIT_07s0031g01380	black
VIT_07s0031g01710	black
VIT_07s0031g01920	black
VIT_07s0031g02540	black
VIT_07s0031g02900	black
VIT_07s0031g02950	black
VIT_07s0031g02970	black
VIT_07s0031g03070	black
VIT_07s0031g03090	black
VIT_07s0104g00220	black
VIT_07s0104g01080	black
VIT_07s0104g01260	black
VIT_07s0104g01280	black
VIT_07s0104g01540	black
VIT_07s0104g01730	black
VIT_07s0129g00240	black
VIT_07s0129g00360	black
VIT_07s0129g00660	black
VIT_07s0129g00890	black
VIT_07s0129g00920	black
VIT_07s0129g01010	black
VIT_07s0141g00320	black
VIT_07s0141g00660	black
VIT_07s0141g00720	black
VIT_07s0141g00890	black
VIT_07s0141g00930	black
VIT_07s0141g01020	black
VIT_07s0151g00690	black
VIT_07s0197g00230	black
VIT_07s0255g00090	black
VIT_08s0007g00030	black
VIT_08s0007g01090	black
VIT_08s0007g01160	black
VIT_08s0007g01190	black
VIT_08s0007g01340	black
VIT_08s0007g01400	black
VIT_08s0007g01410	black
VIT_08s0007g02100	black
VIT_08s0007g02300	black
VIT_08s0007g03160	black
VIT_08s0007g03230	black
VIT_08s0007g04740	black
VIT_08s0007g04900	black
VIT_08s0007g05030	black
VIT_08s0007g05830	black
VIT_08s0007g05920	black
VIT_08s0007g06030	black
VIT_08s0007g06040	black
VIT_08s0007g06050	black
VIT_08s0007g06060	black
VIT_08s0007g06220	black
VIT_08s0007g06550	black
VIT_08s0007g06560	black
VIT_08s0007g06570	black
VIT_08s0007g06580	black
VIT_08s0007g06610	black
VIT_08s0007g06670	black
VIT_08s0007g06740	black
VIT_08s0007g07370	black
VIT_08s0007g07450	black
VIT_08s0007g07670	black
VIT_08s0007g07730	black
VIT_08s0007g08480	black
VIT_08s0007g08750	black
VIT_08s0032g00240	black
VIT_08s0032g00300	black
VIT_08s0032g00710	black
VIT_08s0032g00860	black
VIT_08s0032g01000	black
VIT_08s0040g00130	black
VIT_08s0040g00400	black
VIT_08s0040g00410	black
VIT_08s0040g00920	black
VIT_08s0040g01060	black
VIT_08s0040g01190	black
VIT_08s0040g01200	black
VIT_08s0040g01260	black
VIT_08s0040g01480	black
VIT_08s0040g01520	black
VIT_08s0040g01570	black
VIT_08s0040g01580	black
VIT_08s0040g01700	black
VIT_08s0040g02090	black
VIT_08s0040g02170	black
VIT_08s0040g02600	black
VIT_08s0056g00100	black
VIT_08s0056g00250	black
VIT_08s0056g00300	black
VIT_08s0056g00630	black
VIT_08s0056g01300	black
VIT_08s0056g01390	black
VIT_08s0056g01500	black
VIT_08s0056g01550	black
VIT_08s0058g00010	black
VIT_08s0058g00040	black
VIT_08s0058g00060	black
VIT_08s0058g00140	black
VIT_08s0058g00290	black
VIT_08s0058g00790	black
VIT_08s0058g00860	black
VIT_08s0058g01000	black
VIT_08s0058g01030	black
VIT_08s0058g01390	black
VIT_08s0058g01480	black
VIT_08s0105g00200	black
VIT_08s0105g00420	black
VIT_08s0105g00450	black
VIT_08s0105g00460	black
VIT_08s0217g00100	black
VIT_09s0002g00350	black
VIT_09s0002g00380	black
VIT_09s0002g00410	black
VIT_09s0002g00510	black
VIT_09s0002g00600	black
VIT_09s0002g00930	black
VIT_09s0002g00980	black
VIT_09s0002g01090	black
VIT_09s0002g01190	black
VIT_09s0002g01310	black
VIT_09s0002g01630	black
VIT_09s0002g01680	black
VIT_09s0002g01800	black
VIT_09s0002g02690	black
VIT_09s0002g02760	black
VIT_09s0002g02950	black
VIT_09s0002g02990	black
VIT_09s0002g03010	black
VIT_09s0002g03020	black
VIT_09s0002g03450	black
VIT_09s0002g03500	black
VIT_09s0002g03920	black
VIT_09s0002g04160	black
VIT_09s0002g04560	black
VIT_09s0002g04720	black
VIT_09s0002g05530	black
VIT_09s0002g05560	black
VIT_09s0002g05800	black
VIT_09s0002g05810	black
VIT_09s0002g06400	black
VIT_09s0002g06890	black
VIT_09s0002g07020	black
VIT_09s0018g00780	black
VIT_09s0018g01940	black
VIT_09s0054g00300	black
VIT_09s0054g00900	black
VIT_09s0054g00910	black
VIT_09s0054g01110	black
VIT_09s0054g01220	black
VIT_09s0070g00030	black
VIT_09s0070g00210	black
VIT_09s0096g00090	black
VIT_09s0096g00930	black
VIT_10s0003g00490	black
VIT_10s0003g00980	black
VIT_10s0003g00990	black
VIT_10s0003g01110	black
VIT_10s0003g01160	black
VIT_10s0003g01170	black
VIT_10s0003g02250	black
VIT_10s0003g02930	black
VIT_10s0003g03950	black
VIT_10s0003g04080	black
VIT_10s0003g05430	black
VIT_10s0003g05640	black
VIT_10s0042g00070	black
VIT_10s0042g00600	black
VIT_10s0042g00610	black
VIT_10s0042g00700	black
VIT_10s0042g00770	black
VIT_10s0071g00230	black
VIT_10s0071g00440	black
VIT_10s0116g00550	black
VIT_10s0116g00860	black
VIT_10s0116g00960	black
VIT_10s0116g01800	black
VIT_10s0116g01840	black
VIT_10s0523g00020	black
VIT_11s0016g00570	black
VIT_11s0016g00600	black
VIT_11s0016g01060	black
VIT_11s0016g01530	black
VIT_11s0016g01540	black
VIT_11s0016g01550	black
VIT_11s0016g01650	black
VIT_11s0016g01660	black
VIT_11s0016g02040	black
VIT_11s0016g02070	black
VIT_11s0016g02380	black
VIT_11s0016g02520	black
VIT_11s0016g02780	black
VIT_11s0016g02970	black
VIT_11s0016g03080	black
VIT_11s0016g03320	black
VIT_11s0016g03690	black
VIT_11s0016g04160	black
VIT_11s0016g04230	black
VIT_11s0016g04750	black
VIT_11s0016g05130	black
VIT_11s0016g05530	black
VIT_11s0016g05540	black
VIT_11s0037g00660	black
VIT_11s0037g00670	black
VIT_11s0037g01280	black
VIT_11s0052g00350	black
VIT_11s0052g00710	black
VIT_11s0065g00130	black
VIT_11s0065g00140	black
VIT_11s0065g00320	black
VIT_11s0065g00350	black
VIT_11s0078g00290	black
VIT_11s0103g00580	black
VIT_11s0118g00040	black
VIT_11s0118g00050	black
VIT_11s0118g00500	black
VIT_11s0118g00510	black
VIT_12s0028g00560	black
VIT_12s0028g00580	black
VIT_12s0028g00860	black
VIT_12s0028g01630	black
VIT_12s0028g01650	black
VIT_12s0028g01700	black
VIT_12s0028g01820	black
VIT_12s0028g01880	black
VIT_12s0028g01940	black
VIT_12s0028g02020	black
VIT_12s0028g02530	black
VIT_12s0028g03130	black
VIT_12s0028g03180	black
VIT_12s0028g03260	black
VIT_12s0028g03520	black
VIT_12s0034g01870	black
VIT_12s0034g02230	black
VIT_12s0035g00570	black
VIT_12s0035g00610	black
VIT_12s0035g00920	black
VIT_12s0035g01000	black
VIT_12s0035g01220	black
VIT_12s0055g00310	black
VIT_12s0055g00320	black
VIT_12s0055g00580	black
VIT_12s0055g00920	black
VIT_12s0055g01010	black
VIT_12s0057g00070	black
VIT_12s0057g00080	black
VIT_12s0057g00110	black
VIT_12s0057g00170	black
VIT_12s0057g00780	black
VIT_12s0057g00950	black
VIT_12s0057g01170	black
VIT_12s0057g01200	black
VIT_12s0059g00450	black
VIT_12s0059g00460	black
VIT_12s0059g01080	black
VIT_12s0059g01100	black
VIT_12s0059g01380	black
VIT_12s0059g01560	black
VIT_12s0059g01720	black
VIT_12s0059g02150	black
VIT_12s0059g02580	black
VIT_12s0059g02600	black
VIT_12s0059g02630	black
VIT_12s0142g00430	black
VIT_13s0019g00870	black
VIT_13s0019g01310	black
VIT_13s0019g01340	black
VIT_13s0019g01360	black
VIT_13s0019g01380	black
VIT_13s0019g01490	black
VIT_13s0019g02040	black
VIT_13s0019g02180	black
VIT_13s0019g02300	black
VIT_13s0019g03200	black
VIT_13s0019g03410	black
VIT_13s0019g03930	black
VIT_13s0019g04060	black
VIT_13s0019g04410	black
VIT_13s0019g04440	black
VIT_13s0019g05240	black
VIT_13s0047g00340	black
VIT_13s0047g01210	black
VIT_13s0067g00870	black
VIT_13s0067g00890	black
VIT_13s0067g01510	black
VIT_13s0067g01940	black
VIT_13s0067g02300	black
VIT_13s0067g02900	black
VIT_13s0067g03040	black
VIT_13s0067g03260	black
VIT_13s0067g03530	black
VIT_13s0074g00040	black
VIT_13s0074g00470	black
VIT_13s0074g00760	black
VIT_13s0084g00020	black
VIT_13s0084g00130	black
VIT_13s0084g00830	black
VIT_13s0084g00840	black
VIT_13s0101g00100	black
VIT_13s0106g00790	black
VIT_13s0139g00420	black
VIT_13s0147g00220	black
VIT_13s0156g00240	black
VIT_13s0156g00580	black
VIT_13s0156g00590	black
VIT_14s0006g00350	black
VIT_14s0006g01660	black
VIT_14s0006g02630	black
VIT_14s0006g02800	black
VIT_14s0006g02950	black
VIT_14s0006g03230	black
VIT_14s0030g00670	black
VIT_14s0030g01670	black
VIT_14s0030g01890	black
VIT_14s0030g01910	black
VIT_14s0030g01930	black
VIT_14s0030g02020	black
VIT_14s0030g02170	black
VIT_14s0036g00520	black
VIT_14s0036g01400	black
VIT_14s0060g00120	black
VIT_14s0060g00650	black
VIT_14s0060g01170	black
VIT_14s0060g01290	black
VIT_14s0060g01990	black
VIT_14s0060g02260	black
VIT_14s0066g00750	black
VIT_14s0066g01150	black
VIT_14s0066g01270	black
VIT_14s0066g01710	black
VIT_14s0066g01880	black
VIT_14s0066g01960	black
VIT_14s0066g01970	black
VIT_14s0066g02040	black
VIT_14s0066g02090	black
VIT_14s0066g02110	black
VIT_14s0066g02170	black
VIT_14s0066g02400	black
VIT_14s0066g02440	black
VIT_14s0066g02670	black
VIT_14s0066g02680	black
VIT_14s0068g00070	black
VIT_14s0068g00130	black
VIT_14s0068g01040	black
VIT_14s0068g01250	black
VIT_14s0068g01360	black
VIT_14s0068g01770	black
VIT_14s0068g02150	black
VIT_14s0081g00020	black
VIT_14s0081g00030	black
VIT_14s0081g00190	black
VIT_14s0081g00350	black
VIT_14s0081g00550	black
VIT_14s0083g00160	black
VIT_14s0083g00250	black
VIT_14s0083g00460	black
VIT_14s0083g01140	black
VIT_14s0108g00150	black
VIT_14s0108g00190	black
VIT_14s0108g00540	black
VIT_14s0108g00580	black
VIT_14s0108g00820	black
VIT_14s0108g00920	black
VIT_14s0108g00930	black
VIT_14s0128g00470	black
VIT_14s0128g00780	black
VIT_14s0128g00790	black
VIT_14s0171g00320	black
VIT_14s0171g00400	black
VIT_14s0219g00150	black
VIT_15s0021g00640	black
VIT_15s0021g01260	black
VIT_15s0021g01270	black
VIT_15s0021g02050	black
VIT_15s0021g02060	black
VIT_15s0021g02470	black
VIT_15s0021g02620	black
VIT_15s0021g02790	black
VIT_15s0045g00550	black
VIT_15s0045g00620	black
VIT_15s0046g00080	black
VIT_15s0046g00490	black
VIT_15s0046g00980	black
VIT_15s0046g01190	black
VIT_15s0046g01570	black
VIT_15s0046g01580	black
VIT_15s0046g02040	black
VIT_15s0048g00610	black
VIT_15s0048g00620	black
VIT_15s0048g00900	black
VIT_15s0048g01000	black
VIT_15s0048g01350	black
VIT_15s0048g01960	black
VIT_15s0048g02230	black
VIT_15s0048g02240	black
VIT_15s0048g02390	black
VIT_15s0048g02750	black
VIT_16s0013g00070	black
VIT_16s0013g00810	black
VIT_16s0013g01500	black
VIT_16s0022g00240	black
VIT_16s0022g00310	black
VIT_16s0022g00680	black
VIT_16s0022g00700	black
VIT_16s0022g01720	black
VIT_16s0022g02340	black
VIT_16s0039g00570	black
VIT_16s0039g01170	black
VIT_16s0039g01260	black
VIT_16s0039g01300	black
VIT_16s0039g01310	black
VIT_16s0039g01320	black
VIT_16s0039g01330	black
VIT_16s0039g01390	black
VIT_16s0039g01870	black
VIT_16s0039g02010	black
VIT_16s0039g02200	black
VIT_16s0039g02210	black
VIT_16s0039g02840	black
VIT_16s0039g02850	black
VIT_16s0039g02890	black
VIT_16s0050g00250	black
VIT_16s0050g00270	black
VIT_16s0050g00400	black
VIT_16s0050g00430	black
VIT_16s0050g00650	black
VIT_16s0050g01390	black
VIT_16s0050g01430	black
VIT_16s0050g01550	black
VIT_16s0050g01700	black
VIT_16s0050g01840	black
VIT_16s0050g01890	black
VIT_16s0050g01900	black
VIT_16s0050g01920	black
VIT_16s0050g02210	black
VIT_16s0050g02220	black
VIT_16s0050g02230	black
VIT_16s0050g02330	black
VIT_16s0050g02340	black
VIT_16s0050g02410	black
VIT_16s0050g02700	black
VIT_16s0050g02720	black
VIT_16s0098g00030	black
VIT_16s0098g00100	black
VIT_16s0098g00460	black
VIT_16s0098g00850	black
VIT_16s0098g00860	black
VIT_16s0098g00970	black
VIT_16s0098g01260	black
VIT_16s0098g01580	black
VIT_16s0100g00750	black
VIT_16s0100g00770	black
VIT_16s0100g00780	black
VIT_16s0100g00800	black
VIT_16s0100g00810	black
VIT_16s0100g00830	black
VIT_16s0100g00840	black
VIT_16s0100g00850	black
VIT_16s0100g00860	black
VIT_16s0100g00880	black
VIT_16s0100g00900	black
VIT_16s0100g00910	black
VIT_16s0100g00920	black
VIT_16s0100g00930	black
VIT_16s0100g00940	black
VIT_16s0100g00950	black
VIT_16s0100g00960	black
VIT_16s0100g00990	black
VIT_16s0100g01000	black
VIT_16s0100g01010	black
VIT_16s0100g01020	black
VIT_16s0100g01030	black
VIT_16s0100g01040	black
VIT_16s0100g01070	black
VIT_16s0100g01100	black
VIT_16s0100g01120	black
VIT_16s0100g01130	black
VIT_16s0100g01140	black
VIT_16s0100g01150	black
VIT_16s0100g01160	black
VIT_16s0100g01170	black
VIT_16s0100g01190	black
VIT_16s0100g01200	black
VIT_16s0148g00060	black
VIT_16s0148g00070	black
VIT_16s0148g00110	black
VIT_16s0148g00120	black
VIT_16s0148g00290	black
VIT_16s0148g00300	black
VIT_16s0148g00330	black
VIT_16s0148g00360	black
VIT_16s0148g00370	black
VIT_16s0148g00380	black
VIT_17s0000g00580	black
VIT_17s0000g00640	black
VIT_17s0000g00650	black
VIT_17s0000g00680	black
VIT_17s0000g00730	black
VIT_17s0000g00940	black
VIT_17s0000g01400	black
VIT_17s0000g02360	black
VIT_17s0000g02370	black
VIT_17s0000g02940	black
VIT_17s0000g02950	black
VIT_17s0000g03160	black
VIT_17s0000g03230	black
VIT_17s0000g03330	black
VIT_17s0000g03340	black
VIT_17s0000g03350	black
VIT_17s0000g03370	black
VIT_17s0000g03380	black
VIT_17s0000g03420	black
VIT_17s0000g03780	black
VIT_17s0000g03960	black
VIT_17s0000g04240	black
VIT_17s0000g04400	black
VIT_17s0000g04420	black
VIT_17s0000g04880	black
VIT_17s0000g04910	black
VIT_17s0000g05360	black
VIT_17s0000g05410	black
VIT_17s0000g05420	black
VIT_17s0000g05580	black
VIT_17s0000g05680	black
VIT_17s0000g05790	black
VIT_17s0000g05960	black
VIT_17s0000g06110	black
VIT_17s0000g06130	black
VIT_17s0000g06270	black
VIT_17s0000g06710	black
VIT_17s0000g07560	black
VIT_17s0000g08520	black
VIT_17s0000g08720	black
VIT_17s0000g08840	black
VIT_17s0000g09710	black
VIT_17s0053g00810	black
VIT_17s0053g00840	black
VIT_17s0053g00850	black
VIT_17s0053g00860	black
VIT_17s0053g00980	black
VIT_17s0119g00370	black
VIT_18s0001g00030	black
VIT_18s0001g00320	black
VIT_18s0001g00950	black
VIT_18s0001g01370	black
VIT_18s0001g01460	black
VIT_18s0001g01470	black
VIT_18s0001g02030	black
VIT_18s0001g02260	black
VIT_18s0001g02470	black
VIT_18s0001g02650	black
VIT_18s0001g02760	black
VIT_18s0001g02770	black
VIT_18s0001g02780	black
VIT_18s0001g03450	black
VIT_18s0001g04280	black
VIT_18s0001g04630	black
VIT_18s0001g04860	black
VIT_18s0001g05030	black
VIT_18s0001g05300	black
VIT_18s0001g05400	black
VIT_18s0001g05690	black
VIT_18s0001g05810	black
VIT_18s0001g06320	black
VIT_18s0001g06760	black
VIT_18s0001g08470	black
VIT_18s0001g08660	black
VIT_18s0001g08760	black
VIT_18s0001g09060	black
VIT_18s0001g09550	black
VIT_18s0001g09730	black
VIT_18s0001g09790	black
VIT_18s0001g09820	black
VIT_18s0001g10120	black
VIT_18s0001g10180	black
VIT_18s0001g10410	black
VIT_18s0001g10570	black
VIT_18s0001g10820	black
VIT_18s0001g11180	black
VIT_18s0001g11240	black
VIT_18s0001g11360	black
VIT_18s0001g11480	black
VIT_18s0001g11490	black
VIT_18s0001g11500	black
VIT_18s0001g11520	black
VIT_18s0001g12130	black
VIT_18s0001g12420	black
VIT_18s0001g12760	black
VIT_18s0001g13270	black
VIT_18s0001g13780	black
VIT_18s0001g14500	black
VIT_18s0001g15130	black
VIT_18s0001g15220	black
VIT_18s0001g15380	black
VIT_18s0001g15460	black
VIT_18s0001g15660	black
VIT_18s0041g00020	black
VIT_18s0041g00030	black
VIT_18s0041g00040	black
VIT_18s0041g00740	black
VIT_18s0041g01140	black
VIT_18s0041g01160	black
VIT_18s0041g01210	black
VIT_18s0041g02410	black
VIT_18s0072g00160	black
VIT_18s0072g01010	black
VIT_18s0089g00700	black
VIT_18s0089g00910	black
VIT_18s0117g00290	black
VIT_18s0122g00590	black
VIT_18s0122g00690	black
VIT_18s0157g00140	black
VIT_18s0166g00010	black
VIT_18s0166g00050	black
VIT_18s0166g00070	black
VIT_18s0166g00230	black
VIT_18s0166g00250	black
VIT_18s0166g00260	black
VIT_19s0014g00550	black
VIT_19s0014g01760	black
VIT_19s0014g01770	black
VIT_19s0014g01820	black
VIT_19s0014g02210	black
VIT_19s0014g02620	black
VIT_19s0014g02770	black
VIT_19s0014g02790	black
VIT_19s0014g03390	black
VIT_19s0014g03450	black
VIT_19s0014g03970	black
VIT_19s0014g04040	black
VIT_19s0014g04060	black
VIT_19s0014g04080	black
VIT_19s0014g04090	black
VIT_19s0014g04150	black
VIT_19s0014g04190	black
VIT_19s0014g04220	black
VIT_19s0014g04470	black
VIT_19s0014g04490	black
VIT_19s0014g04640	black
VIT_19s0014g04660	black
VIT_19s0015g00020	black
VIT_19s0015g00050	black
VIT_19s0015g00060	black
VIT_19s0015g00230	black
VIT_19s0015g00240	black
VIT_19s0015g00650	black
VIT_19s0015g01370	black
VIT_19s0015g01540	black
VIT_19s0015g01850	black
VIT_19s0015g02410	black
VIT_19s0027g00390	black
VIT_19s0027g00840	black
VIT_19s0027g01230	black
VIT_19s0085g00160	black
VIT_19s0085g00600	black
VIT_19s0085g00650	black
VIT_19s0085g00730	black
VIT_19s0090g00110	black
VIT_19s0090g00200	black
VIT_19s0090g00330	black
VIT_19s0090g00430	black
VIT_19s0090g00460	black
VIT_19s0090g01800	black
VIT_19s0093g00320	black
VIT_19s0093g00350	black
VIT_19s0093g00400	black
VIT_19s0177g00070	black
VIT_19s0177g00270	black
Novel00019	blue
Novel00128	blue
Novel00169	blue
Novel00177	blue
Novel00257	blue
Novel00258	blue
Novel00265	blue
Novel00325	blue
Novel00343	blue
Novel00356	blue
Novel00359	blue
Novel00379	blue
Novel00395	blue
Novel00416	blue
Novel00423	blue
Novel00561	blue
Novel00692	blue
Novel00710	blue
Novel00720	blue
Novel00732	blue
Novel00821	blue
Novel00900	blue
Novel00922	blue
Novel00929	blue
Novel00954	blue
Novel00979	blue
Novel01007	blue
Novel01010	blue
Novel01013	blue
Novel01024	blue
Novel01028	blue
Novel01132	blue
Novel01133	blue
Novel01160	blue
Novel01168	blue
Novel01170	blue
Novel01172	blue
Novel01212	blue
Novel01323	blue
Novel01329	blue
Novel01330	blue
Novel01338	blue
Novel01392	blue
Novel01395	blue
Novel01402	blue
Novel01403	blue
Novel01409	blue
Novel01410	blue
Novel01427	blue
Novel01446	blue
Novel01545	blue
Novel01552	blue
Novel01601	blue
Novel01623	blue
Novel01631	blue
Novel01632	blue
Novel01677	blue
Novel01716	blue
Novel01727	blue
Novel01736	blue
Novel01737	blue
Novel01744	blue
Novel01748	blue
Novel01830	blue
Novel01846	blue
Novel01898	blue
Novel01939	blue
Novel01957	blue
Novel01994	blue
Novel02016	blue
Novel02065	blue
Novel02134	blue
Novel02218	blue
Novel02227	blue
Novel02236	blue
Novel02238	blue
Novel02268	blue
Novel02274	blue
Novel02287	blue
Novel02331	blue
Novel02364	blue
Novel02368	blue
Novel02376	blue
Novel02410	blue
Novel02439	blue
Novel02472	blue
Novel02495	blue
Novel02501	blue
Novel02528	blue
Novel02542	blue
Novel02544	blue
Novel02602	blue
Novel02610	blue
Novel02672	blue
Novel02889	blue
Novel02922	blue
Novel02931	blue
Novel02939	blue
Novel02955	blue
Novel03017	blue
Novel03021	blue
Novel03097	blue
Novel03113	blue
Novel03133	blue
Novel03201	blue
Novel03294	blue
Novel03331	blue
Novel03334	blue
Novel03353	blue
Novel03384	blue
Novel03392	blue
Novel03455	blue
Novel03493	blue
Novel03522	blue
Novel03566	blue
Novel03590	blue
Novel03701	blue
Novel03717	blue
Novel03764	blue
Novel03765	blue
Novel03777	blue
Novel03798	blue
Novel03802	blue
Novel03873	blue
Novel03884	blue
Novel03890	blue
Novel03902	blue
Novel03968	blue
Novel03969	blue
Novel03973	blue
Novel03974	blue
Novel04093	blue
Novel04182	blue
Novel04381	blue
Novel04384	blue
Novel04404	blue
Novel04440	blue
Novel04453	blue
VIT_00s0125g00200	blue
VIT_00s0125g00270	blue
VIT_00s0160g00210	blue
VIT_00s0174g00090	blue
VIT_00s0174g00100	blue
VIT_00s0174g00140	blue
VIT_00s0174g00290	blue
VIT_00s0174g00300	blue
VIT_00s0179g00150	blue
VIT_00s0179g00170	blue
VIT_00s0181g00080	blue
VIT_00s0184g00110	blue
VIT_00s0186g00090	blue
VIT_00s0187g00130	blue
VIT_00s0187g00300	blue
VIT_00s0194g00080	blue
VIT_00s0194g00120	blue
VIT_00s0194g00190	blue
VIT_00s0194g00210	blue
VIT_00s0194g00250	blue
VIT_00s0194g00330	blue
VIT_00s0199g00030	blue
VIT_00s0199g00040	blue
VIT_00s0202g00080	blue
VIT_00s0203g00130	blue
VIT_00s0207g00090	blue
VIT_00s0207g00190	blue
VIT_00s0211g00130	blue
VIT_00s0211g00170	blue
VIT_00s0216g00020	blue
VIT_00s0216g00060	blue
VIT_00s0218g00030	blue
VIT_00s0218g00110	blue
VIT_00s0220g00060	blue
VIT_00s0225g00150	blue
VIT_00s0225g00200	blue
VIT_00s0226g00070	blue
VIT_00s0229g00010	blue
VIT_00s0229g00030	blue
VIT_00s0229g00100	blue
VIT_00s0229g00140	blue
VIT_00s0229g00190	blue
VIT_00s0230g00030	blue
VIT_00s0238g00020	blue
VIT_00s0252g00020	blue
VIT_00s0259g00070	blue
VIT_00s0259g00100	blue
VIT_00s0265g00030	blue
VIT_00s0269g00040	blue
VIT_00s0270g00030	blue
VIT_00s0271g00060	blue
VIT_00s0279g00030	blue
VIT_00s0279g00040	blue
VIT_00s0286g00040	blue
VIT_00s0286g00050	blue
VIT_00s0286g00110	blue
VIT_00s0299g00060	blue
VIT_00s0299g00080	blue
VIT_00s0301g00110	blue
VIT_00s0302g00010	blue
VIT_00s0317g00010	blue
VIT_00s0323g00020	blue
VIT_00s0324g00110	blue
VIT_00s0341g00010	blue
VIT_00s0347g00060	blue
VIT_00s0358g00010	blue
VIT_00s0360g00040	blue
VIT_00s0378g00010	blue
VIT_00s0391g00020	blue
VIT_00s0391g00030	blue
VIT_00s0407g00030	blue
VIT_00s0445g00040	blue
VIT_00s0455g00030	blue
VIT_00s0463g00020	blue
VIT_00s0463g00030	blue
VIT_00s0463g00040	blue
VIT_00s0475g00030	blue
VIT_00s0477g00070	blue
VIT_00s0484g00020	blue
VIT_00s0487g00010	blue
VIT_00s0499g00020	blue
VIT_00s0510g00020	blue
VIT_00s0524g00030	blue
VIT_00s0525g00020	blue
VIT_00s0525g00030	blue
VIT_00s0525g00040	blue
VIT_00s0532g00040	blue
VIT_00s0532g00050	blue
VIT_00s0533g00040	blue
VIT_00s0555g00050	blue
VIT_00s0592g00020	blue
VIT_00s0620g00010	blue
VIT_00s0641g00010	blue
VIT_00s0665g00030	blue
VIT_00s0682g00030	blue
VIT_00s0779g00010	blue
VIT_00s0801g00010	blue
VIT_00s0820g00020	blue
VIT_00s0978g00010	blue
VIT_00s0992g00010	blue
VIT_00s1213g00010	blue
VIT_00s1232g00010	blue
VIT_00s1287g00020	blue
VIT_00s1351g00020	blue
VIT_00s1356g00010	blue
VIT_00s1356g00020	blue
VIT_00s1364g00010	blue
VIT_00s1490g00010	blue
VIT_00s1525g00010	blue
VIT_00s1566g00010	blue
VIT_00s1682g00020	blue
VIT_00s1737g00010	blue
VIT_00s1847g00010	blue
VIT_00s2015g00010	blue
VIT_00s2086g00010	blue
VIT_00s2269g00010	blue
VIT_00s2290g00010	blue
VIT_00s2342g00010	blue
VIT_00s2342g00020	blue
VIT_00s2395g00010	blue
VIT_00s2430g00010	blue
VIT_01s0010g00400	blue
VIT_01s0010g00520	blue
VIT_01s0010g00560	blue
VIT_01s0010g00630	blue
VIT_01s0010g00640	blue
VIT_01s0010g00790	blue
VIT_01s0010g01010	blue
VIT_01s0010g01180	blue
VIT_01s0010g01570	blue
VIT_01s0010g02090	blue
VIT_01s0010g02180	blue
VIT_01s0010g02190	blue
VIT_01s0010g02220	blue
VIT_01s0010g02430	blue
VIT_01s0010g02570	blue
VIT_01s0010g02760	blue
VIT_01s0010g02910	blue
VIT_01s0010g02930	blue
VIT_01s0010g02940	blue
VIT_01s0010g02950	blue
VIT_01s0010g02970	blue
VIT_01s0010g03020	blue
VIT_01s0010g03350	blue
VIT_01s0010g03400	blue
VIT_01s0010g03560	blue
VIT_01s0010g03760	blue
VIT_01s0010g03810	blue
VIT_01s0011g00490	blue
VIT_01s0011g00700	blue
VIT_01s0011g00750	blue
VIT_01s0011g01180	blue
VIT_01s0011g01250	blue
VIT_01s0011g01300	blue
VIT_01s0011g01320	blue
VIT_01s0011g01400	blue
VIT_01s0011g01440	blue
VIT_01s0011g01650	blue
VIT_01s0011g01740	blue
VIT_01s0011g02010	blue
VIT_01s0011g02070	blue
VIT_01s0011g02110	blue
VIT_01s0011g02150	blue
VIT_01s0011g02360	blue
VIT_01s0011g02770	blue
VIT_01s0011g02940	blue
VIT_01s0011g03860	blue
VIT_01s0011g04160	blue
VIT_01s0011g04270	blue
VIT_01s0011g04460	blue
VIT_01s0011g04550	blue
VIT_01s0011g04620	blue
VIT_01s0011g04630	blue
VIT_01s0011g04660	blue
VIT_01s0011g04730	blue
VIT_01s0011g05030	blue
VIT_01s0011g05170	blue
VIT_01s0011g05240	blue
VIT_01s0011g05250	blue
VIT_01s0011g05340	blue
VIT_01s0011g05420	blue
VIT_01s0011g05470	blue
VIT_01s0011g05580	blue
VIT_01s0011g05670	blue
VIT_01s0011g05840	blue
VIT_01s0011g06010	blue
VIT_01s0011g06140	blue
VIT_01s0011g06410	blue
VIT_01s0011g06580	blue
VIT_01s0026g00040	blue
VIT_01s0026g00650	blue
VIT_01s0026g00820	blue
VIT_01s0026g00910	blue
VIT_01s0026g00960	blue
VIT_01s0026g00980	blue
VIT_01s0026g01030	blue
VIT_01s0026g01090	blue
VIT_01s0026g01280	blue
VIT_01s0026g01420	blue
VIT_01s0026g01430	blue
VIT_01s0026g01450	blue
VIT_01s0026g01490	blue
VIT_01s0026g01780	blue
VIT_01s0026g01870	blue
VIT_01s0026g02230	blue
VIT_01s0026g02470	blue
VIT_01s0113g00470	blue
VIT_01s0127g00280	blue
VIT_01s0127g00300	blue
VIT_01s0127g00370	blue
VIT_01s0127g00430	blue
VIT_01s0127g00570	blue
VIT_01s0127g00580	blue
VIT_01s0127g00660	blue
VIT_01s0127g00700	blue
VIT_01s0127g00920	blue
VIT_01s0137g00260	blue
VIT_01s0137g00290	blue
VIT_01s0137g00410	blue
VIT_01s0137g00490	blue
VIT_01s0137g00540	blue
VIT_01s0137g00560	blue
VIT_01s0137g00580	blue
VIT_01s0137g00730	blue
VIT_01s0137g00780	blue
VIT_01s0146g00270	blue
VIT_01s0150g00060	blue
VIT_01s0150g00270	blue
VIT_01s0150g00330	blue
VIT_01s0150g00490	blue
VIT_01s0150g00500	blue
VIT_01s0244g00090	blue
VIT_01s0244g00150	blue
VIT_01s0244g00160	blue
VIT_02s0012g00150	blue
VIT_02s0012g00390	blue
VIT_02s0012g00400	blue
VIT_02s0012g00600	blue
VIT_02s0012g00690	blue
VIT_02s0012g00740	blue
VIT_02s0012g00840	blue
VIT_02s0012g01000	blue
VIT_02s0012g01170	blue
VIT_02s0012g01190	blue
VIT_02s0012g01320	blue
VIT_02s0012g01370	blue
VIT_02s0012g01390	blue
VIT_02s0012g01870	blue
VIT_02s0025g00060	blue
VIT_02s0025g00230	blue
VIT_02s0025g00330	blue
VIT_02s0025g00340	blue
VIT_02s0025g00360	blue
VIT_02s0025g00990	blue
VIT_02s0025g01220	blue
VIT_02s0025g01280	blue
VIT_02s0025g01670	blue
VIT_02s0025g01720	blue
VIT_02s0025g01850	blue
VIT_02s0025g02050	blue
VIT_02s0025g02070	blue
VIT_02s0025g02100	blue
VIT_02s0025g02130	blue
VIT_02s0025g02260	blue
VIT_02s0025g02270	blue
VIT_02s0025g02310	blue
VIT_02s0025g02360	blue
VIT_02s0025g02490	blue
VIT_02s0025g02560	blue
VIT_02s0025g02590	blue
VIT_02s0025g02720	blue
VIT_02s0025g03020	blue
VIT_02s0025g03210	blue
VIT_02s0025g03300	blue
VIT_02s0025g03450	blue
VIT_02s0025g03670	blue
VIT_02s0025g03930	blue
VIT_02s0025g04130	blue
VIT_02s0025g04460	blue
VIT_02s0025g04570	blue
VIT_02s0025g04750	blue
VIT_02s0025g04900	blue
VIT_02s0033g00030	blue
VIT_02s0033g00040	blue
VIT_02s0033g00240	blue
VIT_02s0033g01000	blue
VIT_02s0033g01020	blue
VIT_02s0033g01030	blue
VIT_02s0033g01050	blue
VIT_02s0033g01060	blue
VIT_02s0033g01100	blue
VIT_02s0033g01110	blue
VIT_02s0033g01270	blue
VIT_02s0033g01290	blue
VIT_02s0087g00410	blue
VIT_02s0087g00640	blue
VIT_02s0087g00840	blue
VIT_02s0087g00930	blue
VIT_02s0154g00040	blue
VIT_02s0154g00130	blue
VIT_02s0154g00260	blue
VIT_02s0154g00600	blue
VIT_02s0234g00130	blue
VIT_02s0488g00050	blue
VIT_03s0017g00270	blue
VIT_03s0017g00300	blue
VIT_03s0017g00640	blue
VIT_03s0017g00650	blue
VIT_03s0017g01670	blue
VIT_03s0017g01750	blue
VIT_03s0017g01800	blue
VIT_03s0017g01810	blue
VIT_03s0017g01830	blue
VIT_03s0017g02000	blue
VIT_03s0017g02210	blue
VIT_03s0038g00270	blue
VIT_03s0038g00320	blue
VIT_03s0038g00760	blue
VIT_03s0038g00830	blue
VIT_03s0038g00960	blue
VIT_03s0038g01090	blue
VIT_03s0038g01110	blue
VIT_03s0038g01130	blue
VIT_03s0038g01260	blue
VIT_03s0038g01360	blue
VIT_03s0038g01480	blue
VIT_03s0038g02090	blue
VIT_03s0038g02390	blue
VIT_03s0038g02400	blue
VIT_03s0038g02530	blue
VIT_03s0038g02800	blue
VIT_03s0038g02960	blue
VIT_03s0038g03180	blue
VIT_03s0038g03240	blue
VIT_03s0038g03530	blue
VIT_03s0038g03660	blue
VIT_03s0038g03670	blue
VIT_03s0038g03900	blue
VIT_03s0038g04070	blue
VIT_03s0038g04100	blue
VIT_03s0063g00150	blue
VIT_03s0063g00180	blue
VIT_03s0063g00370	blue
VIT_03s0063g00380	blue
VIT_03s0063g00460	blue
VIT_03s0063g00480	blue
VIT_03s0063g01150	blue
VIT_03s0063g01480	blue
VIT_03s0063g01790	blue
VIT_03s0063g01920	blue
VIT_03s0063g01930	blue
VIT_03s0063g02010	blue
VIT_03s0063g02090	blue
VIT_03s0063g02250	blue
VIT_03s0063g02370	blue
VIT_03s0063g02520	blue
VIT_03s0088g00270	blue
VIT_03s0088g01000	blue
VIT_03s0088g01080	blue
VIT_03s0088g01290	blue
VIT_03s0088g01300	blue
VIT_03s0091g00060	blue
VIT_03s0091g00370	blue
VIT_03s0091g00410	blue
VIT_03s0091g00480	blue
VIT_03s0091g00690	blue
VIT_03s0091g00810	blue
VIT_03s0091g01010	blue
VIT_03s0097g00660	blue
VIT_03s0097g00710	blue
VIT_03s0110g00090	blue
VIT_03s0132g00040	blue
VIT_03s0132g00340	blue
VIT_03s0132g00350	blue
VIT_03s0180g00020	blue
VIT_03s0180g00040	blue
VIT_03s0180g00090	blue
VIT_03s0180g00210	blue
VIT_03s0180g00260	blue
VIT_04s0008g00130	blue
VIT_04s0008g00170	blue
VIT_04s0008g00530	blue
VIT_04s0008g00690	blue
VIT_04s0008g01220	blue
VIT_04s0008g01310	blue
VIT_04s0008g01330	blue
VIT_04s0008g01360	blue
VIT_04s0008g01380	blue
VIT_04s0008g01400	blue
VIT_04s0008g01740	blue
VIT_04s0008g01840	blue
VIT_04s0008g01980	blue
VIT_04s0008g02210	blue
VIT_04s0008g02230	blue
VIT_04s0008g02250	blue
VIT_04s0008g02410	blue
VIT_04s0008g02450	blue
VIT_04s0008g02770	blue
VIT_04s0008g02840	blue
VIT_04s0008g02850	blue
VIT_04s0008g02860	blue
VIT_04s0008g03210	blue
VIT_04s0008g03360	blue
VIT_04s0008g03930	blue
VIT_04s0008g03950	blue
VIT_04s0008g04490	blue
VIT_04s0008g04920	blue
VIT_04s0008g05040	blue
VIT_04s0008g05470	blue
VIT_04s0008g05510	blue
VIT_04s0008g05630	blue
VIT_04s0008g05760	blue
VIT_04s0008g05850	blue
VIT_04s0008g06050	blue
VIT_04s0008g06140	blue
VIT_04s0008g06150	blue
VIT_04s0008g06250	blue
VIT_04s0008g06670	blue
VIT_04s0008g07370	blue
VIT_04s0023g00310	blue
VIT_04s0023g00530	blue
VIT_04s0023g00970	blue
VIT_04s0023g01000	blue
VIT_04s0023g01010	blue
VIT_04s0023g01030	blue
VIT_04s0023g01110	blue
VIT_04s0023g01150	blue
VIT_04s0023g01180	blue
VIT_04s0023g01340	blue
VIT_04s0023g01680	blue
VIT_04s0023g01970	blue
VIT_04s0023g02130	blue
VIT_04s0023g02160	blue
VIT_04s0023g02380	blue
VIT_04s0023g02450	blue
VIT_04s0023g02500	blue
VIT_04s0023g02600	blue
VIT_04s0023g02730	blue
VIT_04s0023g02970	blue
VIT_04s0023g03160	blue
VIT_04s0023g03240	blue
VIT_04s0023g03360	blue
VIT_04s0023g03430	blue
VIT_04s0023g03540	blue
VIT_04s0023g03770	blue
VIT_04s0023g03830	blue
VIT_04s0044g00010	blue
VIT_04s0044g00850	blue
VIT_04s0044g00910	blue
VIT_04s0044g01230	blue
VIT_04s0044g01270	blue
VIT_04s0044g01300	blue
VIT_04s0044g01760	blue
VIT_04s0044g01920	blue
VIT_04s0044g01930	blue
VIT_04s0069g00320	blue
VIT_04s0069g00720	blue
VIT_04s0069g01150	blue
VIT_04s0079g00630	blue
VIT_04s0210g00210	blue
VIT_05s0020g00790	blue
VIT_05s0020g00840	blue
VIT_05s0020g01120	blue
VIT_05s0020g01260	blue
VIT_05s0020g01270	blue
VIT_05s0020g01310	blue
VIT_05s0020g01360	blue
VIT_05s0020g01700	blue
VIT_05s0020g01740	blue
VIT_05s0020g01790	blue
VIT_05s0020g01930	blue
VIT_05s0020g02080	blue
VIT_05s0020g02270	blue
VIT_05s0020g02320	blue
VIT_05s0020g02360	blue
VIT_05s0020g02390	blue
VIT_05s0020g02450	blue
VIT_05s0020g02830	blue
VIT_05s0020g03010	blue
VIT_05s0020g03190	blue
VIT_05s0020g03240	blue
VIT_05s0020g03310	blue
VIT_05s0020g03340	blue
VIT_05s0020g03730	blue
VIT_05s0020g03810	blue
VIT_05s0020g03820	blue
VIT_05s0020g03840	blue
VIT_05s0020g04000	blue
VIT_05s0020g04020	blue
VIT_05s0020g04070	blue
VIT_05s0020g04710	blue
VIT_05s0020g04780	blue
VIT_05s0029g00390	blue
VIT_05s0029g00500	blue
VIT_05s0029g00630	blue
VIT_05s0049g00060	blue
VIT_05s0049g00140	blue
VIT_05s0049g00230	blue
VIT_05s0049g00890	blue
VIT_05s0049g01320	blue
VIT_05s0049g01350	blue
VIT_05s0049g01940	blue
VIT_05s0051g00010	blue
VIT_05s0051g00350	blue
VIT_05s0062g00760	blue
VIT_05s0062g01030	blue
VIT_05s0062g01270	blue
VIT_05s0077g00010	blue
VIT_05s0077g00520	blue
VIT_05s0077g00600	blue
VIT_05s0077g01030	blue
VIT_05s0077g01320	blue
VIT_05s0077g01400	blue
VIT_05s0077g01470	blue
VIT_05s0077g01700	blue
VIT_05s0077g01850	blue
VIT_05s0077g01970	blue
VIT_05s0077g02260	blue
VIT_05s0094g00020	blue
VIT_05s0094g00480	blue
VIT_05s0094g00520	blue
VIT_05s0094g00920	blue
VIT_05s0094g01200	blue
VIT_05s0094g01640	blue
VIT_05s0102g00210	blue
VIT_05s0102g00240	blue
VIT_05s0102g00370	blue
VIT_05s0102g00390	blue
VIT_05s0102g00450	blue
VIT_05s0102g00500	blue
VIT_05s0102g00690	blue
VIT_05s0102g00700	blue
VIT_05s0102g01130	blue
VIT_05s0102g01170	blue
VIT_05s0102g01180	blue
VIT_05s0124g00200	blue
VIT_05s0124g00610	blue
VIT_06s0004g00020	blue
VIT_06s0004g00110	blue
VIT_06s0004g00570	blue
VIT_06s0004g00690	blue
VIT_06s0004g00890	blue
VIT_06s0004g00900	blue
VIT_06s0004g00980	blue
VIT_06s0004g01290	blue
VIT_06s0004g01340	blue
VIT_06s0004g01680	blue
VIT_06s0004g01730	blue
VIT_06s0004g01770	blue
VIT_06s0004g01780	blue
VIT_06s0004g02060	blue
VIT_06s0004g02230	blue
VIT_06s0004g02390	blue
VIT_06s0004g02640	blue
VIT_06s0004g02860	blue
VIT_06s0004g03090	blue
VIT_06s0004g03230	blue
VIT_06s0004g03540	blue
VIT_06s0004g03890	blue
VIT_06s0004g03980	blue
VIT_06s0004g04010	blue
VIT_06s0004g04060	blue
VIT_06s0004g04180	blue
VIT_06s0004g04230	blue
VIT_06s0004g04260	blue
VIT_06s0004g04290	blue
VIT_06s0004g04410	blue
VIT_06s0004g04450	blue
VIT_06s0004g04480	blue
VIT_06s0004g04950	blue
VIT_06s0004g04960	blue
VIT_06s0004g05020	blue
VIT_06s0004g05050	blue
VIT_06s0004g05090	blue
VIT_06s0004g05320	blue
VIT_06s0004g05540	blue
VIT_06s0004g05660	blue
VIT_06s0004g05870	blue
VIT_06s0004g06160	blue
VIT_06s0004g06330	blue
VIT_06s0004g06590	blue
VIT_06s0004g06840	blue
VIT_06s0004g06940	blue
VIT_06s0004g06970	blue
VIT_06s0004g07080	blue
VIT_06s0004g07500	blue
VIT_06s0004g07650	blue
VIT_06s0004g07900	blue
VIT_06s0004g08130	blue
VIT_06s0004g08290	blue
VIT_06s0009g00370	blue
VIT_06s0009g01620	blue
VIT_06s0009g01760	blue
VIT_06s0009g01990	blue
VIT_06s0009g02370	blue
VIT_06s0009g02380	blue
VIT_06s0009g02390	blue
VIT_06s0009g03200	blue
VIT_06s0009g03420	blue
VIT_06s0009g03430	blue
VIT_06s0009g03540	blue
VIT_06s0009g03670	blue
VIT_06s0061g00070	blue
VIT_06s0061g00160	blue
VIT_06s0061g00170	blue
VIT_06s0061g00290	blue
VIT_06s0061g00440	blue
VIT_06s0061g00750	blue
VIT_06s0061g01180	blue
VIT_06s0061g01390	blue
VIT_06s0080g00020	blue
VIT_06s0080g00070	blue
VIT_06s0080g00270	blue
VIT_06s0080g00590	blue
VIT_06s0080g00640	blue
VIT_06s0080g00680	blue
VIT_06s0080g00780	blue
VIT_06s0080g01090	blue
VIT_06s0080g01200	blue
VIT_07s0005g00290	blue
VIT_07s0005g00780	blue
VIT_07s0005g01050	blue
VIT_07s0005g01120	blue
VIT_07s0005g01140	blue
VIT_07s0005g01200	blue
VIT_07s0005g01240	blue
VIT_07s0005g01320	blue
VIT_07s0005g01690	blue
VIT_07s0005g01760	blue
VIT_07s0005g01990	blue
VIT_07s0005g02020	blue
VIT_07s0005g02130	blue
VIT_07s0005g02480	blue
VIT_07s0005g02560	blue
VIT_07s0005g02710	blue
VIT_07s0005g02830	blue
VIT_07s0005g03220	blue
VIT_07s0005g03580	blue
VIT_07s0005g03590	blue
VIT_07s0005g03600	blue
VIT_07s0005g03810	blue
VIT_07s0005g03860	blue
VIT_07s0005g03870	blue
VIT_07s0005g03890	blue
VIT_07s0005g04220	blue
VIT_07s0005g04320	blue
VIT_07s0005g05620	blue
VIT_07s0005g05640	blue
VIT_07s0005g06180	blue
VIT_07s0005g06220	blue
VIT_07s0005g06380	blue
VIT_07s0005g06390	blue
VIT_07s0031g00220	blue
VIT_07s0031g00530	blue
VIT_07s0031g00710	blue
VIT_07s0031g00720	blue
VIT_07s0031g01260	blue
VIT_07s0031g01440	blue
VIT_07s0031g01720	blue
VIT_07s0031g01840	blue
VIT_07s0031g01850	blue
VIT_07s0031g01880	blue
VIT_07s0031g01910	blue
VIT_07s0031g02310	blue
VIT_07s0031g02330	blue
VIT_07s0031g02390	blue
VIT_07s0031g02450	blue
VIT_07s0031g02740	blue
VIT_07s0095g00130	blue
VIT_07s0095g00190	blue
VIT_07s0104g00090	blue
VIT_07s0104g00240	blue
VIT_07s0104g00380	blue
VIT_07s0104g00670	blue
VIT_07s0104g00790	blue
VIT_07s0104g00910	blue
VIT_07s0104g00950	blue
VIT_07s0104g01010	blue
VIT_07s0104g01020	blue
VIT_07s0104g01150	blue
VIT_07s0104g01160	blue
VIT_07s0104g01350	blue
VIT_07s0104g01420	blue
VIT_07s0104g01440	blue
VIT_07s0104g01490	blue
VIT_07s0104g01500	blue
VIT_07s0104g01510	blue
VIT_07s0104g01550	blue
VIT_07s0104g01560	blue
[truncated: 17,732 more rows]
