# Supplementary material for: Transcriptional profiling reveals multiple defense responses in downy mildew-resistant transgenic grapevine expressing a TIR-NBS-LRR gene located at the MrRUN1/MrRPV1 locus
Source: Hortic Res. 2021 Jul 1;8:161. doi: 10.1038/s41438-021-00597-w (PMC8245497; doi:10.1038/s41438-021-00597-w)
Supplement: Supplementary file 13 — Dataset 10 [file 41438_2021_597_MOESM13_ESM.xlsx]

## Sheet: TF families
Time	GeneID	log2FoldChange in TS_DM vs.TS_Mock	TF families	Swissport Annotation
36h	VIT_08s0007g04020	0.86299	AHL	AT-hook motif nuclear-localized protein 1 OS=Arabidopsis thaliana GN=AHL1 PE=1 SV=1
36h	VIT_18s0001g07380	1.9697		AT-hook motif nuclear-localized protein 17 OS=Arabidopsis thaliana GN=AHL17 PE=2 SV=1
36h	VIT_02s0012g00880	2.1553		AT-hook motif nuclear-localized protein 23 OS=Arabidopsis thaliana GN=AHL23 PE=1 SV=1
36h	VIT_18s0122g00590	1.6335		AT-hook motif nuclear-localized protein 29 OS=Arabidopsis thaliana GN=AHL29 PE=1 SV=1
36h	VIT_16s0013g00890	1.582	ERF	Ethylene-responsive transcription factor 2 OS=Nicotiana sylvestris GN=ERF2 PE=2 SV=1
18h	VIT_02s0234g00130	0.61417		Ethylene-responsive transcription factor 2 OS=Nicotiana tabacum GN=ERF2 PE=2 SV=1
24h	VIT_12s0028g03270	0.70341		Ethylene-responsive transcription factor 4 OS=Nicotiana sylvestris GN=ERF4 PE=2 SV=1
18h	Novel01552	1.155		Ethylene-responsive transcription factor 5 OS=Nicotiana tabacum GN=ERF5 PE=2 SV=1
18h	VIT_16s0013g00900	1.1512		Ethylene-responsive transcription factor 5 OS=Nicotiana tabacum GN=ERF5 PE=2 SV=1
18h	VIT_16s0013g00950	0.94162		Ethylene-responsive transcription factor 5 OS=Nicotiana tabacum GN=ERF5 PE=2 SV=1
24h	VIT_16s0013g00980	2.6116		Ethylene-responsive transcription factor 5 OS=Nicotiana tabacum GN=ERF5 PE=2 SV=1
24h	VIT_16s0013g00990	1.6024		Ethylene-responsive transcription factor 5 OS=Nicotiana tabacum GN=ERF5 PE=2 SV=1
24h	VIT_16s0013g01000	1.0264		Ethylene-responsive transcription factor 5 OS=Nicotiana tabacum GN=ERF5 PE=2 SV=1
24h	VIT_16s0013g01050	1.4098		Ethylene-responsive transcription factor 5 OS=Nicotiana tabacum GN=ERF5 PE=2 SV=1
18h	VIT_16s0013g01060	1.5168		Ethylene-responsive transcription factor 5 OS=Nicotiana tabacum GN=ERF5 PE=2 SV=1
18h	VIT_16s0013g01090	1.3631		Ethylene-responsive transcription factor 5 OS=Nicotiana tabacum GN=ERF5 PE=2 SV=1
24h	VIT_16s0013g01110	0.96701		Ethylene-responsive transcription factor 5 OS=Nicotiana tabacum GN=ERF5 PE=2 SV=1
24h	VIT_16s0013g01120	1.1186		Ethylene-responsive transcription factor 5 OS=Nicotiana tabacum GN=ERF5 PE=2 SV=1
36h	VIT_07s0031g01980	2.8533		Ethylene-responsive transcription factor ABR1 OS=Arabidopsis thaliana GN=ABR1 PE=2 SV=1
18h	VIT_07s0005g03220	1.749		Ethylene-responsive transcription factor ERF098 OS=Arabidopsis thaliana GN=ERF098 PE=1 SV=1
24h	VIT_16s0013g01080	0.74811		ethylene-responsive transcription factor ERF104-like; K09286 EREBP-like factor (A)
36h	VIT_01s0150g00120	0.99293		Ethylene-responsive transcription factor ERF113 OS=Arabidopsis thaliana GN=ERF113 PE=2 SV=1
36h	VIT_14s0068g01040	3.3331		Ethylene-responsive transcription factor ERF113 OS=Arabidopsis thaliana GN=ERF113 PE=2 SV=1
36h	VIT_05s0077g01860	1.5373		Ethylene-responsive transcription factor RAP2-3 OS=Arabidopsis thaliana GN=RAP2-3 PE=1 SV=2
18h	VIT_03s0038g00490	1.0437	GATA	GATA transcription factor 5 OS=Arabidopsis thaliana GN=GATA5 PE=2 SV=1
36h	VIT_05s0049g01010	5.3161	MYB	Myb-related protein Myb4 OS=Oryza sativa subsp. japonica GN=MYB4 PE=2 SV=2
24h	VIT_05s0049g01020	4.0253		Myb-related protein Myb4 OS=Oryza sativa subsp. japonica GN=MYB4 PE=2 SV=2
36h	VIT_12s0134g00490	4.93		Myb-related protein Myb4 OS=Oryza sativa subsp. japonica GN=MYB4 PE=2 SV=2
36h	VIT_01s0137g00050	1.228		Putative Myb family transcription factor At1g14600 OS=Arabidopsis thaliana GN=At1g14600 PE=2 SV=2
36h	VIT_05s0077g00500	2.6542		Transcription factor MYB108 OS=Arabidopsis thaliana GN=MYB108 PE=1 SV=1
36h	VIT_07s0005g01950	3.9144		Transcription factor MYB108 OS=Arabidopsis thaliana GN=MYB108 PE=1 SV=1
36h	VIT_17s0000g03560	1.4173		Transcription factor MYB108 OS=Arabidopsis thaliana GN=MYB108 PE=1 SV=1
36h	VIT_08s0056g01190	1.48		Transcription factor MYB44 OS=Arabidopsis thaliana GN=MYB44 PE=2 SV=1
24h	VIT_00s0160g00110	1.0461	WRKY	Probable WRKY transcription factor 16 OS=Arabidopsis thaliana GN=WRKY16 PE=2 SV=1
24h	VIT_06s0004g07500	0.74328		Probable WRKY transcription factor 33 OS=Arabidopsis thaliana GN=WRKY33 PE=1 SV=2
24h	VIT_04s0008g05760	0.84366		Probable WRKY transcription factor 40 OS=Arabidopsis thaliana GN=WRKY40 PE=1 SV=1
24h	VIT_02s0025g01280	1.4782		Probable WRKY transcription factor 41 OS=Arabidopsis thaliana GN=WRKY41 PE=2 SV=2
36h	VIT_05s0077g00730	2.0956		Probable WRKY transcription factor 48 OS=Arabidopsis thaliana GN=WRKY48 PE=2 SV=1
24h	VIT_04s0008g01470	1.9402		Probable WRKY transcription factor 50 OS=Arabidopsis thaliana GN=WRKY50 PE=2 SV=1
36h	VIT_04s0069g00980	Inf		Probable WRKY transcription factor 51 OS=Arabidopsis thaliana GN=WRKY51 PE=1 SV=1
24h	VIT_16s0050g02510	2.0335		Probable WRKY transcription factor 53 OS=Arabidopsis thaliana GN=WRKY53 PE=1 SV=1
36h	VIT_08s0058g01390	1.1901		Probable WRKY transcription factor 70 OS=Arabidopsis thaliana GN=WRKY70 PE=2 SV=1
36h	VIT_13s0067g03140	1.785		Probable WRKY transcription factor 70 OS=Arabidopsis thaliana GN=WRKY70 PE=2 SV=1
36h	VIT_01s0026g01730	2.3082		Probable WRKY transcription factor 72 OS=Arabidopsis thaliana GN=WRKY72 PE=2 SV=1
36h	VIT_14s0068g01770	6.441		Probable WRKY transcription factor 75 OS=Arabidopsis thaliana GN=WRKY75 PE=2 SV=1
36h	VIT_17s0000g01280	1.6753		Probable WRKY transcription factor 75 OS=Arabidopsis thaliana GN=WRKY75 PE=2 SV=1
36h	VIT_04s0008g05750	3.6025		WRKY transcription factor 18 OS=Arabidopsis thaliana GN=WRKY18 PE=1 SV=2
18h	VIT_00s2547g00010	0.76824		WRKY transcription factor 21 [Vitis vinifera]
18h	VIT_08s0058g00690	1.3567		WRKY transcription factor 33 OS=Arabidopsis thaliana GN=WRKY33 PE=1 SV=2
18h	VIT_09s0018g00240	1.1021		WRKY transcription factor 40 OS=Arabidopsis thaliana GN=WRKY40 PE=1 SV=1
18h	VIT_15s0046g01140	1.6977		WRKY transcription factor 46 OS=Arabidopsis thaliana GN=WRKY46 PE=2 SV=1
18h	VIT_04s0069g00970	5.7842		WRKY transcription factor 51 OS=Arabidopsis thaliana GN=WRKY51 PE=1 SV=1
18h	VIT_13s0067g03130	1.6782		WRKY transcription factor 55 OS=Arabidopsis thaliana GN=WRKY55 PE=2 SV=1
36h	VIT_12s0059g00880	0.90361		WRKY transcription factor 6 OS=Arabidopsis thaliana GN=WRKY6 PE=1 SV=1
18h	VIT_01s0010g03930	1.2799		WRKY transcription factor 75 OS=Arabidopsis thaliana GN=WRKY75 PE=2 SV=1
36h	VIT_04s0008g00150	1.5762	NAC	Putative NAC domain-containing protein 94 OS=Arabidopsis thaliana GN=ANAC094 PE=3 SV=1
18h	VIT_11s0016g02070	3.5454	bHLH	transcription factor bHLH041 OS=Arabidopsis thaliana GN=BHLH41 PE=3 SV=1
18h	VIT_10s0003g01170	0.75882		transcription factor bHLH107 OS=Arabidopsis thaliana GN=BHLH107 PE=2 SV=1
36h	VIT_12s0028g03550	1.0786		Transcription factor bHLH118 OS=Arabidopsis thaliana GN=BHLH118 PE=2 SV=1
36h	VIT_11s0052g00100	1.106		Transcription factor bHLH35 OS=Arabidopsis thaliana GN=BHLH35 PE=2 SV=1
12h	VIT_17s0000g08150	0.9169		Transcription factor bHLH36 OS=Arabidopsis thaliana GN=BHLH36 PE=2 SV=1
18h	VIT_10s0003g01160	0.66021		Transcription factor bHLH51 OS=Arabidopsis thaliana GN=BHLH51 PE=2 SV=1
36h	VIT_12s0028g00860	3.8337	JUB1	Transcription factor JUNGBRUNNEN 1 OS=Arabidopsis thaliana GN=JUB1 PE=1 SV=1
36h	VIT_19s0027g00840	4.1542		Transcription factor JUNGBRUNNEN 1 OS=Arabidopsis thaliana GN=JUB1 PE=1 SV=1
36h	VIT_08s0007g05030	2.3706	RAX	Transcription factor RAX2 OS=Arabidopsis thaliana GN=RAX2 PE=1 SV=1
36h	VIT_00s1352g00010	3.1784		Transcription factor RAX3 OS=Arabidopsis thaliana GN=RAX3 PE=2 SV=1
36h	VIT_11s0016g02780	2.3778		Transcription factor RAX3 OS=Arabidopsis thaliana GN=RAX3 PE=2 SV=1
36h	VIT_18s0001g08470	3.7089		Transcription factor RAX3 OS=Arabidopsis thaliana GN=RAX3 PE=2 SV=1
36h	VIT_18s0001g13740	-2.0665	bZIP	Transcription factor VIP1 OS=Arabidopsis thaliana GN=VIP1 PE=1 SV=1
36h	VIT_08s0105g00400	3.3892	Trihelix	Trihelix transcription factor GT-3a OS=Arabidopsis thaliana GN=GT-3A PE=1 SV=1
24h	VIT_13s0067g01070	0.51809	Zinc finger protein	Zinc finger CCCH domain-containing protein 29 OS=Arabidopsis thaliana GN=At2g40140 PE=2 SV=1
36h	VIT_14s0068g01380	-0.89066		Zinc finger protein CONSTANS-LIKE 14 OS=Arabidopsis thaliana GN=COL14 PE=2 SV=2
36h	VIT_14s0083g00640	-0.8712		Zinc finger protein CONSTANS-LIKE 2 OS=Arabidopsis thaliana GN=COL2 PE=1 SV=1
18h	VIT_03s0091g00690	1.4869		Zinc finger protein ZAT10 OS=Arabidopsis thaliana GN=ZAT10 PE=2 SV=1
18h	VIT_18s0001g09230	0.6505		Zinc finger protein ZAT10 OS=Arabidopsis thaliana GN=ZAT10 PE=2 SV=1
36h	VIT_06s0004g04180	3.3684		Zinc finger protein ZAT11 OS=Arabidopsis thaliana GN=ZAT11 PE=2 SV=1
36h	VIT_13s0019g00480	3.6927		Zinc finger protein ZAT12 OS=Arabidopsis thaliana GN=ZAT12 PE=2 SV=1
