# Supplementary material for: Transcriptional profiling reveals multiple defense responses in downy mildew-resistant transgenic grapevine expressing a TIR-NBS-LRR gene located at the MrRUN1/MrRPV1 locus
Source: Hortic Res. 2021 Jul 1;8:161. doi: 10.1038/s41438-021-00597-w (PMC8245497; doi:10.1038/s41438-021-00597-w)
Supplement: Supplementary file 14 — Dataset 11 [file 41438_2021_597_MOESM14_ESM.xlsx]

## Sheet: Sheet1
TF Gene_ID	STS Gene ID	weight	module	TF family
VIT_11s0016g02070	VIT_16s0100g00930	0.203653	black	bHLH041
VIT_11s0016g02070	VIT_16s0100g00950	0.206237	black	bHLH041
VIT_11s0016g02070	VIT_16s0100g00900	0.209539	black	bHLH041
VIT_11s0016g02070	VIT_16s0100g00850	0.21548	black	bHLH041
VIT_11s0016g02070	VIT_16s0100g00800	0.217228	black	bHLH041
VIT_11s0016g02070	VIT_16s0100g00860	0.220488	black	bHLH041
VIT_11s0016g02070	VIT_16s0100g00810	0.221941	black	bHLH041
VIT_11s0016g02070	VIT_16s0100g00840	0.222787	black	bHLH041
VIT_11s0016g02070	VIT_16s0100g00940	0.225775	black	bHLH041
VIT_11s0016g02070	VIT_16s0100g01020	0.226089	black	bHLH041
VIT_11s0016g02070	VIT_16s0100g00920	0.236164	black	bHLH041
VIT_11s0016g02070	VIT_16s0100g01000	0.237174	black	bHLH041
VIT_11s0016g02070	VIT_16s0050g02220	0.241324	black	bHLH041
VIT_10s0003g01170	VIT_16s0050g02220	0.210962	black	bHLH30
VIT_14s0068g01040	VIT_11s0016g01660	0.223272	black	ERF114
VIT_14s0068g01040	VIT_16s0100g00930	0.300071	black	ERF114
VIT_14s0068g01040	VIT_16s0100g00800	0.302583	black	ERF114
VIT_14s0068g01040	VIT_16s0100g00920	0.319227	black	ERF114
VIT_14s0068g01040	VIT_16s0039g01170	0.330133	black	ERF114
VIT_14s0068g01040	VIT_16s0100g00810	0.33542	black	ERF114
VIT_14s0068g01040	VIT_16s0100g00840	0.344746	black	ERF114
VIT_14s0068g01040	VIT_16s0100g00850	0.349743	black	ERF114
VIT_14s0068g01040	VIT_12s0028g01880	0.358697	black	ERF114
VIT_14s0068g01040	VIT_16s0100g00860	0.362143	black	ERF114
VIT_14s0068g01040	VIT_16s0100g01000	0.364361	black	ERF114
VIT_14s0068g01040	VIT_16s0100g00940	0.368988	black	ERF114
VIT_14s0068g01040	VIT_12s0028g01940	0.369334	black	ERF114
VIT_14s0068g01040	VIT_16s0039g01320	0.376806	black	ERF114
VIT_14s0068g01040	VIT_16s0100g01020	0.379497	black	ERF114
VIT_14s0068g01040	VIT_16s0050g02220	0.38114	black	ERF114
VIT_14s0068g01040	VIT_16s0100g00900	0.386026	black	ERF114
VIT_14s0068g01040	VIT_16s0100g00950	0.404777	black	ERF114
VIT_14s0068g01040	VIT_16s0100g00960	0.408046	black	ERF114
VIT_14s0068g01040	VIT_03s0017g02120	0.421848	black	ERF114
VIT_00s1352g00010	VIT_03s0017g02120	0.210101	black	MYB RAX3
VIT_18s0001g08470	VIT_11s0016g01660	0.23923	black	MYB RAX3
VIT_00s1352g00010	VIT_16s0050g02220	0.302368	black	MYB RAX3
VIT_18s0001g08470	VIT_12s0028g01880	0.311668	black	MYB RAX3
VIT_18s0001g08470	VIT_16s0100g00800	0.313786	black	MYB RAX3
VIT_18s0001g08470	VIT_16s0100g00930	0.316178	black	MYB RAX3
VIT_18s0001g08470	VIT_12s0028g01940	0.321127	black	MYB RAX3
VIT_18s0001g08470	VIT_16s0100g00920	0.326336	black	MYB RAX3
VIT_18s0001g08470	VIT_16s0039g01170	0.33919	black	MYB RAX3
VIT_18s0001g08470	VIT_16s0100g00840	0.346778	black	MYB RAX3
VIT_18s0001g08470	VIT_16s0100g00810	0.347066	black	MYB RAX3
VIT_18s0001g08470	VIT_16s0100g01000	0.35941	black	MYB RAX3
VIT_18s0001g08470	VIT_16s0100g00850	0.361238	black	MYB RAX3
VIT_18s0001g08470	VIT_16s0100g00940	0.365545	black	MYB RAX3
VIT_18s0001g08470	VIT_16s0100g00860	0.366142	black	MYB RAX3
VIT_18s0001g08470	VIT_16s0039g01320	0.367953	black	MYB RAX3
VIT_18s0001g08470	VIT_16s0050g02220	0.368731	black	MYB RAX3
VIT_18s0001g08470	VIT_16s0100g01020	0.373722	black	MYB RAX3
VIT_18s0001g08470	VIT_16s0100g00900	0.375782	black	MYB RAX3
VIT_18s0001g08470	VIT_16s0100g00950	0.377487	black	MYB RAX3
VIT_18s0001g08470	VIT_03s0017g02120	0.3779	black	MYB RAX3
VIT_18s0001g08470	VIT_16s0100g00960	0.399757	black	MYB RAX3
VIT_05s0077g00500	VIT_16s0039g01170	0.200443	black	MYB108
VIT_05s0077g00500	VIT_16s0100g00800	0.203325	black	MYB108
VIT_05s0077g00500	VIT_16s0100g00930	0.2035	black	MYB108
VIT_05s0077g00500	VIT_16s0100g00920	0.207877	black	MYB108
VIT_05s0077g00500	VIT_03s0017g02120	0.210034	black	MYB108
VIT_05s0077g00500	VIT_16s0100g00840	0.215565	black	MYB108
VIT_05s0077g00500	VIT_16s0100g01000	0.216309	black	MYB108
VIT_05s0077g00500	VIT_16s0100g00810	0.217168	black	MYB108
VIT_05s0077g00500	VIT_16s0100g00950	0.218021	black	MYB108
VIT_05s0077g00500	VIT_16s0100g00850	0.218391	black	MYB108
VIT_05s0077g00500	VIT_16s0100g00940	0.219443	black	MYB108
VIT_05s0077g00500	VIT_16s0039g01320	0.219568	black	MYB108
VIT_05s0077g00500	VIT_16s0100g00900	0.221742	black	MYB108
VIT_05s0077g00500	VIT_16s0100g00860	0.222044	black	MYB108
VIT_05s0077g00500	VIT_16s0100g01020	0.222134	black	MYB108
VIT_05s0077g00500	VIT_16s0100g00960	0.22925	black	MYB108
VIT_05s0077g00500	VIT_16s0050g02220	0.230346	black	MYB108
VIT_05s0049g01020	VIT_11s0016g01660	0.257998	black	MYB15
VIT_05s0049g01020	VIT_12s0028g01880	0.316098	black	MYB15
VIT_05s0049g01020	VIT_12s0028g01940	0.324227	black	MYB15
VIT_05s0049g01020	VIT_16s0100g00800	0.330964	black	MYB15
VIT_05s0049g01020	VIT_16s0100g00930	0.338325	black	MYB15
VIT_05s0049g01020	VIT_16s0100g00920	0.342035	black	MYB15
VIT_05s0049g01020	VIT_16s0039g01170	0.355035	black	MYB15
VIT_05s0049g01020	VIT_16s0100g00840	0.358985	black	MYB15
VIT_05s0049g01020	VIT_16s0100g00810	0.364534	black	MYB15
VIT_05s0049g01020	VIT_16s0050g02220	0.368835	black	MYB15
VIT_05s0049g01020	VIT_03s0017g02120	0.36923	black	MYB15
VIT_05s0049g01020	VIT_16s0100g01000	0.370998	black	MYB15
VIT_05s0049g01020	VIT_16s0039g01320	0.37565	black	MYB15
VIT_05s0049g01020	VIT_16s0100g00950	0.376347	black	MYB15
VIT_05s0049g01020	VIT_16s0100g00940	0.377499	black	MYB15
VIT_05s0049g01020	VIT_16s0100g00860	0.379898	black	MYB15
VIT_05s0049g01020	VIT_16s0100g00850	0.38104	black	MYB15
VIT_05s0049g01020	VIT_16s0100g01020	0.383817	black	MYB15
VIT_05s0049g01020	VIT_16s0100g00900	0.384447	black	MYB15
VIT_05s0049g01020	VIT_16s0100g00960	0.407565	black	MYB15
VIT_08s0007g05030	VIT_16s0039g01170	0.204394	black	MYB36
VIT_08s0007g05030	VIT_03s0017g02120	0.210915	black	MYB36
VIT_08s0007g05030	VIT_16s0039g01320	0.223856	black	MYB36
VIT_11s0016g02780	VIT_16s0100g00930	0.223894	black	MYB36
VIT_08s0007g05030	VIT_16s0100g00950	0.23021	black	MYB36
VIT_08s0007g05030	VIT_16s0100g00800	0.230652	black	MYB36
VIT_11s0016g02780	VIT_16s0100g00800	0.230808	black	MYB36
VIT_08s0007g05030	VIT_16s0100g00930	0.231949	black	MYB36
VIT_08s0007g05030	VIT_16s0100g00920	0.232668	black	MYB36
VIT_08s0007g05030	VIT_16s0100g01000	0.233262	black	MYB36
VIT_11s0016g02780	VIT_16s0039g01170	0.23521	black	MYB36
VIT_08s0007g05030	VIT_16s0100g00840	0.238566	black	MYB36
VIT_08s0007g05030	VIT_16s0100g00940	0.239252	black	MYB36
VIT_08s0007g05030	VIT_16s0100g00900	0.239506	black	MYB36
VIT_08s0007g05030	VIT_16s0100g00850	0.239692	black	MYB36
VIT_08s0007g05030	VIT_16s0100g01020	0.240319	black	MYB36
VIT_08s0007g05030	VIT_16s0100g00860	0.241198	black	MYB36
VIT_08s0007g05030	VIT_16s0100g00810	0.242066	black	MYB36
VIT_11s0016g02780	VIT_16s0100g00920	0.242734	black	MYB36
VIT_08s0007g05030	VIT_16s0100g00960	0.246579	black	MYB36
VIT_11s0016g02780	VIT_16s0100g00810	0.248531	black	MYB36
VIT_11s0016g02780	VIT_16s0100g00850	0.255642	black	MYB36
VIT_11s0016g02780	VIT_16s0100g00840	0.257247	black	MYB36
VIT_11s0016g02780	VIT_12s0028g01880	0.261966	black	MYB36
VIT_11s0016g02780	VIT_16s0100g00860	0.264313	black	MYB36
VIT_11s0016g02780	VIT_16s0100g00940	0.268424	black	MYB36
VIT_11s0016g02780	VIT_12s0028g01940	0.271089	black	MYB36
VIT_11s0016g02780	VIT_16s0100g01000	0.271202	black	MYB36
VIT_11s0016g02780	VIT_16s0100g01020	0.275522	black	MYB36
VIT_11s0016g02780	VIT_16s0039g01320	0.275684	black	MYB36
VIT_11s0016g02780	VIT_16s0100g00900	0.277297	black	MYB36
VIT_11s0016g02780	VIT_16s0100g00960	0.283985	black	MYB36
VIT_11s0016g02780	VIT_16s0050g02220	0.284468	black	MYB36
VIT_11s0016g02780	VIT_16s0100g00950	0.293535	black	MYB36
VIT_11s0016g02780	VIT_03s0017g02120	0.305562	black	MYB36
VIT_05s0049g01010	VIT_16s0100g00950	0.244403	black	MYB4
VIT_05s0049g01010	VIT_12s0028g01940	0.266469	black	MYB4
VIT_05s0049g01010	VIT_03s0017g02120	0.284508	black	MYB4
VIT_05s0049g01010	VIT_12s0028g01880	0.292178	black	MYB4
VIT_05s0049g01010	VIT_16s0050g02220	0.442276	black	MYB4
VIT_19s0027g00840	VIT_16s0100g00930	0.205069	black	NAC
VIT_19s0027g00840	VIT_16s0100g00800	0.215313	black	NAC
VIT_19s0027g00840	VIT_16s0100g00920	0.230611	black	NAC
VIT_19s0027g00840	VIT_16s0100g00810	0.247931	black	NAC
VIT_12s0028g00860	VIT_11s0016g01660	0.254105	black	NAC
VIT_19s0027g00840	VIT_16s0100g00850	0.258061	black	NAC
VIT_19s0027g00840	VIT_16s0100g00840	0.259868	black	NAC
VIT_19s0027g00840	VIT_12s0028g01880	0.269457	black	NAC
VIT_19s0027g00840	VIT_16s0039g01170	0.280174	black	NAC
VIT_19s0027g00840	VIT_16s0100g01000	0.281143	black	NAC
VIT_19s0027g00840	VIT_12s0028g01940	0.283164	black	NAC
VIT_19s0027g00840	VIT_16s0100g00860	0.28512	black	NAC
VIT_19s0027g00840	VIT_16s0100g00940	0.291214	black	NAC
VIT_12s0028g00860	VIT_16s0100g00930	0.299904	black	NAC
VIT_19s0027g00840	VIT_16s0100g01020	0.302028	black	NAC
VIT_19s0027g00840	VIT_16s0039g01320	0.310094	black	NAC
VIT_12s0028g00860	VIT_16s0100g00800	0.311466	black	NAC
VIT_19s0027g00840	VIT_16s0100g00900	0.313177	black	NAC
VIT_12s0028g00860	VIT_16s0100g00920	0.333501	black	NAC
VIT_19s0027g00840	VIT_16s0100g00960	0.339707	black	NAC
VIT_12s0028g00860	VIT_16s0100g00810	0.353026	black	NAC
VIT_19s0027g00840	VIT_16s0100g00950	0.368369	black	NAC
VIT_12s0028g00860	VIT_16s0100g00840	0.369411	black	NAC
VIT_12s0028g00860	VIT_16s0100g00850	0.370419	black	NAC
VIT_12s0028g00860	VIT_16s0039g01170	0.383121	black	NAC
VIT_12s0028g00860	VIT_12s0028g01880	0.389592	black	NAC
VIT_12s0028g00860	VIT_16s0100g00860	0.398961	black	NAC
VIT_12s0028g00860	VIT_16s0100g01000	0.401206	black	NAC
VIT_12s0028g00860	VIT_16s0100g00940	0.407946	black	NAC
VIT_12s0028g00860	VIT_12s0028g01940	0.40871	black	NAC
VIT_19s0027g00840	VIT_03s0017g02120	0.4126	black	NAC
VIT_12s0028g00860	VIT_16s0100g01020	0.422969	black	NAC
VIT_12s0028g00860	VIT_16s0100g00900	0.435162	black	NAC
VIT_12s0028g00860	VIT_16s0039g01320	0.435724	black	NAC
VIT_12s0028g00860	VIT_16s0050g02220	0.444616	black	NAC
VIT_12s0028g00860	VIT_16s0100g00960	0.466134	black	NAC
VIT_12s0028g00860	VIT_16s0100g00950	0.470197	black	NAC
VIT_19s0027g00840	VIT_16s0050g02220	0.470302	black	NAC
VIT_12s0028g00860	VIT_03s0017g02120	0.513405	black	NAC
VIT_04s0008g05750	VIT_11s0016g01660	0.280901	black	WRKY18
VIT_04s0008g05750	VIT_16s0100g00800	0.346691	black	WRKY18
VIT_04s0008g05750	VIT_16s0100g00930	0.348333	black	WRKY18
VIT_04s0008g05750	VIT_16s0100g00920	0.366101	black	WRKY18
VIT_04s0008g05750	VIT_16s0100g00810	0.384414	black	WRKY18
VIT_04s0008g05750	VIT_16s0039g01170	0.386716	black	WRKY18
VIT_04s0008g05750	VIT_16s0100g00840	0.390119	black	WRKY18
VIT_04s0008g05750	VIT_16s0100g00850	0.409331	black	WRKY18
VIT_04s0008g05750	VIT_16s0100g00860	0.41324	black	WRKY18
VIT_04s0008g05750	VIT_16s0100g01000	0.418135	black	WRKY18
VIT_04s0008g05750	VIT_16s0100g00940	0.41901	black	WRKY18
VIT_04s0008g05750	VIT_12s0028g01880	0.426541	black	WRKY18
VIT_04s0008g05750	VIT_12s0028g01940	0.429156	black	WRKY18
VIT_04s0008g05750	VIT_16s0100g01020	0.43002	black	WRKY18
VIT_04s0008g05750	VIT_16s0050g02220	0.430041	black	WRKY18
VIT_04s0008g05750	VIT_16s0039g01320	0.430419	black	WRKY18
VIT_04s0008g05750	VIT_16s0100g00900	0.434241	black	WRKY18
VIT_04s0008g05750	VIT_16s0100g00950	0.449066	black	WRKY18
VIT_04s0008g05750	VIT_16s0100g00960	0.458322	black	WRKY18
VIT_04s0008g05750	VIT_03s0017g02120	0.469796	black	WRKY18
VIT_04s0008g01470	VIT_16s0100g00950	0.210675	black	WRKY50
VIT_04s0008g01470	VIT_12s0028g01940	0.22669	black	WRKY50
VIT_04s0008g01470	VIT_03s0017g02120	0.234339	black	WRKY50
VIT_04s0008g01470	VIT_12s0028g01880	0.257374	black	WRKY50
VIT_04s0008g01470	VIT_16s0050g02220	0.371166	black	WRKY50
VIT_07s0031g01710	VIT_12s0028g01940	0.2041	black	WRKY51
VIT_04s0069g00970	VIT_16s0100g00810	0.208342	black	WRKY51
VIT_04s0069g00970	VIT_16s0100g00840	0.210516	black	WRKY51
VIT_04s0069g00970	VIT_11s0016g01660	0.213671	black	WRKY51
VIT_07s0031g01710	VIT_16s0100g00950	0.214658	black	WRKY51
VIT_07s0031g01710	VIT_12s0028g01880	0.222047	black	WRKY51
VIT_04s0069g00970	VIT_16s0100g00850	0.228198	black	WRKY51
VIT_04s0069g00970	VIT_16s0100g00860	0.236605	black	WRKY51
VIT_04s0069g00970	VIT_16s0100g00940	0.237784	black	WRKY51
VIT_04s0069g00970	VIT_16s0100g01000	0.240186	black	WRKY51
VIT_04s0069g00970	VIT_16s0100g01020	0.244888	black	WRKY51
VIT_04s0069g00970	VIT_16s0100g00900	0.250301	black	WRKY51
VIT_04s0069g00980	VIT_11s0016g01660	0.251564	black	WRKY51
VIT_07s0031g01710	VIT_03s0017g02120	0.256414	black	WRKY51
VIT_04s0069g00970	VIT_12s0028g01940	0.25804	black	WRKY51
VIT_04s0069g00970	VIT_16s0039g01320	0.261661	black	WRKY51
VIT_04s0069g00970	VIT_16s0039g01170	0.262511	black	WRKY51
VIT_04s0069g00970	VIT_16s0100g00960	0.269652	black	WRKY51
VIT_04s0069g00970	VIT_12s0028g01880	0.276121	black	WRKY51
VIT_04s0069g00970	VIT_16s0100g00950	0.294969	black	WRKY51
VIT_04s0069g00980	VIT_16s0100g00930	0.304849	black	WRKY51
VIT_04s0069g00980	VIT_16s0100g00800	0.307424	black	WRKY51
VIT_04s0069g00980	VIT_16s0100g00920	0.324022	black	WRKY51
VIT_04s0069g00980	VIT_12s0028g01880	0.327009	black	WRKY51
VIT_04s0069g00970	VIT_03s0017g02120	0.330165	black	WRKY51
VIT_04s0069g00980	VIT_12s0028g01940	0.343669	black	WRKY51
VIT_04s0069g00980	VIT_16s0100g00810	0.34853	black	WRKY51
VIT_07s0031g01710	VIT_16s0050g02220	0.351972	black	WRKY51
VIT_04s0069g00980	VIT_16s0100g00840	0.352701	black	WRKY51
VIT_04s0069g00980	VIT_16s0100g00850	0.366379	black	WRKY51
VIT_04s0069g00980	VIT_16s0039g01170	0.372388	black	WRKY51
VIT_04s0069g00980	VIT_16s0100g01000	0.375448	black	WRKY51
VIT_04s0069g00980	VIT_16s0100g00860	0.382911	black	WRKY51
VIT_04s0069g00980	VIT_16s0100g00940	0.384788	black	WRKY51
VIT_04s0069g00980	VIT_16s0100g01020	0.396058	black	WRKY51
VIT_04s0069g00980	VIT_16s0039g01320	0.40115	black	WRKY51
VIT_04s0069g00980	VIT_16s0100g00900	0.403725	black	WRKY51
VIT_04s0069g00980	VIT_16s0100g00950	0.41405	black	WRKY51
VIT_04s0069g00980	VIT_03s0017g02120	0.431202	black	WRKY51
VIT_04s0069g00980	VIT_16s0100g00960	0.435369	black	WRKY51
VIT_04s0069g00970	VIT_16s0050g02220	0.435668	black	WRKY51
VIT_04s0069g00980	VIT_16s0050g02220	0.451393	black	WRKY51
VIT_08s0058g01390	VIT_12s0028g01880	0.204739	black	WRKY70
VIT_08s0058g01390	VIT_12s0028g01940	0.209971	black	WRKY70
VIT_08s0058g01390	VIT_03s0017g02120	0.230168	black	WRKY70
VIT_08s0058g01390	VIT_16s0050g02220	0.332101	black	WRKY70
VIT_01s0026g01730	VIT_11s0016g01660	0.203957	black	WRKY72
VIT_01s0026g01730	VIT_16s0100g00840	0.205325	black	WRKY72
VIT_01s0026g01730	VIT_16s0100g00810	0.21151	black	WRKY72
VIT_01s0026g01730	VIT_16s0100g01000	0.218981	black	WRKY72
VIT_01s0026g01730	VIT_16s0100g00850	0.22096	black	WRKY72
VIT_01s0026g01730	VIT_16s0100g00950	0.223077	black	WRKY72
VIT_01s0026g01730	VIT_16s0100g00940	0.223936	black	WRKY72
VIT_01s0026g01730	VIT_16s0100g01020	0.226006	black	WRKY72
VIT_01s0026g01730	VIT_03s0017g02120	0.226415	black	WRKY72
VIT_01s0026g01730	VIT_16s0100g00860	0.227582	black	WRKY72
VIT_01s0026g01730	VIT_16s0100g00900	0.229496	black	WRKY72
VIT_01s0026g01730	VIT_16s0039g01320	0.234721	black	WRKY72
VIT_01s0026g01730	VIT_16s0100g00960	0.239379	black	WRKY72
VIT_01s0026g01730	VIT_16s0039g01170	0.242782	black	WRKY72
VIT_01s0026g01730	VIT_16s0050g02220	0.286745	black	WRKY72
VIT_01s0010g03930	VIT_11s0016g01660	0.223917	black	WRKY75
VIT_14s0068g01770	VIT_11s0016g01660	0.270325	black	WRKY75
VIT_01s0010g03930	VIT_12s0028g01880	0.279774	black	WRKY75
VIT_01s0010g03930	VIT_12s0028g01940	0.299788	black	WRKY75
VIT_01s0010g03930	VIT_16s0050g02220	0.303631	black	WRKY75
VIT_01s0010g03930	VIT_16s0100g00930	0.306506	black	WRKY75
VIT_01s0010g03930	VIT_16s0100g00800	0.308293	black	WRKY75
VIT_01s0010g03930	VIT_16s0100g00920	0.319313	black	WRKY75
VIT_01s0010g03930	VIT_16s0039g01170	0.322744	black	WRKY75
VIT_14s0068g01770	VIT_16s0100g00930	0.328331	black	WRKY75
VIT_14s0068g01770	VIT_16s0100g00800	0.3323	black	WRKY75
VIT_01s0010g03930	VIT_16s0100g00810	0.337157	black	WRKY75
VIT_01s0010g03930	VIT_16s0100g00840	0.337703	black	WRKY75
VIT_01s0010g03930	VIT_16s0100g00850	0.344505	black	WRKY75
VIT_01s0010g03930	VIT_16s0100g01000	0.347062	black	WRKY75
VIT_14s0068g01770	VIT_16s0100g00920	0.349738	black	WRKY75
VIT_01s0010g03930	VIT_16s0039g01320	0.351927	black	WRKY75
VIT_14s0068g01770	VIT_12s0028g01880	0.352852	black	WRKY75
VIT_01s0010g03930	VIT_16s0100g00940	0.35334	black	WRKY75
VIT_01s0010g03930	VIT_16s0100g00860	0.353676	black	WRKY75
VIT_01s0010g03930	VIT_03s0017g02120	0.35597	black	WRKY75
VIT_01s0010g03930	VIT_16s0100g01020	0.359953	black	WRKY75
VIT_01s0010g03930	VIT_16s0100g00950	0.362323	black	WRKY75
VIT_01s0010g03930	VIT_16s0100g00900	0.362671	black	WRKY75
VIT_14s0068g01770	VIT_12s0028g01940	0.365116	black	WRKY75
VIT_14s0068g01770	VIT_16s0100g00810	0.375148	black	WRKY75
VIT_01s0010g03930	VIT_16s0100g00960	0.379671	black	WRKY75
VIT_14s0068g01770	VIT_16s0100g00840	0.381441	black	WRKY75
VIT_14s0068g01770	VIT_16s0100g00850	0.392308	black	WRKY75
VIT_14s0068g01770	VIT_16s0039g01170	0.397492	black	WRKY75
VIT_14s0068g01770	VIT_16s0100g01000	0.402548	black	WRKY75
VIT_14s0068g01770	VIT_16s0100g00860	0.411678	black	WRKY75
VIT_14s0068g01770	VIT_16s0100g00940	0.413078	black	WRKY75
VIT_14s0068g01770	VIT_16s0100g01020	0.42554	black	WRKY75
VIT_14s0068g01770	VIT_16s0039g01320	0.430643	black	WRKY75
VIT_14s0068g01770	VIT_16s0100g00900	0.432756	black	WRKY75
VIT_14s0068g01770	VIT_16s0050g02220	0.436215	black	WRKY75
VIT_14s0068g01770	VIT_16s0100g00950	0.446687	black	WRKY75
VIT_14s0068g01770	VIT_03s0017g02120	0.465879	black	WRKY75
VIT_14s0068g01770	VIT_16s0100g00960	0.468301	black	WRKY75
