# Supplementary material for: Transcriptional profiling reveals multiple defense responses in downy mildew-resistant transgenic grapevine expressing a TIR-NBS-LRR gene located at the MrRUN1/MrRPV1 locus
Source: Hortic Res. 2021 Jul 1;8:161. doi: 10.1038/s41438-021-00597-w (PMC8245497; doi:10.1038/s41438-021-00597-w)
Supplement: Supplementary file 15 — Dataset 12 [file 41438_2021_597_MOESM15_ESM.xlsx]

## Sheet: Sheet1
Gene_ID	Gene_name	module	KME
VIT_01s0010g03930	WRKY75	black	0.929827
VIT_01s0026g01730	WRKY72	black	0.829117
VIT_04s0008g01470	WRKY50	black	0.803642
VIT_04s0008g05750	WRKY18	black	0.969571
VIT_04s0069g00970	WRKY51	black	0.829191
VIT_04s0069g00980	WRKY51	black	0.91544
VIT_07s0005g02570	WRKY6	black	0.844795
VIT_14s0068g01770	WRKY75	black	0.933923
VIT_02s0025g01280	WRKY53	blue	-0.852423
VIT_04s0008g05760	WRKY40	blue	-0.977867
VIT_10s0116g01200	WRKY6	blue	-0.989168
VIT_13s0067g03130	WRKY55	blue	-0.816593
VIT_14s0081g00560	WRKY39	blue	0.803756
VIT_15s0046g01140	WRKY53	blue	-0.921208
VIT_16s0050g02510	WRKY53	blue	-0.852316
VIT_11s0037g00150	WRKY32	brown	0.862408
VIT_14s0108g01280	WRKY4	brown	0.915057
VIT_19s0015g01870	WRKY2	brown	0.921125
VIT_04s0008g06600	WRKY32	cyan	0.890625
VIT_19s0090g01720	WRKY20	cyan	0.830253
VIT_07s0031g00080	WRKY7	darkturquoise	0.916386
VIT_05s0077g00730	WRKY48	green	0.939781
VIT_09s0018g00240	WRKY40	green	0.976351
VIT_15s0046g02190	WRKY22	green	0.944807
VIT_11s0052g00450	WRKY11	lightcyan	-0.816161
VIT_01s0011g00720	WRKY57	sienna3	0.855128
VIT_12s0059g00880	WRKY6	sienna3	0.913741
